# Supplementary material for: Single‐cell transcriptome analyses reveal disturbed decidual microenvironment in women of advanced maternal age
Source: Clin Transl Med. 2025 Dec 17;15(12):e70541. doi: 10.1002/ctm2.70541 (PMC12711380; doi:10.1002/ctm2.70541)
Supplement: Supplementary file 2 — Supporting Information [file CTM2-15-e70541-s009.xlsx]

## Sheet: All_AMA_vs_CTR_diff. Down Gene
p_val	avg_log2FC	pct.1	pct.2	p_val_adj	GeneName
0	-3.18356	0.497	0.825	0	IGFBP1
0	-1.21097	0.423	0.747	0	NKG7
0	-1.23905	0.208	0.509	0	BST2
0	-2.22697	0.388	0.689	0	PRL
0	-1.34332	0.239	0.528	0	RAB11FIP1
0	-1.20956	0.35	0.635	0	TYROBP
0	-1.38533	0.331	0.612	0	PTPRC
0	-1.04778	0.305	0.572	0	FCER1G
0	-2.72054	0.174	0.44	0	SERPINA3
0	-1.42393	0.259	0.521	0	DOCK8
0	-1.22484	0.274	0.531	0	PRKCH
0	-1.61043	0.171	0.427	0	KLRC1
0	-1.30305	0.24	0.486	0	IQGAP2
0	-1.05136	0.271	0.517	0	ARHGDIB
0	-1.4627	0.203	0.447	0	STAT4
0	-1.26067	0.249	0.491	0	ATP8B4
0	-1.06059	0.244	0.48	0	GZMB
0	-0.911775	0.413	0.648	0	WIPF1
0	-0.997459	0.594	0.829	0	SRGN
0	-1.25744	0.338	0.572	0	DOCK10
0	-1.21667	0.252	0.485	0	ARHGAP15
0	-1.21415	0.276	0.509	0	ANKRD44
0	-1.08642	0.443	0.675	0	CELF2
0	-1.0766	0.354	0.586	0	FAM49B
0	-1.02349	0.483	0.71	0	MAML3
0	-1.75189	0.58	0.806	0	IFI6
0	-1.18768	0.332	0.557	0	LCP2
0	-1.22124	0.233	0.458	0	RGS1
0	-0.994823	0.422	0.646	0	NR4A2
0	-1.38717	0.168	0.392	0	OSBPL3
0	-0.973269	0.235	0.458	0	CD53
0	-1.14131	0.196	0.418	0	TRDC
0	-1.28459	0.214	0.434	0	SAMSN1
0	-1.78442	0.367	0.587	0	APOA1
0	-1.29493	0.241	0.459	0	NCAM1
0	-1.2882	0.177	0.394	0	VAV3
0	-1.13248	0.183	0.399	0	CORO1A
0	-1.42024	0.157	0.372	0	ITGAD
0	-1.2962	0.258	0.473	0	PRKX
0	-1.41761	0.17	0.383	0	SKAP1
0	-1.85788	0.073	0.285	0	KLRB1
0	-1.01169	0.235	0.446	0	CAPG
0	-1.2633	0.179	0.39	0	FYB1
0	-1.11595	0.204	0.414	0	CD247
0	-0.654703	0.367	0.577	0	GZMA
0	-1.76773	0.148	0.357	0	PRXL2A
0	-1.03613	0.205	0.412	0	CD69
0	-0.752095	0.512	0.719	0	LRRFIP1
0	-1.32832	0.173	0.379	0	HCST
0	-1.16263	0.175	0.381	0	IL2RB
0	-1.61022	0.14	0.344	0	KCNQ5
0	-2.56045	0.119	0.322	0	IL1RL1
0	-1.08206	0.228	0.431	0	PLEK
0	-1.04783	0.451	0.653	0	CDC42SE2
0	-1.40458	0.314	0.516	0	NR4A3
0	-1.02516	0.187	0.389	0	CTSW
0	-1.15254	0.219	0.421	0	PLCG2
0	-0.933011	0.268	0.47	0	ARHGAP26
0	-0.948809	0.204	0.405	0	VAMP8
0	-1.07341	0.475	0.675	0	TSC22D3
0	-1.21175	0.193	0.393	0	SLC38A1
0	-1.3975	0.17	0.369	0	NCALD
0	-0.854881	0.539	0.738	0	CTSD
0	-1.15379	0.385	0.583	0	MGAT5
0	-0.741925	0.311	0.508	0	EZR
0	-2.46252	0.061	0.258	0	KLRC3
0	-1.16213	0.163	0.36	0	SKAP2
0	-1.40572	0.133	0.329	0	CD52
0	-1.09931	0.198	0.394	0	SEMA4D
0	-1.23321	0.231	0.426	0	DENND1B
0	-0.95371	0.191	0.383	0	DOCK2
0	-1.03966	0.192	0.384	0	CARD11
0	-1.38094	0.145	0.336	0	CD96
0	-1.22387	0.473	0.663	0	IER3
0	-2.41508	0.064	0.254	0	IFI44L
0	-0.970059	0.178	0.368	0	RHOH
0	-1.00378	0.358	0.547	0	SMAP2
0	-1.23314	0.203	0.392	0	ARAP2
0	-1.10999	0.131	0.319	0	XCL2
0	-1.19105	0.254	0.442	0	RASGEF1B
0	-1.13756	0.423	0.61	0	PARP8
0	-1.09171	0.197	0.382	0	TIAM1
0	-1.21782	0.137	0.322	0	RAC2
0	-1.01898	0.355	0.539	0	GNPTAB
0	-0.860974	0.37	0.554	0	LDLRAD4
0	-1.14158	0.297	0.481	0	SIPA1L1
0	-0.922071	0.169	0.352	0	INPP5D
0	-1.30571	0.133	0.315	0	TPD52
0	-1.0582	0.171	0.353	0	SRGAP3
0	-1.76964	0.098	0.279	0	KLRC2
0	-1.1379	0.235	0.416	0	KLRD1
0	-0.883802	0.168	0.349	0	HOPX
0	-0.800051	0.351	0.531	0	SUSD6
0	-1.01199	0.18	0.36	0	SAMD3
0	-1.30095	0.268	0.448	0	VPS37B
0	-1.01714	0.514	0.694	0	ISG15
0	-0.715105	0.405	0.585	0	HLA-DRB1
0	-1.17807	0.125	0.304	0	CD37
0	-0.689442	0.313	0.491	0	DUSP2
0	-1.22527	0.352	0.529	0	KLF2
0	-1.03855	0.228	0.405	0	RIN3
0	-0.938071	0.681	0.858	0	CCL4
0	-1.09206	0.419	0.595	0	PIP4K2A
0	-1.61243	0.105	0.28	0	TESC
0	-0.881399	0.282	0.457	0	MBP
0	-0.746086	0.22	0.394	0	PTPRJ
0	-1.0021	0.173	0.347	0	RUNX3
0	-0.902011	0.472	0.645	0	CCNH
0	-0.929223	0.486	0.659	0	CD74
0	-0.681442	0.237	0.41	0	LAPTM5
0	-0.884039	0.196	0.369	0	ARHGAP18
0	-0.832902	0.184	0.357	0	SLA
0	-1.14336	0.171	0.344	0	SYTL3
0	-0.956662	0.147	0.319	0	SYK
0	-1.1788	0.41	0.582	0	RASA2
0	-1.26821	0.364	0.535	0	PDE7A
0	-1.0056	0.229	0.4	0	NEDD9
0	-1.52497	0.151	0.321	0	PRMT9
0	-0.826996	0.158	0.328	0	GMFG
0	-0.981213	0.142	0.312	0	CST7
0	-1.15764	0.203	0.373	0	PLCL2
0	-1.22509	0.127	0.297	0	TM4SF1
0	-0.749763	0.376	0.545	0	ITSN2
0	-1.19368	0.119	0.288	0	PRF1
0	-1.09424	0.127	0.296	0	SORL1
0	-0.786211	0.548	0.717	0	FOXN3
0	-1.03667	0.143	0.311	0	DOK2
0	-1.31184	0.105	0.272	0	EMB
0	-1.09873	0.294	0.461	0	EPSTI1
0	-0.962765	0.161	0.328	0	ITGAX
0	-4.35107	0.024	0.19	0	MMP9
0	-0.945634	0.416	0.582	0	ZNF331
0	-1.0503	0.199	0.364	0	CD58
0	-0.8947	0.329	0.494	0	PLEKHA2
0	-0.477202	0.498	0.662	0	FOXP1
0	-0.963005	0.164	0.328	0	HCLS1
0	-1.04295	0.138	0.302	0	IKZF1
0	-0.999709	0.14	0.304	0	FLI1
0	-1.06535	0.245	0.409	0	KLF12
0	-1.06802	0.497	0.66	0	CMC1
0	-1.3791	0.111	0.274	0	ITK
0	-0.774278	0.506	0.669	0	JARID2
0	-0.859668	0.367	0.53	0	STK4
0	-1.14569	0.099	0.261	0	XCL1
0	-1.14749	0.142	0.304	0	RNF125
0	-0.703778	0.307	0.469	0	CMIP
0	-1.47664	0.088	0.249	0	KLRK1
0	-0.752339	0.404	0.565	0	NR3C1
0	-0.761236	0.447	0.607	0	ZFHX3
0	-1.15815	0.105	0.264	0	TXK
0	-1.43015	0.1	0.259	0	BCO2
0	-0.849798	0.342	0.5	0	MAPRE2
0	-0.915062	0.473	0.63	0	ADGRE5
0	-0.544227	0.329	0.486	0	METRNL
0	-1.36846	0.112	0.268	0	TOX
0	-0.698861	0.402	0.558	0	GAS7
0	-0.934238	0.225	0.381	0	ST8SIA4
0	-0.99895	0.748	0.903	0	CCL3
0	-1.26606	0.148	0.303	0	NIBAN1
0	-0.738255	0.196	0.351	0	ID3
0	-1.08524	0.275	0.43	0	ARL5B
0	-0.932771	0.331	0.486	0	FBXO34
0	-1.06848	0.14	0.295	0	PPP1R16B
0	-1.59821	0.083	0.237	0	TNFRSF18
0	-0.679639	0.198	0.352	0	UPP1
0	-1.13002	0.12	0.273	0	PIK3AP1
0	-0.703164	0.43	0.583	0	ATF7IP
0	-0.74081	0.331	0.484	0	SEC11C
0	-1.19091	0.637	0.789	0	RGCC
0	-1.0129	0.656	0.808	0	COTL1
0	-0.896154	0.261	0.413	0	DLEU1
0	-0.92396	0.366	0.517	0	CNOT6L
0	-1.10743	0.131	0.281	0	AOAH
0	-0.96061	0.484	0.634	0	B4GALT1
0	-1.36413	0.13	0.28	0	MX1
0	-0.881582	0.408	0.557	0	UBASH3B
0	-0.770828	0.187	0.336	0	HLA-DMA
0	-0.832494	0.314	0.463	0	MDFIC
0	-1.42125	0.102	0.251	0	CD7
0	-1.29258	0.142	0.291	0	FAM102B
0	-1.49274	0.099	0.248	0	PTPN22
0	-1.49713	0.142	0.291	0	DPF3
0	-0.916047	0.556	0.705	0	TAOK3
0	-0.773439	0.482	0.63	0	DLEU2
0	-1.23936	0.142	0.29	0	IFI44
0	-3.06615	0.032	0.18	0	FBN2
0	-0.727582	0.351	0.498	0	TRAPPC10
0	-1.21763	0.228	0.375	0	CFH
0	-0.699315	0.421	0.567	0	CLASP2
0	-0.915312	0.338	0.484	0	USP36
0	-0.792301	0.313	0.458	0	SAMD9L
0	-0.840537	0.382	0.527	0	TGFBR1
0	-0.834688	0.606	0.751	0	HERC1
0	-0.823439	0.223	0.368	0	SLFN5
0	-0.980836	0.139	0.284	0	GPRIN3
0	-1.04157	0.276	0.421	0	AHR
0	-0.721529	0.328	0.473	0	STK17A
0	-0.748925	0.495	0.639	0	CKLF
0	-1.81144	0.066	0.21	0	CLNK
0	-0.945569	0.149	0.293	0	PPFIBP1
0	-0.671776	0.364	0.507	0	BHLHE40
0	-0.623421	0.178	0.321	0	HDAC9
0	-1.26115	0.174	0.316	0	REN
0	-1.00316	0.592	0.734	0	RANBP2
0	-0.769307	0.47	0.612	0	ITGA1
0	-0.773888	0.374	0.516	0	SIK2
0	-0.873893	0.404	0.545	0	SCLT1
0	-1.05728	0.114	0.255	0	EVI2B
0	-0.85871	0.426	0.567	0	PDE4B
0	-0.566533	0.507	0.647	0	RAP1A
0	-1.05712	0.153	0.293	0	AC011476.3
0	-1.01322	0.539	0.678	0	EML4
0	-0.915213	0.263	0.402	0	CCND3
0	-0.725064	0.462	0.601	0	SSH2
0	-1.27164	0.091	0.229	0	IKZF3
0	-1.21175	0.11	0.246	0	PTGER4
0	-0.904238	0.531	0.667	0	ESYT2
0	-0.93246	0.418	0.553	0	STK17B
0	-0.685967	0.386	0.521	0	SUCO
0	-0.779199	0.617	0.752	0	REL
0	-0.88451	0.229	0.364	0	CLEC2D
0	-1.00161	0.273	0.408	0	FAM49A
0	-1.04132	0.204	0.338	0	AC092821.3
0	-0.842835	0.612	0.746	0	RABGAP1L
0	-0.743956	0.473	0.607	0	LRBA
0	-1.06434	0.098	0.232	0	LINC00996
0	-1.03323	0.201	0.334	0	KAT2B
0	-0.762606	0.484	0.617	0	RUNX1
0	-1.92642	0.067	0.199	0	AREG
0	-0.821136	0.115	0.247	0	TAGAP
0	-1.06912	0.117	0.249	0	LAT2
0	-0.975895	0.105	0.236	0	CYTIP
0	-0.697768	0.573	0.704	0	CREM
0	-1.2483	0.186	0.316	0	CCDC138
0	-0.956082	0.105	0.234	0	SEMA3A
0	-1.49846	0.069	0.198	0	CLEC12A
0	-1.23953	0.083	0.212	0	SLFN12L
0	-1.36204	0.086	0.214	0	CABLES1
0	-0.908197	0.125	0.252	0	MGAT4A
0	-0.980511	0.128	0.255	0	TBXAS1
0	-0.944354	0.14	0.267	0	AFAP1L2
0	-0.935815	0.098	0.225	0	PCED1B-AS1
0	-1.01501	0.126	0.252	0	PTK2B
0	-1.08388	0.137	0.263	0	SPAG1
0	-0.854338	0.131	0.255	0	DUSP10
0	-0.986979	0.094	0.218	0	ARHGAP9
0	-1.18389	0.115	0.239	0	CD38
0	-1.4336	0.073	0.196	0	KRT81
0	-0.850768	0.103	0.226	0	NCKAP1L
0	-0.874569	0.119	0.242	0	EPB41
0	-0.916004	0.123	0.246	0	PAG1
0	-1.04977	0.095	0.218	0	GRAMD1B
0	-1.31879	0.08	0.202	0	LRMP
0	-1.45345	0.093	0.215	0	GPR155
0	-1.05778	0.091	0.212	0	RCSD1
0	-0.559533	0.625	0.746	0	YPEL5
0	-0.621508	0.576	0.697	0	DHX36
0	-1.03513	0.104	0.224	0	CCDC88C
0	-1.18462	0.076	0.196	0	C22orf34
0	-1.19811	0.086	0.206	0	GATA3
0	-1.17419	0.1	0.219	0	ARID3B
0	-1.06447	0.091	0.21	0	TMC8
0	-1.06006	0.107	0.225	0	DAPK2
0	-0.677599	0.615	0.733	0	EVL
0	-0.953177	0.103	0.22	0	SELPLG
0	-0.975726	0.106	0.223	0	ITM2A
0	-0.783886	0.676	0.793	0	MEF2A
0	-0.715573	0.695	0.811	0	HSPA1B
0	-0.671316	0.585	0.701	0	SP100
0	-0.980051	0.094	0.21	0	EVI2A
0	-1.09139	0.077	0.192	0	BIN2
0	-0.838995	0.579	0.694	0	RALGAPA1
0	-1.25108	0.072	0.186	0	TSTD1
0	-1.01447	0.085	0.199	0	GPSM3
0	-0.97433	0.084	0.197	0	SYNGR2
0	-1.38927	0.077	0.19	0	L3MBTL4
0	-0.560592	0.706	0.819	0	CHST11
0	-0.895379	0.095	0.208	0	CD300A
0	-1.41411	0.058	0.17	0	SIDT1
0	-1.39465	0.073	0.185	0	ATP8A1
0	-1.07335	0.082	0.194	0	ADGRG3
0	-1.57481	0.052	0.163	0	SLFN13
0	-1.70285	0.047	0.158	0	EOMES
0	-1.09429	0.083	0.194	0	CRYBG1
0	-1.21239	0.079	0.188	0	NOL4L
0	-1.23669	0.063	0.172	0	TMIGD2
0	-1.72729	0.051	0.158	0	AL355612.1
0	-0.957621	0.079	0.186	0	TRBC2
0	-2.42718	0.042	0.149	0	PRR15
0	-1.19545	0.069	0.176	0	GPR65
0	-1.60292	0.041	0.147	0	GZMH
0	-1.13268	0.08	0.185	0	LRRC8C
0	-2.75641	0.02	0.124	0	ZNF683
0	-1.24505	0.059	0.162	0	KIR2DL4
0	-0.54698	0.695	0.797	0	LY6E
0	-1.27535	0.059	0.161	0	TRAF3IP3
0	-1.27519	0.068	0.169	0	CYFIP2
0	-0.462295	0.716	0.815	0	PPP1CB
0	-0.556102	0.704	0.801	0	GPBP1
0	-1.63869	0.068	0.165	0	LINP1
0	-1.2711	0.058	0.154	0	ZAP70
0	-2.13957	0.028	0.123	0	WNT6
0	-1.25631	0.055	0.15	0	SCML4
0	-1.41959	0.042	0.137	0	MATK
0	-1.71365	0.052	0.146	0	TMEM156
0	-1.97762	0.042	0.136	0	SIGLEC7
0	-1.57313	0.044	0.137	0	STAP1
0	-1.54455	0.047	0.14	0	KRT86
0	-0.798927	0.791	0.882	0	MBNL1
0	-1.45134	0.046	0.135	0	STYK1
0	-1.67419	0.039	0.128	0	NKD1
0	-2.146	0.028	0.109	0	SYNDIG1
0	-1.06371	0.811	0.884	0	ATP1B3
0	-3.18704	0.011	0.078	0	AC079949.2
0	-3.31315	0.008	0.073	0	IGFBPL1
0	-0.454259	0.898	0.961	0	PAEP
0	-0.531572	0.706	0.768	0	PPDPF
0	-0.750822	0.764	0.826	0	IFI27
0	-1.03691	0.934	0.992	0	GNLY
0	-5.07686	0.002	0.053	0	LYPD2
9.88131291682493e-324	-1.52891	0.045	0.133	2.71429784512264e-319	JAKMIP2
2.96439387504748e-323	-0.52329	0.522	0.656	8.14289353536792e-319	ABI1
8.30030285013294e-322	-0.731896	0.542	0.662	2.28001018990302e-317	SYAP1
3.02368175254843e-321	-0.673844	0.287	0.429	8.30575140607528e-317	STK10
1.36856183898025e-320	-0.961742	0.385	0.527	3.75930251549486e-316	C1QB
1.87171829270498e-319	-0.666115	0.429	0.56	5.14142297823131e-315	PHACTR4
5.48096664870445e-319	-0.884347	0.092	0.201	1.50556672873263e-314	FMNL3
1.26881986639782e-318	-1.48788	0.042	0.127	3.48532129100818e-314	SEL1L3
1.30399734038172e-318	-0.556995	0.703	0.811	3.58195029429454e-314	KMT2E
2.2842532256695e-318	-1.07806	0.076	0.179	6.27461518559156e-314	IL2RG
2.37642611255765e-318	-1.4309	0.048	0.137	6.5278048885846e-314	HSH2D
3.31311528919515e-318	-1.13578	0.111	0.222	9.10079638789015e-314	AC092902.4
6.92517981937592e-318	-0.938711	0.101	0.213	1.90227764458437e-313	CXCR4
7.21907970946104e-318	-1.26559	0.147	0.264	1.98300900539185e-313	LGR4
7.41313881383457e-318	-1.1338	0.08	0.184	2.03631510077222e-313	TRG-AS1
1.59131973452376e-316	-1.04253	0.089	0.195	4.37119617876331e-312	PTPN7
1.7597736891753e-316	-0.734564	0.429	0.563	4.83392234679564e-312	MNAT1
6.06442398710027e-316	-1.1891	0.082	0.185	1.66583662501657e-311	MYBL1
6.27541076863161e-316	-0.678043	0.305	0.447	1.72379258403542e-311	RAPGEF6
1.79436474676284e-315	-1.40716	0.043	0.128	4.92894052288284e-311	GPR174
1.18240906555834e-314	-0.832281	0.325	0.463	3.24795946218221e-310	HERPUD2
1.4043659403753e-314	-3.83992	0.006	0.059	3.8576528016169e-310	PLIN1
4.73691914063968e-314	-0.722193	0.152	0.279	1.30118431874231e-309	IRF8
5.22691595035611e-314	-1.31813	0.034	0.115	1.43578154240332e-309	LFNG
5.36510774784333e-314	-1.13708	0.136	0.257	1.47374144725508e-309	CADM1
5.38431433144839e-314	-0.765516	0.363	0.502	1.47901730370556e-309	SGMS1
1.14305080728883e-313	-0.888558	0.091	0.199	3.13984626254169e-309	SLA2
6.12868124850661e-313	-1.28502	0.051	0.141	1.68348745215228e-308	SASH3
7.74301138486087e-313	-0.760351	0.156	0.284	2.12692779730743e-308	DUSP6
2.13326797212294e-312	-0.774958	0.386	0.523	5.8598737926245e-308	GNA13
3.93729108477873e-312	-0.981318	0.134	0.252	1.08153448807787e-307	ARHGEF6
1.78732367469119e-311	-0.928078	0.093	0.2	4.90959940200924e-307	IL18
1.50707860724376e-310	-1.13947	0.138	0.255	4.13979422623788e-306	SLC12A8
1.19068959368802e-308	-1.39615	0.038	0.119	3.27070524490162e-304	CDHR1
2.56285670479785e-308	-0.9393	0.102	0.213	7.03991108240922e-304	PREX1
5.75273751815813e-306	-0.603428	0.506	0.635	1.58021946886286e-301	UBAC2
8.56726122834145e-306	-0.754277	0.113	0.227	2.35334098681311e-301	ALOX5AP
8.94527951697813e-305	-0.717481	0.234	0.37	2.45717883051872e-300	RNASET2
6.9870412804606e-303	-0.88633	0.086	0.191	1.91927036932972e-298	PIK3CG
8.67121425217358e-303	-0.586619	0.37	0.513	2.38189584292956e-298	TGFB1
1.01100907680198e-302	-0.91406	0.245	0.372	2.77714083306736e-298	SP110
1.15808241622529e-302	-1.12876	0.061	0.153	3.18113658912926e-298	NUP210
1.41841712132231e-302	-0.877677	0.159	0.284	3.89624999056026e-298	CCL5
4.43890018661516e-302	-0.765712	0.155	0.279	1.21932149226132e-297	SH2B3
9.43463147539099e-302	-0.914536	0.079	0.181	2.59159891997515e-297	PSTPIP1
1.83707677982612e-300	-1.41836	0.056	0.145	5.04626620650437e-296	LINC00707
2.93837354663803e-300	-0.579429	0.892	0.934	8.07141829526e-296	HSPA1A
3.81180497870759e-299	-0.802701	0.1	0.209	1.04706470960119e-294	ARHGAP45
2.22529612168375e-298	-1.21803	0.447	0.579	6.11266591665308e-294	MCTP2
8.42791464605206e-297	-0.840907	0.186	0.311	2.31506387412404e-292	ACAP1
1.32317726091711e-296	-1.28151	0.052	0.139	3.63463561801321e-292	B3GNT7
4.59517286079805e-296	-0.866042	0.088	0.192	1.26224803313262e-291	CYTH4
6.41183961597263e-296	-0.671288	0.349	0.484	1.76126822411152e-291	SEPTIN6
1.05627036074224e-295	-0.826321	0.111	0.221	2.90146905392285e-291	SPDYE2
1.55140470973002e-294	-1.17173	0.078	0.176	4.2615535971574e-290	LINC00299
1.62166396752007e-294	-0.762741	0.261	0.394	4.45454875238088e-290	SMC4
2.94444864415983e-294	-1.25401	0.063	0.154	8.08810598064264e-290	LCLAT1
5.84664632564106e-294	-0.625093	0.647	0.751	1.60601527919034e-289	PPP3CA
1.0431103189062e-293	-2.62212	0.01	0.065	2.86531973500345e-289	KLRC4
3.93253991715936e-293	-0.94046	0.161	0.282	1.08022938984451e-288	STX11
9.37855208356798e-293	-1.05376	0.155	0.271	2.57619447183529e-288	PATJ
1.92044322169082e-292	-0.954172	0.071	0.167	5.27526548566251e-288	ARHGAP30
3.18822190139239e-291	-0.845303	0.177	0.299	8.75772674093475e-287	DTNB
5.73870962641105e-291	-0.833997	0.175	0.296	1.57636614727885e-286	APOBEC3G
1.67822095630985e-290	-0.403115	0.73	0.818	4.60990514488754e-286	ACTR2
3.07612402049826e-290	-1.13657	0.062	0.153	8.44980507190667e-286	FGD3
4.82549435030891e-290	-0.604595	0.23	0.363	1.32551504308636e-285	SAMHD1
7.24257582852023e-290	-1.12985	0.063	0.154	1.98946315433622e-285	PYHIN1
7.8634822731147e-290	-0.610518	0.376	0.513	2.16001994560188e-285	FAM13B
1.70927140439743e-289	-0.651062	0.395	0.531	4.6951976207393e-285	CYTH1
3.42330557104519e-289	-0.983615	0.353	0.474	9.40347807310404e-285	SGK1
2.74353585067461e-288	-0.821487	0.368	0.505	7.5362186282181e-284	LRMDA
1.3281498867701e-287	-1.53478	0.033	0.107	3.6482949239688e-283	TNFRSF4
1.65420780516738e-287	-1.09411	0.097	0.198	4.54394342001428e-283	IRF7
1.80540152872473e-287	-1.14665	0.129	0.241	4.95925745925395e-283	MS4A7
5.07503870114881e-287	-0.78053	0.108	0.218	1.39406238081857e-282	GFOD1
1.3236281605467e-286	-1.24623	0.028	0.098	3.63587419420574e-282	PDZK1IP1
1.27430524579436e-285	-2.72631	0.011	0.067	3.50038907967252e-281	IGLC2
4.54817266803793e-285	-0.840612	0.173	0.295	1.24933755018334e-280	HLA-DQA1
1.92358760327009e-284	-1.22698	0.045	0.126	5.28390278742262e-280	SPN
3.65370668324522e-284	-0.586396	0.125	0.237	1.00363668882063e-279	LYZ
1.76796805194913e-283	-2.47191	0.019	0.082	4.85643144189906e-279	AC079949.3
2.82564695260333e-283	-1.00939	0.046	0.129	7.7617696141061e-279	UNC5B
3.4947187636127e-283	-0.500323	0.522	0.65	9.59964297176772e-279	PIAS1
4.44291357181461e-282	-0.748405	0.343	0.474	1.22042392904176e-277	RBKS
4.66812268556446e-282	-1.50289	0.067	0.157	1.2822866204977e-277	TMEM163
1.01453170126513e-281	-1.04356	0.288	0.423	2.78681713020519e-277	FMNL2
1.13918795589573e-281	-0.609543	0.423	0.558	3.12923539604999e-277	FCHSD2
1.45353062553604e-281	-1.04386	0.07	0.163	3.99270327528494e-277	TEC
1.47993735508244e-281	-0.978895	0.082	0.18	4.06523992067594e-277	TMC6
1.26431506140194e-279	-0.617483	0.303	0.437	3.47294704216498e-275	LCORL
1.41682423781404e-279	-0.944974	0.107	0.213	3.89187449885138e-275	STX17-AS1
2.17057639027928e-279	-0.669701	0.335	0.47	5.96235628645816e-275	STAU2
4.12047799761503e-279	-1.00481	0.1	0.202	1.13185410116487e-274	MIR181A1HG
1.78523683508005e-278	-0.954536	0.08	0.176	4.90386706228139e-274	KLHL6
3.64372282655579e-278	-0.302889	0.855	0.913	1.00089422322661e-273	HLA-E
7.27340346329882e-278	-1.19437	0.055	0.14	1.99793119733355e-273	RNASE6
7.49932261135413e-278	-1.10594	0.081	0.177	2.05998892811287e-273	ITGA4
1.64732409474556e-277	-0.845422	0.286	0.414	4.52503455585659e-273	CDK6
5.62830773680886e-277	-1.06467	0.077	0.171	1.54603985222403e-272	ITGAL
6.68200384703615e-276	-0.496475	0.572	0.685	1.83547963674236e-271	RNF213
7.2671312997584e-276	-1.04372	0.073	0.166	1.99620829673064e-271	SP140
7.69435735060765e-276	-0.412672	0.622	0.722	2.11356302063842e-271	ARPC1B
7.93079943847455e-276	-0.595612	0.464	0.592	2.17851129775457e-271	CAB39
9.30251611086675e-276	-0.790356	0.255	0.387	2.55530815049399e-271	ICAM1
2.15290931123446e-275	-1.12714	0.077	0.171	5.91382658702993e-271	APOC2
1.7165132959982e-274	-1.01742	0.067	0.158	4.71509037277745e-270	BIRC3
2.55603816798598e-274	-0.712125	0.273	0.4	7.0211812436407e-270	CD47
4.90655726010139e-274	-0.831872	0.333	0.461	1.34778221377725e-269	TENT4B
2.36330096953266e-273	-0.815356	0.273	0.399	6.49175143320925e-269	MXD1
2.91889532843144e-273	-0.615832	0.541	0.656	8.01791357766833e-269	G3BP2
1.34602109357455e-272	-0.523187	0.502	0.63	3.69738534193992e-268	KANSL1
4.3716289710798e-272	-0.567633	0.57	0.687	1.20084276206591e-267	SMYD3
4.6581574353612e-272	-0.731543	0.267	0.392	1.27954926591937e-267	SLC35D1
1.17053788113562e-271	-0.427312	0.689	0.787	3.21535050569143e-267	USP15
8.85423989235987e-271	-1.21108	0.046	0.125	2.43217115603233e-266	WAS
9.70965098027216e-271	-0.905456	0.102	0.205	2.66714402777096e-266	SPINK2
2.97800892326733e-270	-0.446685	0.612	0.726	8.18029271132303e-266	PICALM
4.66048026007134e-270	-0.66418	0.231	0.362	1.280187322639e-265	FRMD4B
1.02174385066037e-269	-1.0118	0.133	0.24	2.80662818337897e-265	C1QTNF6
7.6746272762014e-269	-0.970316	0.142	0.25	2.10814336649976e-264	AC245297.3
1.0675146544598e-268	-0.37972	0.673	0.766	2.93235600433562e-264	BABAM2
1.19131725999339e-268	-0.916236	0.081	0.176	3.27242938147583e-264	RASAL3
1.56951868482899e-268	-0.818785	0.097	0.197	4.31131087535675e-264	ITGAM
7.05511532114865e-267	-0.781024	0.362	0.486	1.93796962756632e-262	ARPC5L
1.36945124613283e-266	-0.84523	0.109	0.212	3.76174562800227e-262	GPR34
2.11222800736472e-266	-0.821634	0.087	0.184	5.80207911343015e-262	FUCA1
3.90237004685999e-266	-0.796465	0.201	0.322	1.07194202817197e-261	RPS6KA5
1.52605230092961e-265	-0.508193	0.717	0.814	4.19191306542355e-261	TRA2B
3.73067520866537e-265	-0.669902	0.311	0.438	1.02477917306829e-260	KPNA1
3.07143804208915e-264	-1.177	0.146	0.257	8.4369331578147e-260	MSR1
8.63581471244445e-264	-0.887552	0.362	0.484	2.37217194336137e-259	ABHD2
8.91176854927046e-264	-1.00314	0.293	0.405	2.4479737027991e-259	SEMA3B
1.46202615961801e-263	-0.615258	0.494	0.617	4.01603965785473e-259	SMARCA2
5.13454818852852e-263	-1.36602	0.035	0.106	1.4104090419069e-258	PRRG4
3.58170124858861e-262	-0.691034	0.103	0.205	9.83857515974806e-258	LTC4S
4.3926027562544e-262	-0.505927	0.517	0.641	1.20660405111552e-257	SKIL
1.01482571074885e-261	-0.814537	0.656	0.754	2.78762474485601e-257	CNOT2
1.75326446681173e-261	-0.592789	0.218	0.343	4.81604216388515e-257	MGST2
7.39347195774514e-261	-1.6786	0.027	0.093	2.03091281207301e-256	OSM
7.59480109005197e-261	-0.484588	0.509	0.634	2.08621591142638e-256	PUM2
1.12005024484884e-260	-0.51429	0.668	0.768	3.07666601757529e-256	ID2
2.41673302338413e-260	-0.94907	0.082	0.175	6.63852394193386e-256	PCED1B
7.72006604820298e-260	-0.974039	0.068	0.156	2.12062494278088e-255	FGR
1.05830467111353e-259	-0.863109	0.518	0.637	2.90705710108176e-255	CEMIP2
2.37696471027175e-259	-0.611775	0.824	0.868	6.52928436264548e-255	HSPH1
1.05211435320618e-258	-0.680862	0.702	0.784	2.89005291682205e-254	SFMBT2
1.07873729878817e-258	-0.743564	0.413	0.538	2.96318348604122e-254	GMDS
1.65006735674005e-258	-0.79768	0.083	0.178	4.53257002222925e-254	PIK3R6
6.31150019017909e-258	-0.773149	0.134	0.242	1.73370598724029e-253	NFKBID
6.35646286629034e-258	-0.885354	0.183	0.297	1.74605678474129e-253	SREBF2
8.91643469394309e-258	-1.12501	0.046	0.123	2.44925544607923e-253	SH2D1B
2.27457891513111e-257	-0.890335	0.081	0.173	6.24804082197364e-253	PARVG
3.48038172754694e-257	-0.657859	0.366	0.492	9.56026056739869e-253	WDFY2
3.57215259778194e-257	-0.856982	0.257	0.377	9.81234597084721e-253	AKNA
2.62652158022746e-256	-1.20531	0.047	0.124	7.2147921287268e-252	CYSLTR1
5.20394575520167e-256	-0.76471	0.097	0.195	1.42947185949635e-251	ARHGAP4
8.01050147007825e-256	-0.755008	0.103	0.203	2.20040464881579e-251	TNFSF10
1.2611464658484e-255	-0.788653	0.245	0.366	3.46424322703897e-251	ARHGEF1
1.6435769027096e-255	-0.548831	0.358	0.49	4.514741394053e-251	TRAK1
2.37472034956474e-255	-1.22712	0.219	0.334	6.52311932821939e-251	BORCS5
6.39590413074051e-255	-0.761138	0.126	0.231	1.75689090567311e-250	PTPN6
7.41477637166101e-255	-1.10784	0.147	0.257	2.03676492153156e-250	CCL2
9.81316457196252e-255	-2.47369	0.011	0.062	2.69557817627238e-250	CRB2
1.3922379389424e-254	-1.02758	0.064	0.149	3.82433839448088e-250	ABI3
2.680783771112e-254	-2.7677	0.009	0.058	7.36384494086754e-250	ARG1
3.28532073258671e-254	-0.586303	0.541	0.653	9.02444752034245e-250	FAM177A1
4.90643281339141e-254	-0.671674	0.12	0.226	1.34774802951049e-249	RASSF5
6.38607780483816e-254	-0.779504	0.223	0.342	1.75419171221099e-249	LMBR1
1.63343157183966e-253	-0.325117	0.736	0.813	4.48687318468636e-249	CAPZA1
2.6720383241053e-252	-1.62579	0.055	0.132	7.33982207248485e-248	AC010457.1
1.67000096710551e-250	-1.30096	0.048	0.123	4.58732565654213e-246	TACSTD2
1.93236087542215e-250	-0.930788	0.098	0.193	5.3080020886971e-246	CCR1
4.42570361262909e-250	-0.597423	0.501	0.621	1.21569652535308e-245	ATF6
1.25482260483293e-249	-0.871002	0.077	0.167	3.44687221321557e-245	AC079793.1
1.34990523002521e-249	-0.651806	0.322	0.447	3.70805467635625e-245	SYNRG
2.88389021476369e-249	-1.11038	0.049	0.126	7.92175803093439e-245	TBC1D10C
7.47843953774517e-249	-0.548235	0.494	0.612	2.05425255662322e-244	RNF115
1.46636896896376e-248	-1.04727	0.145	0.247	4.02796892084656e-244	MEST
3.24090247504507e-248	-1.14651	0.067	0.151	8.90243500870129e-244	TNFSF13B
3.42039332813024e-248	-0.854617	0.091	0.185	9.39547843304097e-244	GIMAP4
1.30753714587213e-247	-0.762131	0.22	0.338	3.59167378599616e-243	TENT5C
2.03141580002431e-247	-0.527014	0.138	0.247	5.58009606108678e-243	UCP2
3.59536116695136e-247	-0.831452	0.109	0.209	9.8760975894987e-243	GRK3
6.58402043379846e-247	-1.14125	0.046	0.121	1.8085645729601e-242	ADAM28
9.53063002573132e-247	-0.575512	0.358	0.488	2.61796876176814e-242	HIPK2
3.57464216630146e-246	-0.275102	0.848	0.912	9.81918456661348e-242	RPL36AL
8.00728988670551e-246	-0.433719	0.598	0.698	2.19952245897914e-241	CMTM6
4.42230242253638e-245	-0.450945	0.732	0.826	1.21476225244652e-240	ELF1
7.43927359572912e-245	-0.95391	0.068	0.153	2.04349406401083e-240	CD2
7.8034562571116e-245	-0.936005	0.133	0.235	2.14353139926599e-240	MYO1F
1.36438741721927e-244	-1.41674	0.038	0.106	3.7478357963596e-240	RSAD2
2.99986292110683e-244	-0.617293	0.14	0.248	8.24032345798835e-240	SLC7A5
3.32687324617799e-244	-0.624688	0.401	0.523	9.13858811992633e-240	PRKACB
5.0843485938088e-244	-0.941781	0.083	0.173	1.39661971523334e-239	ST6GALNAC3
7.94359389687768e-243	-0.627206	0.115	0.218	2.18202580753333e-238	IL10RA
1.28659831449207e-242	-0.519767	0.437	0.563	3.53415691007826e-238	TENT2
1.53779141800138e-242	-1.07011	0.127	0.228	4.224159246108e-238	CCL8
1.9807737988089e-242	-0.632589	0.428	0.545	5.44098754794816e-238	TRPS1
2.39557641538147e-242	-0.887401	0.293	0.415	6.58040885541135e-238	RGS10
2.62786629024305e-242	-0.84417	0.22	0.334	7.21848591266863e-238	MSL2
3.89171426836344e-242	-0.615056	0.309	0.432	1.06901499237675e-237	MYO5A
4.56615323278735e-242	-0.92706	0.085	0.175	1.25427663151436e-237	RASGRP1
8.61470379802551e-242	-0.532789	0.394	0.516	2.36637298627963e-237	SEC14L1
1.69533037749117e-241	-1.05483	0.242	0.355	4.65690301393049e-237	SNRNP25
2.40337298862749e-241	-0.340697	0.756	0.841	6.60182526246084e-237	TPM3
4.22409867574399e-241	-1.09097	0.113	0.21	1.16031766524012e-236	EGR2
8.13199828493178e-241	-0.863074	0.177	0.286	2.23377860888791e-236	USP37
1.47359641944445e-240	-1.84865	0.158	0.265	4.04782200457196e-236	ACP5
1.90175256485918e-240	-0.686845	0.33	0.452	5.22392412041169e-236	SNRK
2.35142552055079e-240	-0.615276	0.158	0.269	6.45913076240096e-236	HAVCR2
3.58726279000908e-240	-0.348583	0.867	0.924	9.85385215787595e-236	YWHAZ
3.77615090821027e-240	-1.47243	0.064	0.144	1.03727089297628e-235	AC068279.2
4.63301461000184e-239	-0.445408	0.575	0.68	1.2726427832214e-234	MAP3K2
5.712240067643e-239	-0.482135	0.828	0.889	1.56909522418086e-234	DNAJB6
3.29893077305186e-238	-0.532654	0.588	0.69	9.06183294049616e-234	RNF130
8.73635278812457e-238	-0.675049	0.553	0.673	2.39978874736994e-233	HLA-DRA
1.16160210788013e-237	-0.636071	0.374	0.495	3.19080483013593e-233	HIPK1
1.7419158052739e-237	-1.0805	0.162	0.262	4.78486852550687e-233	KRT23
3.12525987796382e-237	-0.672525	0.094	0.188	8.58477635877883e-233	VAV1
3.47223241757274e-237	-0.876007	0.298	0.411	9.53787522783056e-233	STK39
4.13957201701926e-237	-0.453912	0.39	0.515	1.13709903735502e-232	UBE2W
4.68692668480137e-237	-0.550165	0.449	0.565	1.28745189104809e-232	TMEM123
1.94337582771283e-236	-0.828602	0.236	0.35	5.33825906114438e-232	MANBA
2.12631103990037e-236	-0.863346	0.1	0.193	5.84076379550231e-232	NOS1AP
6.83295958401123e-236	-0.770086	0.383	0.508	1.87694566813204e-231	C1QA
7.21807070790192e-236	-0.896934	0.07	0.154	1.98273184275358e-231	DENND2D
1.31352802813948e-235	-0.625522	0.466	0.582	3.60813014049634e-231	ATP11B
2.30952178632013e-235	-0.71153	0.095	0.188	6.34402539484276e-231	PIK3CD
6.41309989535227e-235	-0.769564	0.13	0.231	1.76161441025431e-230	RPS6KA2
6.72762554405165e-235	-0.522342	0.512	0.611	1.84801146069555e-230	ASAH1
2.23785508406423e-234	-0.739432	0.393	0.514	6.14716413041602e-230	B4GALT5
4.30309159164316e-234	-0.532858	0.52	0.629	1.18201622930846e-229	NCOA2
5.78151707643953e-233	-0.379451	0.74	0.825	1.58812492572717e-228	ACTR3
3.10810246230059e-232	-0.812184	0.144	0.251	8.53764665369349e-228	ENTPD1
1.49564622672812e-231	-0.604136	0.327	0.446	4.10839062019948e-227	WDR7
1.09455761828694e-230	-0.476341	0.574	0.682	3.00664032167241e-226	FNBP1
5.96075293175696e-230	-0.431515	0.853	0.898	1.63735922282432e-225	HSPD1
2.03518338821487e-229	-0.634332	0.165	0.271	5.59044524908742e-225	PNP
3.47088622846203e-229	-1.32742	0.063	0.141	9.53417738096234e-225	SLC1A3
1.29068686745389e-228	-0.715531	0.172	0.278	3.5453877562091e-224	ETV3
2.63417419268934e-228	-0.455852	0.549	0.657	7.23581308989835e-224	HELZ
6.48735841200182e-227	-1.16813	0.076	0.158	1.78201248219278e-222	ASPN
3.44527452227631e-225	-0.565185	0.522	0.628	9.46382458524079e-221	CPEB4
4.6181927780759e-225	-1.23745	0.109	0.199	1.26857137420967e-220	KCNMA1
9.37680388922031e-225	-0.942055	0.429	0.536	2.57571426032993e-220	FUT8
1.99663922951134e-224	-0.897138	0.059	0.135	5.4845682995447e-220	OASL
4.05697797399816e-224	-0.75489	0.163	0.266	1.11441127967755e-219	CNTRL
4.77224900961175e-224	-0.51953	0.14	0.244	1.31088908045025e-219	SLC16A3
7.55948303922769e-223	-0.73308	0.591	0.687	2.07651439604545e-218	RAB8B
9.18890314502885e-223	-0.754338	0.076	0.16	2.52409980490798e-218	CD3E
1.1261029265279e-222	-0.80288	0.106	0.199	3.09329212887949e-218	ARL4C
2.29918406286199e-222	-0.88983	0.214	0.321	6.3156287022756e-218	TMEM184C
2.73071745037233e-222	-0.357023	0.14	0.243	7.50100776442775e-218	PECAM1
1.16763215084867e-221	-0.795879	0.094	0.183	3.20736875516621e-217	PIK3R5
3.18695145783334e-221	-0.628061	0.74	0.819	8.7542369595224e-217	DENND4A
4.71856901973797e-221	-0.946079	0.236	0.35	1.29614372403182e-216	MCTP1
6.62226513462476e-221	-0.910401	0.103	0.194	1.81907000983007e-216	CLEC7A
1.27832430273072e-220	-0.556101	0.336	0.454	3.51142902717102e-216	UBA6
1.59251565153682e-220	-0.463278	0.472	0.587	4.37448124320649e-216	BCAS2
4.014125015064e-220	-0.719937	0.155	0.256	1.10264000038793e-215	DOCK11
1.38332295516711e-219	-0.492792	0.508	0.621	3.79984982554854e-215	EPAS1
2.66320977507235e-219	-0.620308	0.85	0.898	7.31557093114623e-215	SIK3
5.85109554861339e-219	-0.999182	0.051	0.123	1.60723743624861e-214	PRKX-AS1
1.63151615017184e-218	-0.726638	0.069	0.149	4.48161171290704e-214	CD48
5.58481880009343e-218	-0.602712	0.365	0.481	1.53409387619766e-213	PPP4R3A
2.93399942569312e-217	-0.882483	0.215	0.326	8.05940302243643e-213	MEF2C
3.47944558032599e-217	-0.669844	0.246	0.359	9.55768906459746e-213	NINJ1
4.78232329002417e-217	-1.8287	0.019	0.071	1.31365638453674e-212	PPP2R2B
1.87969043357639e-216	-0.95252	0.133	0.228	5.16332165199098e-212	CSF1
2.85294674871355e-216	-0.728989	0.151	0.252	7.83675942404126e-212	MS4A6A
4.11179379145439e-216	-0.525755	0.351	0.468	1.12946863657461e-211	EFHD2
5.65066961527489e-216	-0.487314	0.543	0.644	1.55218243661986e-211	PHF20
1.20425849505218e-215	-0.606321	0.28	0.393	3.30797766005884e-211	LRCH1
1.5602261305578e-215	-0.48168	0.136	0.238	4.28578515802921e-211	ITGB2
1.78527020995265e-215	-0.450282	0.673	0.765	4.90395873971894e-211	BTG2
2.35524001642054e-215	-0.682837	0.105	0.197	6.46960880110558e-211	CD9
3.48972556919441e-215	-0.710416	0.163	0.265	9.58592716602012e-211	BCL2L11
9.47336449250262e-215	-0.755732	0.186	0.293	2.60223849244554e-210	PHACTR1
1.61351264870739e-214	-0.65553	0.333	0.444	4.43215789473432e-210	CHKA
2.78057925242238e-214	-0.44242	0.536	0.626	7.63797314847903e-210	LEPROTL1
1.0700698605905e-213	-0.656008	0.361	0.471	2.93937490005604e-209	PLSCR1
5.99805156672243e-213	-0.499175	0.453	0.565	1.64760478486298e-208	AC020916.1
6.05185623460893e-213	-1.07894	0.076	0.156	1.66238438908473e-208	SLC37A1
1.34008330011034e-212	-0.464395	0.621	0.714	3.68107481707309e-208	FAF1
2.59127448985311e-212	-0.60619	0.188	0.294	7.11797189617751e-208	ZDHHC21
2.92464389382235e-212	-0.629414	0.245	0.357	8.03370431194062e-208	XKR6
3.43576277621398e-212	-0.404908	0.636	0.735	9.43769676998218e-208	ANKRD12
1.06431958273209e-211	-2.45294	0.008	0.05	2.92357946180678e-207	AC003984.1
2.69415854646257e-211	-0.499044	0.349	0.467	7.40058411127804e-207	RAPGEF1
4.62364062327318e-211	-1.69255	0.021	0.074	1.27006784280691e-206	LINC00426
5.60316951337883e-211	-1.12774	0.036	0.099	1.53913463363003e-206	AC010609.1
9.05815527338341e-211	-1.30646	0.062	0.135	2.48818467204569e-206	NFASC
5.62869873681396e-210	-1.03883	0.066	0.142	1.54614725601543e-205	MNDA
6.07290396192139e-210	-0.514324	0.674	0.753	1.66816598930019e-205	NCOA1
6.62626989794224e-210	-1.00617	0.099	0.184	1.82017007826575e-205	2025-03-01
7.7376285963698e-210	-1.09873	0.114	0.203	2.12544919913682e-205	CDKN2A
1.17513187867309e-209	-0.67358	0.12	0.213	3.22796975752712e-205	LBR
1.27934906203135e-209	-1.09575	0.441	0.554	3.51424393849392e-205	PLXDC2
3.78905067997514e-209	-0.744833	0.234	0.339	1.04081433128237e-204	SPRY2
6.84127364258695e-209	-0.620427	0.294	0.406	1.87922945688221e-204	SLC44A1
7.98291979670825e-209	-0.47755	0.592	0.691	2.19282823895779e-204	TNRC6B
1.20648102583637e-208	-0.752313	0.098	0.185	3.31408272986991e-204	HLA-DMB
1.29058553725537e-208	-1.23978	0.103	0.191	3.54510941228677e-204	KYNU
9.79054686328073e-208	-0.828839	0.383	0.497	2.68936531787458e-203	HLA-DPA1
1.94198098993141e-207	-2.05337	0.024	0.078	5.33442758124259e-203	CYP3A5
2.19799411554262e-207	-0.954935	0.062	0.135	6.03767003598401e-203	TXNDC16
2.28986713981704e-207	-1.02655	0.061	0.133	6.29003604636343e-203	PSTPIP2
4.9650896315531e-207	-0.831658	0.087	0.17	1.36386047089132e-202	ZDHHC2
2.34147972262015e-206	-0.657372	0.317	0.426	6.43181065006528e-202	CNN2
2.71773157860903e-206	-1.08512	0.196	0.296	7.46533687328116e-202	FGD4
5.84212041622208e-206	-1.18679	0.053	0.123	1.60477205713204e-201	TLR2
8.41780411695227e-206	-0.74921	0.093	0.176	2.31228661288562e-201	ISG20
1.16277360416703e-205	-0.571749	0.373	0.487	3.19402281328642e-201	RNF38
1.39627142545402e-205	-0.330578	0.759	0.834	3.83541797857964e-201	IQGAP1
1.39744642222167e-205	-0.67212	0.179	0.279	3.8386455772007e-201	SPECC1
3.4952298522472e-205	-0.419751	0.367	0.481	9.60104688113782e-201	ETS2
4.7032685180312e-205	-1.25091	0.032	0.092	1.29194082921799e-200	PTGDR
8.70819971361797e-205	-0.263262	0.971	0.981	2.39205537933372e-200	PTMA
3.60076410756945e-204	-0.710294	0.098	0.184	9.89093892708252e-200	ARRB2
4.23504549577113e-204	-0.738805	0.254	0.36	1.16332464723337e-199	PPP2R5A
6.69305994058357e-204	-1.16991	0.072	0.148	1.8385166350789e-199	OLR1
1.42038591642275e-203	-0.388268	0.729	0.805	3.90165807382165e-199	BIRC6
1.5352029198461e-203	-0.749885	0.193	0.294	4.21704890052526e-199	INPP4A
6.98456233092379e-203	-2.10069	0.015	0.061	1.91858942668146e-198	S100A1
7.28409986089419e-203	-0.423922	0.532	0.641	2.00086939078903e-198	PAN3
1.38561360526467e-202	-0.451071	0.468	0.582	3.80614201230152e-198	FRYL
2.05869267808994e-202	-1.79466	0.028	0.083	5.65502291744525e-198	APOC3
2.19760946219497e-202	-0.49237	0.164	0.267	6.03661343170337e-198	EHD4
2.65538510119805e-202	-0.517818	0.287	0.401	7.29407733448093e-198	SLC39A11
5.3503159345347e-202	-0.844804	0.073	0.15	1.46967828405734e-197	DEF6
2.41338494474286e-201	-0.918874	0.077	0.154	6.62932710471417e-197	RHOF
8.47047143501833e-201	-0.928241	0.076	0.154	2.32675379848519e-196	RIPOR2
1.04715984119727e-200	-0.682068	0.209	0.312	2.87644336778477e-196	AGTPBP1
1.23736720581055e-200	-0.406874	0.746	0.819	3.39892397764101e-196	UTRN
1.4618264921001e-200	-1.12172	0.068	0.142	4.01549119114976e-196	ARHGAP25
1.81607145779686e-200	-0.616374	0.218	0.325	4.98856668742219e-196	AIF1
2.58940201966386e-200	-0.913929	0.052	0.12	7.11282840781467e-196	STXBP2
3.56491546786047e-200	-0.687959	0.262	0.369	9.79246629866593e-196	TNRC6C
5.01168982558271e-200	-0.648267	0.106	0.193	1.37666107818931e-195	ATP1B1
1.0312785823387e-199	-0.704197	0.12	0.211	2.83281913782617e-195	ADAP2
1.5113503326133e-199	-0.291619	0.848	0.903	4.15152822865547e-195	MYL12A
1.54548315472528e-199	-1.52391	0.042	0.105	4.24528767771487e-195	EPYC
1.7170883521681e-199	-2.78048	0.006	0.043	4.71666999457056e-195	SLC2A12
2.32522739474086e-199	-0.496702	0.378	0.49	6.38716713061366e-195	RICTOR
4.28830085049509e-199	-1.33498	0.062	0.134	1.1779533606225e-194	CD86
4.51103069768988e-199	-0.814761	0.062	0.135	1.23913502234843e-194	GIMAP7
7.66755408833884e-199	-0.676057	0.165	0.262	2.1062004325258e-194	PER3
1.06191264183766e-198	-0.806672	0.07	0.144	2.91696783586388e-194	KCNMB4
3.40586470810478e-198	-0.774796	0.399	0.498	9.35556976669301e-194	PLAUR
3.6076458869373e-197	-0.621272	0.455	0.566	9.90984248682806e-193	RPS6KA3
4.6008041656001e-197	-0.464587	0.491	0.593	1.26379489624869e-192	SPIRE1
8.27512023952856e-197	-0.323026	0.691	0.76	2.2730927785961e-192	FOSL2
1.33558148540696e-196	-0.608119	0.301	0.412	3.66870878226438e-192	PHLPP1
1.91186609535926e-196	-0.803247	0.063	0.135	5.25170497734236e-192	GNA15
2.01794787561214e-196	-0.591312	0.254	0.359	5.543101019519e-192	PYCARD
3.05271968791013e-196	-0.592511	0.092	0.175	8.38551571072033e-192	SLC6A6
3.64125839653375e-196	-0.261861	0.837	0.895	1.00021726894386e-191	SUB1
4.90146435841566e-196	-0.707057	0.24	0.342	1.3463832446132e-191	TRAF5
7.43075542890123e-196	-0.482274	0.463	0.57	2.04115420876488e-191	CENPC
1.05924409980421e-195	-0.752449	0.395	0.505	2.90963761775218e-191	CDK17
1.10303266502077e-195	-0.529752	0.387	0.494	3.02992042754555e-191	FKBP5
1.40658679586503e-195	-0.576491	0.234	0.341	3.86375326956164e-191	AFTPH
1.44483989247055e-195	-0.772694	0.149	0.242	3.96883070062736e-191	HELB
5.46682299660726e-195	-0.444822	0.457	0.567	1.50168160893805e-190	ARID2
6.33390405369989e-195	-1.67954	0.015	0.061	1.73986010451082e-190	ZBP1
8.99547622205995e-195	-0.568315	0.295	0.404	2.47096736343765e-190	GGA2
1.04481055078012e-194	-1.19509	0.034	0.093	2.86999010193791e-190	NCR1
1.61582044105179e-194	-1.32543	0.068	0.14	4.43849716952517e-190	CDA
1.73238910877651e-194	-0.681776	0.126	0.215	4.7586996428982e-190	UNC93B1
2.13825725609603e-194	-0.770737	0.097	0.18	5.87357885677018e-190	MS4A4A
3.8396963169681e-194	-0.745569	0.103	0.188	1.05472618130797e-189	CPVL
4.01725550595885e-194	-0.714275	0.062	0.134	1.10349991493184e-189	TUBA4A
3.33691921872395e-193	-0.842552	0.125	0.213	9.16618340191282e-189	LY96
3.4342677973786e-193	-2.3766	0.007	0.044	9.43359021261928e-189	ENHO
4.59471610893973e-193	-1.89936	0.015	0.059	1.26212256796465e-188	TM7SF2
1.05012780329652e-192	-0.512075	0.526	0.627	2.8845960628752e-188	PTPN1
1.33069799835531e-192	-0.642318	0.518	0.614	3.6552943316822e-188	CCSER2
4.66314481697945e-192	-0.510136	0.096	0.18	1.28091924977608e-187	ABCB1
6.44944543488128e-192	-0.948968	0.252	0.341	1.77159816650754e-187	PODNL1
9.21409386461416e-192	-0.919986	0.066	0.138	2.53101944367087e-187	CD84
2.0699583302647e-191	-0.837892	0.069	0.142	5.68596853740411e-187	MIR646HG
3.35204166158957e-191	-0.855971	0.105	0.188	9.2077232402204e-187	KLHDC4
3.6716579393228e-191	-1.0537	0.06	0.129	1.00856771935258e-186	SIGLEC1
4.0311806776345e-191	-1.50628	0.031	0.086	1.10732502033942e-186	AL031599.1
4.47376159752347e-191	-0.460661	0.692	0.771	1.22889757322372e-186	SMCHD1
5.7288054095903e-191	-0.401858	0.445	0.556	1.57364555796036e-186	VOPP1
6.60242601472811e-191	-0.429887	0.487	0.592	1.81362040198566e-186	SKI
1.28894201228091e-190	-0.94386	0.052	0.118	3.54059481353443e-186	TRBC1
1.59282330096662e-190	-0.844352	0.073	0.147	4.3753263254252e-186	TREM2
2.14223484433824e-190	-0.718698	0.106	0.19	5.88450489391272e-186	SH3BP1
2.56810931092467e-190	-0.702232	0.709	0.775	7.05433946617897e-186	TANK
1.95999814160764e-189	-0.396983	0.748	0.82	5.38391889518204e-185	CHD2
4.39272607509923e-189	-0.426022	0.472	0.578	1.20663792556901e-184	AZIN1
6.30781172484444e-189	-0.768101	0.11	0.194	1.73269280269752e-184	SLCO2B1
8.77413228945579e-189	-0.511786	0.157	0.254	2.41016639859061e-184	FOLR2
1.68353244607828e-188	-0.574465	0.279	0.387	4.62449527613243e-184	STIM2
2.03287151324617e-188	-0.480716	0.349	0.457	5.58409475973592e-184	POLR3GL
2.72301127721846e-188	-0.633016	0.244	0.347	7.47983967739139e-184	NFATC3
5.22270006331374e-188	-0.617847	0.235	0.339	1.43462348039165e-183	LPXN
5.24240022764064e-188	-0.820506	0.141	0.23	1.44003491853061e-183	INSIG1
5.33413478910151e-188	-0.694899	0.175	0.272	1.46523348521829e-183	TARSL2
1.58625778630534e-187	-1.03629	0.038	0.097	4.35729151320214e-183	MZB1
2.55783373431658e-187	-0.499173	0.38	0.487	7.02611348479423e-183	TRAPPC9
2.88867593347927e-187	-0.615594	0.216	0.317	7.93490392167421e-183	RELCH
3.04981939386865e-187	-0.715705	0.13	0.218	8.3775488930178e-183	AP002762.2
3.25797620344162e-187	-0.757842	0.105	0.189	8.94933483323378e-183	ADIRF
3.48019686807923e-187	-0.431208	0.598	0.69	9.55975277692684e-183	CDKAL1
1.67412847733358e-186	-0.670781	0.166	0.26	4.59866351438761e-182	GRK2
2.65901039457241e-186	-0.520615	0.313	0.423	7.30403565285095e-182	SESN1
3.11422410121185e-186	-0.797882	0.077	0.152	8.55446218361884e-182	LST1
3.12343638422947e-186	-0.572466	0.217	0.319	8.57976740383994e-182	KIF13B
4.43889146099761e-186	-0.497695	0.606	0.706	1.21931909542143e-181	DYRK1A
4.47777798418841e-186	-0.616435	0.221	0.324	1.23000083447671e-181	RNF168
1.55602029142267e-185	-0.589311	0.341	0.435	4.27423213850893e-181	CD68
1.95403084703374e-185	-0.576161	0.109	0.195	5.36752733371698e-181	MTSS1
4.71630578293329e-185	-0.946571	0.071	0.142	1.29552203551395e-180	IPCEF1
5.00597413239549e-185	-0.458423	0.332	0.442	1.37509103442772e-180	RESF1
6.02974024951742e-185	-0.369569	0.633	0.723	1.65630934913994e-180	USP9X
2.32565509822549e-184	-1.34302	0.032	0.087	6.3883419893156e-180	TSPAN32
2.35018548907043e-184	-0.483436	0.556	0.65	6.45572451992756e-180	TBL1XR1
2.54415294136809e-184	-0.866547	0.141	0.229	6.98853371464401e-180	CTDP1
2.62592446168683e-184	-0.627935	0.145	0.236	7.21315190380754e-180	ATP10A
5.33044788807006e-184	-0.674622	0.176	0.271	1.46422073037396e-179	ZNRF2
7.06430370313521e-184	-0.998233	0.045	0.107	1.94049358421421e-179	HOMER2
1.08627883090088e-183	-0.505107	0.683	0.757	2.98389932060164e-179	ZC3HAV1
2.58611390550943e-183	-1.15744	0.039	0.097	7.10379628704385e-179	LMNB1
3.59769827703328e-183	-0.398218	0.158	0.255	9.88251739718271e-179	CSF1R
3.67435633954983e-183	-0.764946	0.165	0.257	1.00930894291094e-178	SFMBT1
3.71425350934193e-183	-1.61276	0.062	0.13	1.02026829648114e-178	SLC16A10
8.21232092557464e-183	-0.795438	0.104	0.186	2.2558424350461e-178	C3AR1
1.24861944503026e-182	-0.655287	0.179	0.274	3.42983275355361e-178	MAP3K1
2.34585832756942e-182	-1.30286	0.038	0.096	6.44383824000043e-178	NCF1
3.99596725118377e-182	-0.531151	0.479	0.58	1.09765224422767e-177	FBXL17
4.32151980518773e-182	-0.525738	0.484	0.586	1.18707827528702e-177	CCDC91
8.13820603927297e-182	-1.71573	0.008	0.045	2.23548381692789e-177	CCL23
1.14984410406617e-181	-0.598222	0.255	0.357	3.15850676945937e-177	CDK19
1.19126902748886e-181	-0.310811	0.636	0.72	3.27229689160914e-177	HMGN3
1.45676942728408e-181	-0.396247	0.684	0.758	4.00159993980664e-177	TBC1D5
2.09049527411679e-181	-0.835652	0.065	0.135	5.74238146847141e-177	C1orf162
3.89278369389834e-181	-0.687932	0.131	0.218	1.06930875287693e-176	ZDHHC12
8.56769421661568e-181	-0.405033	0.438	0.538	2.35345992436216e-176	NCK1
1.28528906970984e-180	-0.443858	0.515	0.618	3.53056054558597e-176	ARF6
1.34095352841261e-180	-2.34428	0.009	0.047	3.68346524719659e-176	CPA1
1.34406436603603e-180	-0.533235	0.334	0.442	3.69201040706436e-176	HIP1
1.44929831464992e-180	-0.717255	0.48	0.576	3.98107754051187e-176	CASK
1.54405162176185e-180	-0.574731	0.448	0.536	4.24135539981763e-176	CTSZ
1.97268841640712e-180	-1.60112	0.066	0.134	5.41877781102872e-176	BGLAP
5.99330085676647e-180	-0.431538	0.5	0.601	1.64629981234518e-175	ZMYM2
7.34359358595715e-180	-0.633559	0.36	0.461	2.01721172212657e-175	LNPEP
9.77682943598256e-180	-0.716835	0.186	0.281	2.68559727777005e-175	IFIH1
1.33598458168251e-179	-0.549582	0.209	0.31	3.66981604742369e-175	TCOF1
1.61225889128073e-179	-0.9073	0.207	0.299	4.42871394845904e-175	DEPP1
2.44106132217388e-179	-1.11494	0.04	0.098	6.70535134587944e-175	MPZL3
2.48275533730147e-179	-1.1181	0.025	0.076	6.8198806360334e-175	ITGA3
3.82368986071792e-179	-1.86431	0.01	0.048	1.05032936784061e-174	CLDN20
6.98883112524311e-179	-1.09151	0.048	0.109	1.91976202179303e-174	NBEAL2
7.27996078966882e-179	-0.535419	0.455	0.555	1.99973242931413e-174	PACS1
1.65336636908127e-178	-0.744278	0.182	0.275	4.54163207922933e-174	SLC15A4
1.69565056760774e-178	-0.376731	0.658	0.74	4.65778254416171e-174	SPIDR
2.80716982952505e-178	-0.37752	0.559	0.655	7.71101480472237e-174	AP3B1
2.88883495697536e-178	-0.479786	0.484	0.582	7.93534074331562e-174	MOB4
3.02206586573632e-178	-1.09958	0.031	0.084	8.3013127265911e-174	CXCR3
5.43018025934613e-178	-0.803577	0.083	0.156	1.49161621543979e-173	IGFLR1
5.80226398698334e-178	-0.414154	0.478	0.582	1.59382389458445e-173	PTBP3
9.58448078575839e-178	-2.20617	0.011	0.05	2.63276102703997e-173	MTRNR2L1
1.06701738976161e-177	-0.504346	0.339	0.444	2.93099006793616e-173	VPS8
1.1019360105182e-177	-0.898261	0.057	0.122	3.02690802729245e-173	CRTAM
1.15156013769898e-177	-0.797065	0.258	0.358	3.16322054224533e-173	IFI30
2.55578195738138e-177	-0.639359	0.294	0.396	7.02047745873091e-173	HIVEP1
3.53046229902175e-177	-0.568445	0.246	0.348	9.69782688918284e-173	MIA2
2.35236314803578e-176	-0.841441	0.097	0.174	6.46170633133949e-172	CRYGN
2.45120042238657e-176	-1.50229	0.02	0.066	6.73320244025368e-172	RGS13
2.97259265772317e-176	-0.278772	0.832	0.896	8.16541477149977e-172	HSPE1
3.08516491489609e-176	-0.367323	0.535	0.63	8.47463950472806e-172	PHIP
4.97298748820615e-176	-0.54065	0.051	0.114	1.36602993313535e-171	PEG10
5.33459686381019e-176	-0.772758	0.191	0.281	1.46536041252002e-171	FMNL1
7.74880516687504e-176	-0.831337	0.068	0.138	2.12851929128891e-171	LAIR1
1.68340547023591e-175	-0.332532	0.556	0.658	4.62414648619103e-171	VPS13C
2.00429473134445e-175	-0.773673	0.111	0.191	5.50559719753007e-171	AC073167.1
2.42172643045479e-175	-0.867395	0.059	0.125	6.65224033181627e-171	SPI1
2.51699530626796e-175	-0.439447	0.403	0.511	6.91393440678745e-171	C9orf16
4.42605887525759e-175	-0.555532	0.243	0.344	1.21579411244451e-170	MSI2
4.59298963327318e-175	-0.368932	0.589	0.682	1.26164832236381e-170	COP1
5.71646530692408e-175	-0.622277	0.297	0.398	1.57025585515897e-170	SACM1L
7.55241338934577e-175	-0.497288	0.396	0.5	2.07457243391939e-170	TPP2
1.10645958851877e-174	-0.908542	0.055	0.12	3.0393338437022e-170	KIR2DL3
1.16264575228832e-174	-0.367619	0.683	0.763	3.19367161696078e-170	NIPBL
3.02850071367096e-174	-0.320829	0.626	0.715	8.31898861038276e-170	EPS15
3.19578898527297e-174	-0.779639	0.077	0.148	8.77851276364633e-170	CALHM6
4.59936948571357e-174	-0.598405	0.235	0.336	1.26340080403066e-169	AC008014.1
6.7271541784186e-174	-0.723265	0.088	0.163	1.84788198126981e-169	OCIAD2
6.99798353042087e-174	-0.868432	0.089	0.164	1.92227609597131e-169	USP28
9.71828975743003e-174	-0.501664	0.224	0.328	2.66951701346846e-169	S100A10
1.58385141334367e-173	-0.337754	0.799	0.866	4.35068144731372e-169	ZFP36
2.29363811883317e-173	-0.770835	0.185	0.278	6.30039454862284e-169	C1QC
2.9742795136335e-173	-0.883041	0.099	0.175	8.17004839599987e-169	PXYLP1
5.21496362516783e-173	-0.683291	0.166	0.255	1.43249835819735e-168	ABRACL
6.09366245413013e-173	-0.936255	0.038	0.094	1.67386813952501e-168	FASLG
1.6011812909619e-172	-0.596187	0.134	0.225	4.39828488814324e-168	GPX3
2.1149681370277e-172	-0.783861	0.163	0.251	5.80960597560138e-168	CASP8
2.56200131063433e-172	-1.09701	0.152	0.239	7.03756140018144e-168	PDGFC
2.73060748054426e-172	-0.992299	0.049	0.109	7.50070568830702e-168	PKP2
2.78367197508195e-172	-0.578347	0.49	0.578	7.64646854835261e-168	SYNGR1
4.66501587927807e-172	-0.54669	0.361	0.462	1.28143321187889e-167	RPS6KC1
5.12551843852596e-172	-0.875086	0.051	0.113	1.40792865987869e-167	KIR2DL1
5.4356100810243e-172	-0.649706	0.066	0.134	1.49310773315657e-167	KANK3
7.72271635220554e-172	-0.487862	0.229	0.33	2.12135295478734e-167	HLA-DQB1
1.06378070231498e-171	-0.345681	0.128	0.214	2.92209921118902e-167	EXOC6
1.10865615709808e-171	-0.812717	0.139	0.222	3.04536759793273e-167	TPK1
1.17597146975992e-171	-0.356719	0.641	0.729	3.23027603028351e-167	USP34
6.62610242605363e-171	-0.865826	0.157	0.245	1.82012407541267e-166	FCGR2A
6.66422093447388e-171	-0.492125	0.27	0.368	1.83059484849063e-166	C1GALT1
1.16267741923476e-170	-1.36856	0.022	0.068	3.19375860289598e-166	AL157402.2
2.43354767495572e-170	-0.544055	0.25	0.351	6.68471210833587e-166	SERPINB9
3.86789871899661e-170	-0.870869	0.049	0.11	1.06247309912118e-165	AC131568.1
6.2577736874748e-170	-0.891215	0.093	0.168	1.71894785421245e-165	MEGF9
8.25916552110723e-170	-0.261855	0.534	0.634	2.26871017699295e-165	ARL15
8.76497277271284e-170	-0.463771	0.376	0.481	2.40765037093649e-165	ITPR1
1.17030549211842e-169	-0.479131	0.456	0.558	3.21471215630008e-165	ETV6
4.65210191761223e-169	-1.0685	0.034	0.087	1.2778858757489e-164	MYO1G
6.96684959481289e-169	-1.09883	0.035	0.088	1.91372391519915e-164	TMEM108
1.48422850700929e-168	-0.502163	0.175	0.269	4.07702728590382e-164	ST6GAL1
1.6719198055505e-168	-0.365435	0.458	0.56	4.59259651386667e-164	VEZT
2.51781019843492e-168	-0.689776	0.312	0.41	6.91617283408088e-164	RBBP8
2.81077467411755e-168	-0.736392	0.225	0.318	7.72091695233349e-164	ERI1
4.80161662291379e-168	-0.460339	0.365	0.468	1.31895607014819e-163	SEC24B
7.39053435027248e-168	-1.07771	0.03	0.081	2.03010588067635e-163	IL21R
1.25369978506653e-167	-2.40073	0.009	0.044	3.44378793959925e-163	ILDR2
1.39920815650548e-167	-0.419489	0.327	0.431	3.84348488510491e-163	DNM2
1.44937633234962e-167	-0.699528	0.126	0.209	3.98129184733116e-163	DOCK5
1.50389222201826e-167	-1.12837	0.029	0.079	4.13104154466196e-163	APOBR
1.85240173581549e-167	-0.621311	0.178	0.269	5.08836232811157e-163	TBC1D14
3.2979009846648e-167	-1.68589	0.015	0.055	9.05900421477574e-163	LINC02367
3.99986301997395e-167	-1.24703	0.028	0.077	1.09872237295664e-162	DRAXIN
4.797767861285e-167	-1.6727	0.014	0.054	1.31789885381638e-162	LRRC15
4.90215284601458e-167	-1.06485	0.04	0.096	1.34657236527175e-162	MS4A4E
7.59099701878008e-167	-0.691906	0.122	0.202	2.0851709710887e-162	HVCN1
1.47328103948395e-166	-0.410941	0.523	0.613	4.04695568735846e-162	TET2
3.42608739606096e-166	-0.408978	0.532	0.627	9.41111946823986e-162	SETD2
7.36543105648103e-166	-0.379386	0.446	0.55	2.02321025690477e-161	TUT4
1.16272186372189e-165	-0.920702	0.05	0.109	3.19388068745766e-161	TRPM2
3.07254537256996e-165	-0.509406	0.685	0.758	8.43997488391242e-161	BRAF
5.54770680975735e-165	-0.582989	0.222	0.317	1.52389958357225e-160	ZNF33A
6.60290334696566e-165	-0.589022	0.224	0.318	1.813751520378e-160	SNHG17
1.60260409907058e-164	-0.942222	0.039	0.094	4.40219319973699e-160	AC004687.1
2.64714347963356e-164	-0.467076	0.132	0.217	7.27143842420542e-160	PLCB1
4.06871368903974e-164	-0.87812	0.299	0.402	1.11763496324233e-159	ANKH
6.19632899709442e-164	-0.291623	0.697	0.766	1.70206961221187e-159	ATP5IF1
9.4116706202477e-164	-0.998746	0.072	0.139	2.58529180267584e-159	PRKAR2B
1.01248829142515e-163	-0.351576	0.546	0.623	2.78120408771573e-159	POLR2K
1.46885492222939e-163	-0.64951	0.129	0.21	4.03479758587191e-159	AC008569.1
1.59381718854771e-163	-0.765812	0.145	0.228	4.37805643522171e-159	NSD2
1.66104834481112e-163	-0.495166	0.435	0.535	4.56273369836167e-159	SESTD1
3.3210919411284e-163	-0.471902	0.357	0.457	9.12270745308561e-159	IDI1
5.39089949593243e-163	-0.496319	0.461	0.562	1.48082618253768e-158	ELMO1
9.28007421396492e-163	-0.895252	0.054	0.115	2.54914358583402e-158	TRPV2
4.84682355619154e-162	-0.641119	0.301	0.39	1.33137396265025e-157	HIST1H1C
5.41434434635681e-162	-0.902386	0.05	0.109	1.48726624850075e-157	TM6SF1
5.51176614610425e-162	-0.733645	0.072	0.14	1.51402704267338e-157	CSF2RA
8.11745864837803e-162	-0.486839	0.385	0.482	2.22978471612296e-157	TRIM33
1.30242680112663e-161	-0.610146	0.659	0.724	3.57763618001474e-157	LCP1
3.11408257222171e-161	-1.09324	0.028	0.076	8.55407341763581e-157	GALNT6
7.25074298011091e-161	-0.621883	0.411	0.511	1.99170658920667e-156	ARHGEF7
1.05391661096566e-160	-0.713471	0.131	0.211	2.89500353866158e-156	LINC00623
1.42154532689394e-160	-1.10488	0.051	0.109	3.90484285844497e-156	HERC5
3.30775866758638e-160	-0.28235	0.749	0.813	9.08608228399304e-156	ATP6V0C
3.75927266778856e-160	-0.569953	0.267	0.363	1.03263460911484e-155	SLC2A13
5.93714256367762e-160	-0.462946	0.385	0.482	1.63087369081661e-155	ATAD2B
7.12456205647297e-160	-0.800321	0.303	0.404	1.95704595129256e-155	AZIN1-AS1
1.17346729577094e-159	-1.17074	0.025	0.071	3.2233973147532e-155	UTS2
2.76875781162484e-159	-0.87032	0.05	0.108	7.60550083275227e-155	TOGARAM2
5.82487720442702e-159	-0.451171	0.366	0.468	1.60003551928406e-154	PAXX
7.34198613475438e-159	-0.726002	0.075	0.142	2.01677017135568e-154	TFEC
9.87371267990306e-159	-0.789259	0.051	0.11	2.71221013604257e-154	PSD4
1.17999045549423e-158	-0.928559	0.065	0.129	3.2413157821971e-154	SH2D3C
1.99062667541762e-158	-0.658796	0.16	0.246	5.46805241470466e-154	AC007384.1
2.26785543167676e-158	-0.768681	0.066	0.13	6.22957208527288e-154	MFSD6
1.08995009587128e-157	-0.381687	0.514	0.604	2.99398391834882e-153	PARP14
1.87539193354893e-157	-0.618143	0.211	0.301	5.15151410226557e-153	SRGAP2B
2.23423342631221e-157	-0.610323	0.268	0.363	6.13721579873701e-153	ORAI2
2.61863198919582e-157	-0.527007	0.208	0.3	7.193120211122e-153	SNX18
5.91456187431177e-157	-0.41595	0.306	0.405	1.6246710012547e-152	TNFAIP8
6.49734337597395e-157	-0.755094	0.071	0.137	1.78475525194628e-152	FPR3
7.20621531877362e-157	-0.994118	0.059	0.12	1.97947528591392e-152	CAMP
1.09212668865593e-156	-0.853772	0.04	0.095	2.99996280106896e-152	TRGC1
1.15008063381823e-156	-0.594619	0.169	0.255	3.15915649303528e-152	ADCY7
2.93976858620854e-156	-1.14806	0.073	0.137	8.07525032945623e-152	RNF144B
3.72917529548607e-156	-0.410462	0.336	0.437	1.02436716191707e-151	DCTN4
4.60255678506014e-156	-0.40559	0.424	0.526	1.26427632328817e-151	NCOA3
6.322894641383e-156	-0.368929	0.359	0.46	1.7368359290415e-151	ATP6V1H
8.66269064007303e-156	-1.32268	0.024	0.068	2.37955449192166e-151	CATSPER1
1.75772681791404e-155	-1.17395	0.113	0.186	4.82829979612807e-151	RAB20
1.8344149930891e-155	-0.776025	0.24	0.334	5.03895454451645e-151	ALCAM
2.26075058899599e-155	-0.959819	0.054	0.112	6.21005579291308e-151	CIITA
2.81713908572593e-155	-1.03503	0.037	0.089	7.73839935458055e-151	STK26
2.96119864222768e-155	-0.681407	0.286	0.378	8.13411655033521e-151	PMAIP1
3.51752857150683e-155	-0.944754	0.116	0.192	9.66229923307211e-151	TC2N
4.81566320175173e-155	-0.723242	0.254	0.343	1.32281452488918e-150	CHST12
7.13922406699461e-155	-0.381924	0.495	0.59	1.96107345896275e-150	COMMD10
7.54703078030663e-155	-0.28055	0.654	0.743	2.07309388504243e-150	SRRM1
9.9563902462961e-155	-0.593709	0.208	0.296	2.73492083675508e-150	MOSPD2
1.01518080560791e-154	-1.68525	0.016	0.054	2.78860015492438e-150	KLRF2
1.18360582317692e-154	-0.507923	0.235	0.329	3.25124683568468e-150	MOB3A
1.46033981101869e-154	-0.442922	0.467	0.565	4.01140742688724e-150	NAP1L4
1.53435507650578e-154	-0.590933	0.136	0.215	4.21471995965372e-150	LAYN
1.97362714950184e-154	-0.538948	0.391	0.485	5.42135641696661e-150	SCAPER
2.00272948838129e-154	-0.323764	0.484	0.58	5.50129763163455e-150	UBR1
2.4407636158115e-154	-0.760773	0.15	0.231	6.7045335762726e-150	DGKD
2.69444694801986e-154	-0.45309	0.299	0.397	7.40137632151575e-150	GCNT1
3.11592178170653e-154	-0.716636	0.153	0.236	8.55912554216965e-150	GPR183
4.69166504210562e-154	-0.401828	0.34	0.439	1.28875347041599e-149	LYPLA1
1.00141934825015e-153	-0.26759	0.62	0.71	2.75079880770834e-149	ZFAND6
1.01412208636913e-153	-0.324583	0.299	0.4	2.78569195904737e-149	ABR
1.30667385779952e-153	-0.376727	0.362	0.467	3.58930241998949e-149	RREB1
2.17996199972811e-153	-1.21168	0.029	0.076	5.98813761705315e-149	CCDC141
4.49364239543219e-153	-0.415153	0.41	0.507	1.23435862960127e-148	PRPF38B
5.68876545438023e-153	-0.644385	0.299	0.394	1.5626469826637e-148	TANC2
6.2584528812822e-153	-2.15508	0.008	0.041	1.71913442195941e-148	TMIGD3
6.43283181457821e-153	-0.85453	0.095	0.165	1.76703457114649e-148	N4BP2L1
8.84048355076364e-153	-0.424314	0.388	0.487	2.42839242655926e-148	IVNS1ABP
1.23037773921131e-152	-0.375772	0.537	0.623	3.37972461183955e-148	OSTF1
1.71004281760945e-152	-0.415654	0.191	0.282	4.6973166156914e-148	CNR1
3.50415121316504e-152	-0.853024	0.067	0.13	9.62555296744305e-148	CSGALNACT1
4.77908179994185e-152	-0.878302	0.049	0.105	1.31276597962603e-147	SLC29A1
5.45372597952386e-152	-0.865079	0.089	0.157	1.49808398931541e-147	HIST1H2BC
9.0544067115981e-152	-0.460444	0.412	0.508	2.48715497960888e-147	N4BP1
1.16284377043184e-151	-0.718786	0.064	0.127	3.19421555299923e-147	NCF4
1.34242159332805e-151	-0.326262	0.758	0.824	3.68749787471283e-147	KMT2C
1.47625761995967e-151	-0.652026	0.188	0.276	4.05513205626722e-147	ID1
1.82050862489725e-151	-0.861482	0.066	0.128	5.00075514173027e-147	P2RY13
4.2231307731747e-151	-0.458445	0.369	0.469	1.16005179208336e-146	PPP3R1
4.46363675192142e-151	-0.426477	0.187	0.277	1.22611637938529e-146	AC068282.1
4.69512209151308e-151	-0.473838	0.435	0.53	1.28970308731773e-146	YWHAH
4.76697045289604e-151	-0.590392	0.28	0.379	1.30943911370601e-146	RNASE1
1.06324627286741e-150	-0.910077	0.08	0.146	2.9206311869395e-146	AP1S3
1.34558824693057e-150	-1.32018	0.037	0.088	3.69619635549357e-146	AC009403.1
1.57425446863755e-150	-0.510395	0.23	0.317	4.32431959990049e-146	QSOX1
1.93606787284822e-150	-0.607468	0.091	0.161	5.31818483992677e-146	C15orf48
2.08616290675206e-150	-0.515793	0.904	0.935	5.73048088855724e-146	NFKB1
2.93069853961114e-150	-0.534922	0.176	0.262	8.05033581845784e-146	DDX60
4.8201827104407e-150	-0.400735	0.422	0.521	1.32405598873096e-145	LCOR
1.03813823978837e-149	-0.667117	0.393	0.469	2.85166193087466e-145	PCBD1
1.47277836593224e-149	-0.325614	0.353	0.452	4.04557489337928e-145	NUDT2
1.98828152045007e-149	-0.390796	0.771	0.823	5.4616105085243e-145	NFE2L2
2.07180765083298e-149	-1.14041	0.027	0.072	5.6910484360731e-145	AL137856.1
2.22396814673512e-149	-0.354243	0.388	0.487	6.1090181022667e-145	TBC1D4
2.30322261387982e-149	-0.54218	0.315	0.409	6.32672219806648e-145	ASXL2
2.38009303462745e-149	-0.514975	0.128	0.208	6.53787755681814e-145	TMEM176B
4.28934906108585e-149	-0.367338	0.304	0.404	1.17824129358967e-144	IFNAR2
5.21523957586246e-149	-0.836763	0.085	0.152	1.43257415909366e-144	HSPBAP1
9.28002801743689e-149	-0.687353	0.123	0.199	2.54913089610974e-144	TMEM164
1.59080640690748e-148	-1.07969	0.055	0.113	4.36978611913417e-144	C1QTNF1-AS1
2.11677404726126e-148	-0.718657	0.244	0.333	5.81456663042196e-144	RBM47
2.31206873903077e-148	-0.378127	0.444	0.54	6.35102161924362e-144	TAB2
2.32933933964297e-148	-0.553003	0.323	0.417	6.39846223206527e-144	DIAPH1
4.25559042208053e-148	-0.669034	0.119	0.194	1.1689681330413e-143	PIK3CB
4.61266273810216e-148	-0.555491	0.086	0.154	1.26705232752928e-143	ST3GAL6
6.68397157490258e-148	-0.613684	0.084	0.152	1.83602015190999e-143	MIR29B2CHG
9.23159889995681e-148	-0.37651	0.535	0.618	2.53582790182914e-143	EIF2AK2
9.43586062584281e-148	-0.358464	0.367	0.464	2.59193655531276e-143	VPS41
1.2379945023484e-147	-0.430461	0.521	0.61	3.40064709850083e-143	CDK13
1.259172903195e-147	-0.511598	0.277	0.368	3.45882204778636e-143	ZNF267
1.76774029743852e-147	-0.716082	0.067	0.129	4.85580582303388e-143	RPS6KA1
2.00610797049137e-147	-0.476385	0.584	0.645	5.51057798414275e-143	MRPL33
2.21605453661953e-147	-0.560941	0.189	0.275	6.08728020664018e-143	PPP6R1
3.65686841476902e-147	-0.553476	0.263	0.354	1.0045051848529e-142	AP000331.1
4.28506767934137e-147	-1.24083	0.048	0.102	1.17706524083828e-142	B4GALT6
4.50204494084793e-147	-0.905132	0.049	0.104	1.23666672480152e-142	LRRC1
1.01618595649305e-146	-1.11818	0.034	0.082	2.79136120389076e-142	GZMM
1.11300287061561e-146	-0.512015	0.171	0.256	3.05730758529402e-142	B3GNT2
1.44010754662197e-146	-1.15301	0.037	0.086	3.9558314198159e-142	LINC01374
1.89677236471146e-146	-1.14363	0.035	0.084	5.21024400862592e-142	THEMIS
2.08842969000132e-146	-0.591188	0.262	0.35	5.73670751546463e-142	PRIM2
2.57405227053324e-146	-0.320575	0.852	0.907	7.07066418192776e-142	SEPTIN7
2.73930518158353e-146	-0.270282	0.79	0.852	7.52459740329179e-142	PRRC2C
2.85116169622228e-146	-0.417285	0.705	0.774	7.83185606335298e-142	FBXO11
3.11854137989583e-146	-0.854083	0.113	0.186	8.56632131643586e-142	KLHL23
5.29747353548085e-146	-0.413083	0.423	0.519	1.45516300546124e-141	CACYBP
5.5734715345283e-146	-1.24556	0.03	0.076	1.53097689581958e-141	SPTSSB
1.23258114355557e-145	-0.713884	0.233	0.32	3.38577714323279e-141	GPD2
1.55067823497695e-145	-0.322534	0.719	0.784	4.25955804365817e-141	GNAQ
3.92095964633568e-145	-0.603922	0.127	0.204	1.07704840525195e-140	GCA
6.61871710860611e-145	-0.554017	0.183	0.268	1.81809540256301e-140	SPATA13
6.81677124426275e-145	-0.350428	0.549	0.635	1.87249889308653e-140	ADAM10
8.28831749158887e-145	-0.647615	0.212	0.295	2.27671793176455e-140	TNFRSF21
1.01651644117798e-144	-0.482826	0.793	0.816	2.79226901227179e-140	NPC2
1.49097151548117e-144	-0.496335	0.366	0.459	4.09554965587523e-140	POU2F1
1.84670682741824e-144	-0.311803	0.89	0.942	5.07271898423518e-140	PFN1
2.13376027564631e-144	-0.365702	0.481	0.567	5.86122610117285e-140	STARD3NL
4.22515450977511e-144	-0.54402	0.195	0.281	1.16060769229013e-139	ZFYVE28
5.97616473142323e-144	-0.821626	0.046	0.099	1.64159269007465e-139	PLCB2
1.18266127869352e-143	-0.552695	0.349	0.44	3.24865226644322e-139	RNF138
1.34762253051141e-143	-0.488541	0.257	0.35	3.7017843290618e-139	SLBP
1.40194431250092e-143	-0.501799	0.267	0.359	3.85100083200878e-139	TAF3
2.04229016143263e-143	-1.00591	0.1	0.17	5.60996684443928e-139	AL136456.1
3.30285066526551e-143	-0.687287	0.2	0.284	9.07260049241783e-139	SNTB1
3.85645971456928e-143	-0.588409	0.084	0.151	1.05933091899503e-138	TLE3
1.54821812874602e-142	-0.712338	0.114	0.187	4.25280037785245e-138	HERC6
1.65367099000086e-142	-0.874424	0.288	0.376	4.54246884243336e-138	2025-03-03
1.67542493384149e-142	-1.16179	0.038	0.088	4.6022247507692e-138	DTHD1
2.2146999740216e-142	-1.04463	0.035	0.083	6.08355935863993e-138	LAT
2.76758199362619e-142	-0.658582	0.182	0.266	7.60227097829178e-138	ALOX12-AS1
3.21552797263305e-142	-0.352617	0.525	0.614	8.83273378802573e-138	VTI1A
3.97298151892029e-142	-0.452303	0.319	0.41	1.09133829343222e-137	PARP4
6.15869720900297e-142	-0.469085	0.379	0.472	1.69173253634103e-137	GTDC1
6.36653388819973e-142	-0.571367	0.24	0.329	1.74882319374958e-137	ARHGEF3
1.08596400830857e-141	-0.368879	0.493	0.587	2.9830345344228e-137	AGO3
2.90275495087351e-141	-0.392708	0.294	0.388	7.97357757455444e-137	MDN1
4.80132545712616e-141	-0.636444	0.363	0.453	1.31887608981799e-136	ZDHHC20
4.92151147992058e-141	-0.326139	0.639	0.716	1.35188998841939e-136	TACC1
5.97460484487291e-141	-0.434807	0.387	0.48	1.64116420483814e-136	FOXK2
6.32294938052546e-141	-0.518562	0.486	0.575	1.73685096533654e-136	ATP2C1
7.63044212436914e-141	-0.921185	0.045	0.097	2.09600614714296e-136	ALOX5
9.01684708653796e-141	-0.460328	0.571	0.65	2.47683772620111e-136	RNF19A
1.6640318858161e-140	-0.821271	0.084	0.149	4.57092918714824e-136	TTN
2.22433854071685e-140	-0.492297	0.305	0.401	6.11003553749513e-136	STMN1
5.04312083857897e-140	-0.590555	0.255	0.344	1.38529486314926e-135	FBXO33
6.01546560981373e-140	-0.408298	0.651	0.725	1.65238824835973e-135	MAP3K8
7.3211065950804e-140	-0.638104	0.091	0.158	2.01103477060263e-135	LIMD2
7.45972397885802e-140	-0.852032	0.06	0.117	2.04911157975251e-135	GPR82
1.18807005963007e-139	-0.472428	0.363	0.455	3.26350964679783e-135	R3HDM1
1.29596001610446e-139	-0.295745	0.488	0.583	3.55987256823734e-135	EP300
1.44837817075877e-139	-0.682093	0.129	0.205	3.97854999725726e-135	GNG2
1.82270792707317e-139	-1.08106	0.028	0.073	5.0067964048773e-135	PARP15
1.92005739451175e-139	-0.410143	0.408	0.504	5.27420565698432e-135	SMS
2.31662196758245e-139	-0.370797	0.517	0.606	6.36352888275225e-135	TMEM131
2.84741314081391e-139	-0.29018	0.407	0.505	7.82155915650174e-135	PIK3C2A
2.87928991053049e-139	-1.59699	0.039	0.088	7.9091214552362e-135	RBP4
5.32671149970523e-139	-0.499776	0.416	0.505	1.46319438185403e-134	RAP1GDS1
6.15515380575207e-139	-0.626747	0.15	0.227	1.69075919890204e-134	TMPO
6.61963422332727e-139	-0.370581	0.679	0.76	1.81834732480577e-134	ATP13A3
1.15046174650348e-138	-0.889609	0.095	0.162	3.16020337147042e-134	SPDYA
1.25455052999858e-138	-0.426077	0.447	0.54	3.44612485085309e-134	OXSR1
1.41672144192069e-138	-0.442375	0.277	0.369	3.89159212881193e-134	SGK3
1.85840766321711e-138	-1.41596	0.021	0.061	5.10486001009108e-134	ESYT3
1.86987837520386e-138	-0.299419	0.632	0.712	5.13636890884749e-134	GRB2
2.06189521276149e-138	-0.401546	0.437	0.531	5.66381995993454e-134	RNMT
2.11276314733303e-138	-0.684753	0.136	0.214	5.8035490894091e-134	SLPI
3.8748819845841e-138	-0.39101	0.379	0.475	1.06439133234541e-133	RASA1
1.56817597851535e-137	-0.668699	0.133	0.207	4.30762259538381e-133	ABHD18
1.79834563715361e-137	-0.380709	0.466	0.56	4.93987563069726e-133	RC3H1
1.9961212965031e-137	-0.807393	0.042	0.092	5.48314558936437e-133	TSPAN33
2.16864190999559e-137	-0.516929	0.126	0.201	5.95704246256689e-133	KDM2B
4.84558746950675e-137	-0.724151	0.17	0.249	1.33103442199881e-132	PAK1
6.43574127810535e-137	-1.12331	0.035	0.081	1.76783377168276e-132	ARHGAP26-AS1
8.91394411144184e-137	-0.444028	0.367	0.455	2.44857130797196e-132	SUN2
9.11544240875523e-137	-0.706744	0.108	0.177	2.50392087526097e-132	FCGR3A
1.00174725205571e-136	-0.416132	0.484	0.571	2.75169952667184e-132	MAPK1
1.05937628139403e-136	-0.415427	0.462	0.551	2.91000070736126e-132	USP25
1.22229141782535e-136	-0.779918	0.119	0.19	3.35751229562444e-132	ARHGAP22
1.44367058851313e-136	-1.03757	0.047	0.098	3.96561873958672e-132	RTN1
1.44488519169955e-136	-0.604404	0.122	0.196	3.96895513307949e-132	MYO1D
1.6003173866404e-136	-0.433472	0.469	0.557	4.39591182936252e-132	LASP1
2.08009909189014e-136	-0.373348	0.454	0.546	5.71382419551302e-132	CLASP1
2.44316839806271e-136	-0.605089	0.298	0.381	6.71113927263846e-132	PLP2
2.98945716268835e-136	-0.806513	0.045	0.096	8.21173988018862e-132	CALB2
2.99226400510201e-136	-0.337742	0.43	0.514	8.2194499956147e-132	TM9SF2
4.95782562658159e-136	-0.443783	0.148	0.228	1.3618651213657e-131	PDLIM5
7.0908848246613e-136	-0.713465	0.068	0.128	1.94779515248621e-131	GSAP
8.31245410992286e-136	-0.377128	0.49	0.58	2.28334801945471e-131	AAK1
8.88416184891769e-136	-0.570637	0.344	0.433	2.4403904182792e-131	MFSD14A
1.23447062381074e-135	-0.330022	0.485	0.579	3.39096735654572e-131	SPPL3
1.7403991554771e-135	-0.257079	0.667	0.743	4.78070244018005e-131	HNRNPD
1.97068760662349e-135	-0.423603	0.385	0.478	5.41328178663407e-131	C9orf78
4.83360541300164e-135	-0.701281	0.061	0.118	1.32774307089742e-130	HMGA1
5.8756066299934e-135	-1.07231	0.054	0.108	1.61397038519289e-130	CLDN4
6.30765423554111e-135	-0.703686	0.075	0.136	1.73264954196079e-130	GPR132
9.10530917781582e-135	-1.06873	0.036	0.083	2.50113737805423e-130	STARD4
2.0758544477094e-134	-0.680471	0.071	0.131	5.70216458241295e-130	CPM
2.37537722213277e-134	-0.838312	0.037	0.085	6.52492369147651e-130	F11R
2.82599735865584e-134	-0.530721	0.205	0.288	7.76273214449172e-130	ILRUN
4.69925205937687e-134	-1.25946	0.027	0.069	1.29083754819023e-129	CXorf21
4.75591920722454e-134	-0.362707	0.504	0.59	1.30640344703251e-129	IDS
4.9249993889533e-134	-0.91348	0.037	0.084	1.35284808215158e-129	EPHB2
1.56828648213823e-133	-0.74265	0.094	0.159	4.30792613778551e-129	CMTM1
1.68051497217377e-133	-0.730524	0.091	0.155	4.61620657706414e-129	RALGDS
1.85824905261915e-133	-0.54504	0.22	0.305	5.10442432263955e-129	ANKRD13D
2.19178160179555e-133	-0.91822	0.04	0.089	6.02060488197221e-129	TLR7
2.24978846514659e-133	-1.05884	0.104	0.17	6.17994393491116e-129	GK
2.34836718132621e-133	-0.651714	0.056	0.112	6.45072981038495e-129	GIMAP6
2.83301738870247e-133	-0.879405	0.051	0.103	7.78201546502681e-129	BANK1
4.77496489852959e-133	-2.2536	0.013	0.047	1.31163510797709e-128	AL162493.1
5.73576002746989e-133	-0.412884	0.413	0.503	1.5755559219457e-128	UBR2
6.13641430917184e-133	-0.308076	0.267	0.36	1.68561164658641e-128	ATP11A
7.38313928448637e-133	-1.03661	0.059	0.113	2.02807453005556e-128	IFIT1
1.24832359889358e-132	-0.431256	0.353	0.441	3.42902009380076e-128	SAMD9
1.35132686362875e-132	-0.738268	0.084	0.146	3.71195976170182e-128	MMD
1.57229795124678e-132	-0.703939	0.127	0.2	4.31894524227977e-128	ADAMTS17
1.73440071683471e-132	-0.312693	0.477	0.57	4.76422532907327e-128	TLK1
1.80169667754518e-132	-0.608291	0.095	0.161	4.94908060354885e-128	SLC1A1
1.91516585877978e-132	-0.467762	0.375	0.466	5.26076909748217e-128	NEK7
2.2761313560501e-132	-0.328619	0.507	0.599	6.25230522193403e-128	WDR26
2.46747855786474e-132	-0.47503	0.172	0.252	6.77791685059864e-128	CARD8
4.07264178744239e-132	-0.745018	0.08	0.142	1.11871397259255e-127	DIRAS2
5.87229075382677e-132	-1.07639	0.044	0.094	1.61305954716868e-127	PPP1R9A
5.90641015480516e-132	-0.344748	0.478	0.57	1.62243180542343e-127	NKTR
6.15849883648117e-132	-0.642531	0.17	0.247	1.69167804539301e-127	MPHOSPH9
1.0704214685714e-131	-0.809213	0.118	0.189	2.94034073201877e-127	AC009313.1
1.24671491441143e-131	-0.501373	0.287	0.374	3.42460119839676e-127	PCSK7
1.7146198132683e-131	-0.53446	0.162	0.24	4.7098891650667e-127	CTDSPL
1.86655760712383e-131	-0.473448	0.279	0.367	5.12724709100846e-127	DGKZ
1.87080972862556e-131	-1.17518	0.036	0.083	5.13892724356155e-127	ATRNL1
2.36782930207665e-131	-0.662172	0.214	0.298	6.50419030987434e-127	STK38L
2.38699389066757e-131	-0.694413	0.117	0.188	6.55683351827475e-127	MRC1
3.4950877589472e-131	-0.477908	0.197	0.28	9.60065656505206e-127	CDK5RAP2
3.65066546990296e-131	-0.508371	0.083	0.146	1.00280129792764e-126	HPGDS
6.1090961742691e-131	-3.85007	0.001	0.021	1.67810762810998e-126	KLK3
6.5735369289746e-131	-0.304322	0.472	0.562	1.80568485902003e-126	ADAR
6.69665254224895e-131	-0.365306	0.495	0.584	1.83950348683036e-126	KAT6A
7.21466164157591e-131	-1.29961	0.018	0.055	1.98179540632449e-126	PACSIN1
1.62387392925316e-130	-0.595236	0.31	0.396	4.4606192962655e-126	TRIM24
1.67632946453113e-130	-0.425972	0.478	0.566	4.60470940612056e-126	CYLD
2.8602904320712e-130	-0.532978	0.507	0.591	7.85693178785639e-126	HLA-DPB1
6.35190149578727e-130	-0.616841	0.103	0.17	1.74480382187781e-125	DEDD2
9.35624792805521e-130	-0.683668	0.316	0.403	2.57006774335749e-125	MFSD1
1.22399690722172e-129	-0.355566	0.369	0.465	3.36219710444735e-125	AC010894.3
1.22869786394432e-129	-0.319136	0.53	0.615	3.37511016246865e-125	SFT2D1
1.24424368560287e-129	-0.655553	0.399	0.482	3.41781297998252e-125	PRKD3
2.06712947884262e-129	-0.613128	0.135	0.207	5.6781979654328e-125	POLB
2.22099728318376e-129	-0.733287	0.063	0.12	6.10085743717746e-125	FPR1
2.50208030872596e-129	-0.60729	0.063	0.12	6.87296440003935e-125	GIMAP1
3.20325821329916e-129	-0.365836	0.45	0.541	8.79902998611147e-125	WDR33
3.56252245316604e-129	-1.13296	0.03	0.072	9.7858929266018e-125	ARNTL2
6.85141985496589e-129	-0.504804	0.205	0.289	1.88201651996058e-124	CBL
7.94058672833771e-129	-0.399429	0.366	0.456	2.18119976840709e-124	RNGTT
7.96348522654516e-129	-0.323984	0.512	0.598	2.18748975687969e-124	ITCH
1.20628116420552e-128	-0.332098	0.527	0.615	3.31353372995615e-124	COG5
1.38523199249021e-128	-0.464591	0.242	0.327	3.80509376017136e-124	PARP9
1.5361399122176e-128	-0.611505	0.216	0.297	4.21962272487052e-124	SLC7A6
1.57873323820273e-128	-0.43608	0.311	0.401	4.33662233201909e-124	ATP6V1A
1.72368394035971e-128	-1.29146	0.022	0.061	4.73478741577408e-124	CASS4
4.01416397844401e-128	-1.11389	0.026	0.066	1.10265070323879e-123	AC022075.1
5.45449419224912e-128	-0.689593	0.154	0.229	1.49829500966891e-123	RASSF3
1.25120562167162e-127	-1.20318	0.025	0.064	3.43693672216977e-123	BUB1
1.36862547090411e-127	-0.352481	0.454	0.546	3.75947730602649e-123	RB1
1.3686832721167e-127	-0.346109	0.321	0.412	3.75963608017736e-123	SCAMP2
1.7374749823862e-127	-0.497994	0.378	0.465	4.77267002911666e-123	GCH1
4.74665150030622e-127	-0.620281	0.654	0.731	1.30385770061911e-122	CD83
6.07914541487168e-127	-0.372455	0.367	0.458	1.6698804540111e-122	ARID4A
6.3842080594434e-127	-0.853719	0.047	0.096	1.75367811184851e-122	SORT1
6.45234348206353e-127	-0.524052	0.279	0.36	1.77239423108803e-122	NUDT16
8.20041832588333e-127	-0.511358	0.258	0.342	2.25257290993689e-122	SPATA5
1.53450811019675e-126	-1.13986	0.032	0.075	4.21514032789944e-122	KIF18A
1.811143457936e-126	-0.679286	0.061	0.116	4.97502996460439e-122	ACSS1
1.88243069262138e-126	-0.492751	0.346	0.436	5.17084886956167e-122	XPR1
2.07752526819437e-126	-0.316022	0.497	0.586	5.70675415920311e-122	PSPC1
2.62963751726715e-126	-0.52183	0.158	0.234	7.22335129618113e-122	SHTN1
3.33920486110582e-126	-0.517801	0.371	0.459	9.17246183297159e-122	MALT1
5.65219773607707e-126	-2.81076	0.004	0.028	1.55260219612301e-121	C1QL1
7.76353483930677e-126	-0.408945	0.412	0.501	2.13256538500918e-121	CREB1
1.18235655316747e-125	-0.748919	0.064	0.119	3.24781521589572e-121	GRM7
1.39290211642296e-125	-0.567541	0.241	0.324	3.82616282360223e-121	GMCL1
1.59966472121691e-125	-0.441912	0.25	0.335	4.39411902271074e-121	MTF2
1.90083894001996e-125	-0.515359	0.252	0.337	5.22141448434083e-121	MED14
2.36397134319328e-125	-0.349529	0.343	0.435	6.49359288261763e-121	GPBP1L1
2.98511432748272e-125	-0.569434	0.191	0.271	8.19981054616227e-121	CAAP1
3.00192998371844e-125	-0.588754	0.151	0.224	8.24600147227617e-121	ZRSR2
4.21355207010592e-125	-0.739234	0.097	0.16	1.1574206181374e-120	KIF20B
4.63924516410243e-125	-0.751223	0.068	0.124	1.2743542541273e-120	RUNX2
5.13684144962669e-125	-0.760974	0.111	0.177	1.41103897779796e-120	EBP
9.63831506301882e-125	-0.988877	0.036	0.08	2.64754876466064e-120	DAPP1
1.0862665774979e-124	-0.556589	0.259	0.343	2.98386566172899e-120	NGLY1
1.21470532278668e-124	-0.837377	0.045	0.093	3.33667405116272e-120	IFITM10
1.22854937598442e-124	-0.5706	0.148	0.222	3.37470228089161e-120	NCEH1
1.3228537689926e-124	-0.591952	0.116	0.183	3.63374701804578e-120	MADD
1.58553386890552e-124	-0.443199	0.287	0.368	4.35530298449657e-120	SGCE
1.76460236713396e-124	-0.499338	0.139	0.211	4.84718624228026e-120	GM2A
1.79986221774753e-124	-0.437301	0.489	0.573	4.9440415259307e-120	XAF1
6.79004084089318e-124	-0.376669	0.496	0.58	1.86515631858495e-119	SUCLG2
7.48816497804207e-124	-0.591167	0.265	0.343	2.05692403781838e-119	ACAT2
1.18800519608207e-123	-1.03119	0.044	0.091	3.26333147311784e-119	TNFSF14
1.83029477992093e-123	-0.328933	0.543	0.627	5.02763673096479e-119	BBX
2.23502046537411e-123	-0.441331	0.246	0.331	6.13937771633614e-119	VRK2
2.96824884895068e-123	-0.262517	0.575	0.658	8.15348276318263e-119	UBE2N
3.13411347838094e-123	-0.36187	0.465	0.552	8.60909631376461e-119	PPP2R5C
8.0519439141504e-123	-0.373162	0.293	0.38	2.21178847377797e-118	PPP1R21
1.0852531536229e-122	-0.310508	0.358	0.45	2.98108188768675e-118	DMXL1
1.15267663625279e-122	-0.635514	0.35	0.43	3.16628745212279e-118	PTPN4
1.19439488544979e-122	-0.323067	0.363	0.455	3.28088331084203e-118	COA1
1.23463876290742e-122	-0.262637	0.575	0.656	3.3914292178304e-118	SMAP1
1.37384529418514e-122	-0.340554	0.429	0.517	3.77381563859717e-118	TAF15
2.08622049116282e-122	-1.20634	0.032	0.074	5.73063906717515e-118	CLEC4A
2.55590636218413e-122	-0.789971	0.074	0.131	7.02081918628359e-118	SLC39A4
2.64559347541111e-122	-0.994564	0.089	0.149	7.26718071760677e-118	LNCAROD
3.51725957238945e-122	-0.587999	0.157	0.231	9.66156031939657e-118	F13A1
4.64620270213475e-122	-0.308952	0.466	0.557	1.27626542024939e-117	DLG1
5.38930032272376e-122	-0.300576	0.281	0.371	1.48038690564899e-117	PITPNC1
1.32352161302973e-121	-0.366093	0.537	0.616	3.63558151883137e-117	SOS1
1.44029135147944e-121	-0.656627	0.083	0.143	3.95633631337888e-117	CRMP1
1.52868848253307e-121	-1.21799	0.018	0.053	4.19915439267008e-117	CEACAM21
1.99747786486906e-121	-0.332351	0.546	0.628	5.48687194700883e-117	JPT1
2.05936563433102e-121	-0.589561	0.558	0.615	5.65687146094389e-117	RAB18
2.09395673997864e-121	-0.272332	0.558	0.626	5.75188976904733e-117	SELENOT
2.32894614401154e-121	-1.15677	0.02	0.056	6.3973821629853e-117	KIF21B
2.93606282490696e-121	-0.272504	0.136	0.21	8.06507097373694e-117	FRMD3
3.17534411846409e-121	-0.504975	0.179	0.255	8.72235275900902e-117	ZNF710
5.01054282352524e-121	-0.342224	0.545	0.625	1.37634600819415e-116	NOP58
5.08645164830132e-121	-0.653722	0.191	0.269	1.39719740327189e-116	MIR155HG
5.09682844314037e-121	-0.511821	0.165	0.24	1.40004780504623e-116	IRAK4
6.93761818368593e-121	-0.5961	0.238	0.318	1.90569433887669e-116	CAMK1D
7.36446818969403e-121	-0.530632	0.508	0.572	2.02294576702705e-116	WNT4
8.50306518264156e-121	-0.266173	0.545	0.633	2.33570697501981e-116	ENSA
1.10627511144629e-120	-0.561973	0.152	0.225	3.03882710363181e-116	SLC39A8
1.19881239447022e-120	-0.322415	0.364	0.452	3.29301776637026e-116	SRBD1
1.23770760178685e-120	-0.419987	0.302	0.386	3.3998590113483e-116	IDH2
1.64955700125142e-120	-0.395704	0.401	0.488	4.53116812673752e-116	PPP1R18
2.56881126075967e-120	-0.460481	0.298	0.382	7.05626765218073e-116	ABHD3
3.4129136473494e-120	-0.295476	0.419	0.508	9.37493249790406e-116	RAD21
3.59890039904465e-120	-0.256883	0.352	0.444	9.88581950613574e-116	CDC42SE1
4.77971495106751e-120	-0.425905	0.131	0.202	1.31293989990874e-115	ABCG1
5.2845006317287e-120	-0.466903	0.211	0.29	1.45159947852956e-115	ME2
1.16309385712164e-119	-0.355443	0.158	0.234	3.19490251612744e-115	STAB1
1.26932887865391e-119	-0.459511	0.25	0.333	3.48671949677442e-115	BTBD1
1.37431632994555e-119	-0.268252	0.568	0.652	3.77510952672742e-115	PPP1R2
1.4173293912184e-119	-0.531744	0.181	0.258	3.89326210473783e-115	JADE1
2.85595566590551e-119	-1.20867	0.074	0.129	7.84502461867585e-115	AC138305.1
3.86956126117373e-119	-0.341191	0.572	0.654	1.06292978283181e-114	ETNK1
4.39756744815092e-119	-0.443325	0.36	0.445	1.20796780233258e-114	BUB3
4.64216358288585e-119	-0.80068	0.042	0.088	1.27515591458291e-114	ACOXL
4.66019358462391e-119	-0.580056	0.103	0.166	1.28010857576034e-114	CCDC88B
4.76950685585509e-119	-0.975018	0.023	0.06	1.31013583823483e-114	SNX20
5.61534644068494e-119	-0.610489	0.225	0.302	1.54247951379174e-114	PDE4A
6.05683618300741e-119	-0.596503	0.113	0.179	1.66375233111031e-114	AC018816.1
1.097059497355e-118	-0.895665	0.079	0.135	3.01351273328444e-114	TTC13
1.14678087911248e-118	-0.840554	0.033	0.076	3.15009239683408e-114	AC067945.4
1.15648411596888e-118	-1.71512	0.012	0.043	3.17674621815491e-114	SLC14A1
2.00285814566737e-118	-0.52082	0.235	0.313	5.50165104033371e-114	FERMT3
2.33121544514676e-118	-0.288449	0.546	0.629	6.40361570627365e-114	SLC25A5
2.552215805731e-118	-1.26301	0.052	0.101	7.01068159676248e-114	AL163541.1
4.46368326204781e-118	-0.42368	0.206	0.286	1.22612915525191e-113	CORO7
4.80137440915786e-118	-0.336636	0.684	0.755	1.31888953645157e-113	PPP1R12A
5.14543011835071e-118	-0.381658	0.182	0.259	1.41339819920976e-113	AP1B1
6.05409908272939e-118	-0.465253	0.06	0.113	1.66300047703494e-113	CX3CR1
8.68893294708717e-118	-0.440117	0.374	0.458	2.38676299123538e-113	KRAS
9.41423285318709e-118	-0.360419	0.382	0.469	2.58599562244196e-113	SLMAP
2.22490060989096e-117	-0.494826	0.116	0.182	6.11157948530948e-113	NPL
2.76541818264785e-117	-0.496248	0.159	0.232	7.59632720591538e-113	DBNDD2
2.83435298682435e-117	-0.292218	0.528	0.606	7.78568421950781e-113	POLR2J
3.91535002104025e-117	-0.624926	0.104	0.167	1.07550749727955e-112	HACD4
4.62572335499774e-117	-0.415561	0.242	0.323	1.27063994838433e-112	DTNBP1
9.83199247037346e-117	-0.512553	0.228	0.308	2.70075001168689e-112	TBCD
9.92867244298922e-117	-0.94153	0.04	0.084	2.72730703336471e-112	CD22
1.07662987464915e-116	-0.323667	0.423	0.51	2.95739460267375e-112	SNX14
1.1158126358696e-116	-0.527914	0.128	0.195	3.0650257294702e-112	TGIF2
1.39659961782027e-116	-0.551794	0.247	0.326	3.83631949019051e-112	S100PBP
2.23829539827489e-116	-1.38484	0.022	0.058	6.14837362952131e-112	CMPK2
4.84926892937235e-116	-0.286206	0.676	0.743	1.33204568220929e-111	ANKRD17
7.70941524008069e-116	-2.28965	0.006	0.03	2.11769927229776e-111	AL359636.2
9.15105995834827e-116	-0.657451	0.055	0.105	2.51370465995869e-111	PALD1
1.16304066890006e-115	-0.452277	0.236	0.316	3.19475641340156e-111	SLC10A7
1.26760027369703e-115	-0.690727	0.053	0.102	3.48197119181838e-111	RHBDF2
1.38080155163903e-115	-0.340913	0.543	0.625	3.79292378219726e-111	ADK
1.52748129910201e-115	-0.500876	0.124	0.191	4.19583838050332e-111	INTS6L
2.62800461894318e-115	-0.32707	0.258	0.344	7.21886588777502e-111	ZNF791
2.91474367016908e-115	-0.334561	0.289	0.375	8.00650938758745e-111	PARN
2.9745477032811e-115	-0.402186	0.47	0.552	8.17078508614285e-111	PPP1R15B
3.16831490643342e-115	-0.394521	0.495	0.582	8.70304421648196e-111	SLC4A7
5.42822896739828e-115	-0.948626	0.034	0.076	1.49108021505463e-110	PIM2
5.65611331778399e-115	-1.00516	0.043	0.088	1.55367776726209e-110	KMO
5.91407811125247e-115	-0.642044	0.155	0.226	1.62453811637994e-110	C4orf33
8.62779489155898e-115	-0.384962	0.137	0.207	2.36996897876234e-110	SLC35E2A
1.28324232965975e-114	-2.3769	0.008	0.034	3.52493835534237e-110	PRSS3
1.48870391813618e-114	-1.0622	0.025	0.062	4.08932079272828e-110	PTGS1
1.87929723308188e-114	-0.730865	0.073	0.127	5.16224156955263e-110	DOP1B
2.12930779221163e-114	-0.347298	0.41	0.497	5.84899557442613e-110	CCDC12
2.29901946338894e-114	-0.513818	0.152	0.223	6.31517656398307e-110	TCF20
2.82950312692978e-114	-0.67359	0.067	0.121	7.77236213936342e-110	NIPAL3
2.86682367482416e-114	-0.414497	0.312	0.393	7.87487795237449e-110	VAMP2
4.02976008117986e-114	-0.320677	0.549	0.621	1.10693479669929e-109	NUP98
4.17205741158653e-114	-0.642537	0.097	0.158	1.1460224503887e-109	TMEM62
5.09214261220324e-114	-0.482224	0.313	0.394	1.39876065414611e-109	PTPN18
8.85610817688347e-114	-0.398456	0.277	0.359	2.43268435510812e-109	AGPS
1.06157281630045e-113	-2.14306	0.012	0.041	2.91603436909571e-109	AC012405.1
1.08284121295106e-113	-0.700629	0.104	0.165	2.97445652785526e-109	CAMK2G
1.21092826958906e-113	-0.332939	0.308	0.393	3.32629886373418e-109	ARMH3
1.25956579422679e-113	-0.857832	0.085	0.142	3.45990128016156e-109	OAS1
1.38541991325612e-113	-0.815797	0.048	0.095	3.80560995972325e-109	RNF122
1.43786557823665e-113	-0.545754	0.137	0.205	3.94967295685826e-109	NRP2
1.94377274147366e-113	-0.455215	0.21	0.287	5.339349343554e-109	TET3
2.05132895167031e-113	-0.501306	0.286	0.367	5.63479549734317e-109	NT5C3A
2.58807421393656e-113	-0.58266	0.237	0.313	7.10918105826235e-109	NAA16
3.0412063075556e-113	-0.486073	0.141	0.21	8.35388960622447e-109	SIPA1
3.24204823552022e-113	-0.305844	0.547	0.623	8.90558229815049e-109	XRN1
3.26538772221054e-113	-0.332897	0.458	0.543	8.96969353414013e-109	OPA1
3.41510227233955e-113	-1.09298	0.024	0.06	9.3809444318895e-109	ADORA3
3.50778023931632e-113	-0.253628	0.705	0.757	9.635521539378e-109	ATP6V0B
3.69000387243722e-113	-0.465498	0.144	0.214	1.01360716371978e-108	CYBB
4.96244001262361e-113	-0.389779	0.455	0.532	1.36313264706758e-108	AGTRAP
5.06445335178823e-113	-0.700564	0.089	0.147	1.39115469120271e-108	LEF1
7.75928917003825e-113	-0.464647	0.154	0.225	2.13139914211781e-108	ZNF124
7.78093764202358e-113	-0.64212	0.262	0.339	2.13734576088746e-108	CASP3
1.22195135945296e-112	-1.32241	0.017	0.049	3.35657818928135e-108	SATB1-AS1
1.3537083959133e-112	-0.441492	0.262	0.341	3.71850159273425e-108	ANKS1A
2.36119035982481e-112	-0.720151	0.057	0.107	6.48595379940277e-108	LRRC8B
2.40119294179674e-112	-0.381228	0.33	0.415	6.59583689182146e-108	SLC20A2
2.59026089951172e-112	-0.296292	0.862	0.898	7.11518766486876e-108	JMJD1C
3.07228111831233e-112	-0.461341	0.105	0.169	8.43924900389214e-108	RGS3
3.13684613870804e-112	-0.525551	0.286	0.365	8.61660265841712e-108	SUPT3H
3.66738607460082e-112	-0.361737	0.293	0.376	1.0073942808321e-107	FAM135A
3.76044712919454e-112	-0.340894	0.438	0.519	1.03295722191845e-107	MICU2
4.03695630378076e-112	-0.459223	0.163	0.236	1.10891152708554e-107	CCZ1B
5.57669584767642e-112	-0.339742	0.76	0.815	1.53186258239824e-107	HIF1A
6.84480799720198e-112	-0.500945	0.253	0.331	1.88020030875141e-107	RNPEPL1
8.62961318055313e-112	-0.61743	0.138	0.205	2.37046844456614e-107	POC1B
8.74567002485089e-112	-1.54139	0.013	0.042	2.40234809912629e-107	NLRP2
1.0441844839935e-111	-0.953706	0.039	0.082	2.86827035908175e-107	TMEM238
1.11146632115692e-111	-0.461816	0.145	0.214	3.05308683758594e-107	NUDT14
1.13687740470876e-111	-0.280945	0.614	0.685	3.12288854299449e-107	ITFG1
1.15203339509555e-111	-0.520145	0.253	0.332	3.16452053298796e-107	FDFT1
1.8703299927788e-111	-0.325686	0.425	0.509	5.13760945716408e-107	MAP4K3
1.97093983202245e-111	-0.335565	0.845	0.879	5.41397462458247e-107	TNFAIP3
2.09334121884725e-111	-0.325254	0.281	0.363	5.7501989940515e-107	SMARCB1
2.35550982657525e-111	-1.46095	0.012	0.04	6.47034994261955e-107	SLC27A2
2.62454899766325e-111	-0.582455	0.09	0.15	7.20937364168117e-107	TMEM106C
4.55866150296422e-111	-0.604557	0.06	0.11	1.25221872824924e-106	POU2F2
4.60923581912074e-111	-0.26296	0.536	0.619	1.26611098715427e-106	FUBP1
5.51826242430084e-111	-0.627933	0.13	0.195	1.5158115053312e-106	OAS2
8.18436345338273e-111	-0.351749	0.333	0.418	2.2481627970097e-106	HECA
8.35311757282369e-111	-0.441542	0.221	0.298	2.29451786607894e-106	PIKFYVE
8.78078790822356e-111	-0.48941	0.247	0.324	2.41199463050993e-106	RASSF1
9.85129173908038e-111	-0.279045	0.427	0.508	2.70605132780799e-106	BORCS7
2.15210488442529e-110	-0.561635	0.149	0.216	5.91161690702782e-106	HSD17B14
2.9896580087284e-110	-0.253296	0.508	0.591	8.21229158417603e-106	PTPN12
3.27672340515257e-110	-0.336586	0.44	0.524	9.00083152161358e-106	FGFR1OP2
3.92550477677819e-110	-1.11194	0.017	0.048	1.0782969071332e-105	AP000462.1
8.38724377353679e-110	-1.41119	0.012	0.041	2.30389199215282e-105	GPLD1
8.55036175632971e-110	-0.880459	0.033	0.073	2.34869887084621e-105	ITGB7
1.01491294080862e-109	-0.500187	0.26	0.338	2.7878643571072e-105	NAA35
1.02650186439144e-109	-0.403535	0.26	0.336	2.81969797129685e-105	PGD
1.10181584163908e-109	-0.462047	0.418	0.5	3.02657793539839e-105	FOXO3
1.50200454286258e-109	-0.471948	0.263	0.342	4.12585627878923e-105	AKR1B1
1.50574221048119e-109	-1.04391	0.061	0.11	4.13612327797078e-105	CENPF
1.99083840321375e-109	-0.507385	0.284	0.363	5.46863400978786e-105	CCDC93
2.1157352324975e-109	-0.95767	0.073	0.126	5.81171311014739e-105	MMP11
2.43227631944802e-109	-0.414126	0.212	0.289	6.68121982189178e-105	CYB5R4
2.60278195070883e-109	-0.337506	0.425	0.507	7.1495817404021e-105	PTPN2
2.62008288934232e-109	-0.455004	0.271	0.35	7.19710568873441e-105	SWAP70
3.49544185099938e-109	-0.614459	0.216	0.291	9.6016292205102e-105	DZIP3
3.93252678541698e-109	-1.0671	0.025	0.062	1.08022578268619e-104	GPR18
4.32819981767966e-109	-0.496224	0.137	0.204	1.18891320791842e-104	TFPT
5.49070513526471e-109	-1.09374	0.023	0.058	1.50824179360586e-104	DLEU7
9.00887225456754e-109	-0.340883	0.347	0.429	2.47464711960716e-104	UHMK1
9.24428981825742e-109	-0.400236	0.343	0.425	2.53931397017713e-104	UBE2G1
1.20459573524513e-108	-0.388437	0.22	0.298	3.30890402514484e-104	WBP1L
4.0658035389634e-108	-0.350707	0.478	0.559	1.11683557411786e-103	USP3
4.72466096232986e-108	-0.675452	0.06	0.11	1.29781711974239e-103	HCK
4.95635857476173e-108	-0.744913	0.048	0.093	1.3614621369013e-103	RCAN3
4.9640503788617e-108	-0.555372	0.158	0.227	1.36357499856952e-103	ZNF827
7.47174226069478e-108	-1.31954	0.02	0.054	2.05241288159025e-103	GOLGA8O
7.71521414383444e-108	-0.355044	0.605	0.673	2.11929217316988e-103	ZCCHC7
8.16725731800754e-108	-0.345076	0.565	0.638	2.24346391268349e-103	KAT6B
1.00616061636588e-107	-0.488337	0.081	0.137	2.76382259709543e-103	FGL2
1.09413616292588e-107	-0.452679	0.495	0.574	3.0054826259411e-103	CDYL
1.6643275443268e-107	-0.33339	0.61	0.687	4.5717413315113e-103	GPCPD1
1.96138443750078e-107	-0.280077	0.469	0.551	5.3877269113709e-103	SPEN
2.31030499578611e-107	-0.683296	0.08	0.134	6.34617679292486e-103	C11orf86
2.8636799119128e-107	-0.757811	0.098	0.157	7.86624235003328e-103	BCAR3
2.95381397621825e-107	-0.504001	0.347	0.427	8.11383161127392e-103	WDR45B
3.1660363237118e-107	-0.293315	0.388	0.471	8.69678517760394e-103	TMEM160
3.79809036525318e-107	-0.773344	0.051	0.097	1.0432974424314e-102	CCSER1
4.07447270206505e-107	-0.265231	0.817	0.859	1.11921690653025e-102	HNRNPU
4.88503137483195e-107	-0.276639	0.685	0.757	1.34186926835259e-102	KDM6A
9.01369343291229e-107	-0.652769	0.082	0.137	2.47597144908668e-102	NHSL1
9.20782748556281e-107	-0.401213	0.628	0.698	2.52929813200925e-102	CAMK2D
9.51754754523851e-107	-0.603365	0.098	0.157	2.61437513520157e-102	ZNF718
1.22377659680152e-106	-0.444299	0.229	0.305	3.3615919337541e-102	SEC23B
1.36256893122501e-106	-0.446293	0.355	0.436	3.74284059718199e-102	ZFAND2A
1.66931127226748e-106	-0.337544	0.648	0.708	4.58543113379155e-102	ITPR2
1.67280172922656e-106	-1.50341	0.01	0.037	4.59501907001243e-102	DHCR24
2.14952442108462e-106	-0.267963	0.604	0.68	5.90452863227733e-102	STAG2
2.77655531084869e-106	-2.01446	0.007	0.031	7.62691978337026e-102	DHRS9
5.22808340712275e-106	-0.979435	0.022	0.056	1.43610223110255e-101	DSC2
7.54215571692733e-106	-0.262489	0.485	0.568	2.07175475388277e-101	PRMT2
8.8890469809052e-106	-0.492475	0.251	0.33	2.44173231518485e-101	NSUN6
9.54338622735684e-106	-0.443659	0.144	0.21	2.62147276279265e-101	DNMT3A
1.55673011035815e-105	-0.509835	0.076	0.129	4.27618194014282e-101	TLR1
1.57223016360228e-105	-0.346745	0.19	0.264	4.31875903639909e-101	GALM
1.61490006637466e-105	-0.415686	0.287	0.364	4.43596899232454e-101	COX17
1.89831397887432e-105	-0.370433	0.101	0.162	5.21447866856986e-101	ITPRIP
6.39412399334521e-105	-0.703806	0.076	0.128	1.756401919732e-100	DCK
8.12323089589813e-105	-1.02336	0.024	0.059	2.23137029479426e-100	MYZAP
1.02049329466778e-104	-0.742465	0.072	0.123	2.80319303112293e-100	GRAP2
1.06853177462155e-104	-0.802389	0.115	0.176	2.93514993170795e-100	PTPRK
1.4568562914076e-104	-0.307722	0.835	0.866	4.00183854686753e-100	TCF12
1.63441526646219e-104	-0.514557	0.158	0.225	4.489575295445e-100	STX6
1.94623081396356e-104	-0.260829	0.418	0.503	5.34610142287651e-100	BRWD1
2.28480572162192e-104	-0.318606	0.304	0.386	6.27613283672325e-100	TECR
2.85293762818194e-104	-1.47964	0.012	0.039	7.83673437085297e-100	UBASH3A
3.95280144355358e-104	-2.3679	0.005	0.027	1.08579502852973e-99	NRIR
5.48037013166177e-104	-0.346634	0.251	0.331	1.50540287146617e-99	TRAPPC8
6.62321314109918e-104	-0.645966	0.188	0.258	1.81933041772853e-99	TNF
1.77697036398592e-103	-0.901692	0.043	0.085	4.88115989283293e-99	NLRC3
2.00475935794333e-103	-1.00401	0.027	0.062	5.50687348033454e-99	AL009177.1
2.07534139751829e-103	-0.353372	0.363	0.437	5.70075528484299e-99	CPD
2.29558102708639e-103	-0.798166	0.044	0.087	6.30573152330361e-99	GIMAP5
2.30247951664544e-103	-1.93591	0.016	0.046	6.32468098427336e-99	AK5
4.11462603665716e-103	-0.463853	0.246	0.325	1.13024662600936e-98	RGL1
4.15179761718678e-103	-0.370459	0.059	0.107	1.14045728746504e-98	ITGA9-AS1
4.17631905269e-103	-0.444268	0.087	0.144	1.14719308058342e-98	IGSF6
4.50284763083231e-103	-1.34282	0.019	0.051	1.23688721571333e-98	LINC02138
4.67913238284038e-103	-0.703311	0.068	0.118	1.28531087424243e-98	JAK3
6.18620110841665e-103	-0.565513	0.136	0.199	1.69928758247097e-98	CASP1
9.55353292871017e-103	-0.369337	0.248	0.323	2.6242599601874e-98	POLR2J3
1.0761171830402e-102	-0.491758	0.207	0.278	2.95598629009314e-98	CSK
1.22678925752358e-102	-1.28215	0.014	0.042	3.36986741149153e-98	B4GALNT3
1.58302462376767e-102	-1.34195	0.025	0.06	4.3484103390274e-98	CDK1
1.65119588182663e-102	-0.414479	0.3	0.371	4.53566996778956e-98	ARMT1
1.68680750330769e-102	-0.916552	0.029	0.065	4.6334915308359e-98	SIGLEC10
1.72923176560586e-102	-1.66998	0.008	0.031	4.75002673694274e-98	B3GNT8
1.81078241169133e-102	-0.448012	0.498	0.574	4.97403820667492e-98	GOLIM4
1.87409029175747e-102	-0.363453	0.32	0.4	5.14793862242861e-98	IRF9
2.05700016651106e-102	-0.485457	0.135	0.2	5.65037375738922e-98	ASTL
2.06017195479944e-102	-0.366992	0.315	0.395	5.65908634263857e-98	RAB8A
2.07866168907098e-102	-0.600524	0.114	0.174	5.70987579370907e-98	TMEM161B
2.51217056353465e-102	-0.274915	0.636	0.709	6.90068132097333e-98	PPIG
3.02904620115553e-102	-0.27677	0.261	0.341	8.32048700995411e-98	TMEM33
3.28168745616028e-102	-0.361467	0.307	0.387	9.01446727332666e-98	DR1
5.0141764842983e-102	-0.46446	0.162	0.229	1.3773441384719e-97	KLHL2
5.04116448883725e-102	-1.2768	0.017	0.047	1.3847574734387e-97	PLCH2
5.06176381366545e-102	-0.437875	0.138	0.203	1.39041590197576e-97	INSIG2
8.08063484179369e-102	-0.31451	0.322	0.406	2.21966958469231e-97	ATP1A1
9.15783619574928e-102	-0.325565	0.469	0.543	2.51556602461037e-97	ZBTB1
9.74724459168784e-102	-0.308377	0.244	0.323	2.67747061689073e-97	MKNK1
1.16440766379729e-101	-0.827855	0.033	0.072	3.19851141168478e-97	TMEM255B
1.28190110995369e-101	-0.476507	0.263	0.339	3.5212541589318e-97	YPEL3
1.92483668118681e-101	-0.85529	0.024	0.058	5.28733387955204e-97	DENND1C
2.18187810015571e-101	-0.854819	0.026	0.061	5.99340095331771e-97	GNGT2
2.41153136590374e-101	-0.583088	0.058	0.106	6.62423550900099e-97	WDFY4
2.74774327867404e-101	-0.303175	0.54	0.614	7.54777601218972e-97	MIER1
2.78356866636536e-101	-0.270626	0.794	0.842	7.646184769639e-97	MACF1
3.54604556328017e-101	-0.462405	0.086	0.14	9.74063255777429e-97	TMEM176A
4.36754536328658e-101	-0.779256	0.036	0.075	1.19972103584119e-96	BLNK
6.38882216029285e-101	-0.322221	0.333	0.416	1.75494555921084e-96	RSBN1L
7.71787828664105e-101	-0.297261	0.171	0.243	2.12002398655743e-96	PDE4D
8.29897263334482e-101	-0.389065	0.206	0.28	2.27964479265349e-96	ARSB
1.15726914431472e-100	-0.26789	0.59	0.658	3.17890261251811e-96	TERF2IP
1.1743628134177e-100	-0.616054	0.082	0.135	3.22585721217709e-96	GP6
1.22764095003758e-100	-0.337207	0.476	0.554	3.37220692565823e-96	EFR3A
1.35803115451809e-100	-0.318081	0.339	0.421	3.73037577834574e-96	HAT1
1.89783807546401e-100	-0.766209	0.075	0.125	5.2131714094921e-96	TRIM59
1.90251923940081e-100	-0.544577	0.059	0.107	5.22603009871009e-96	LY86
2.22317088945522e-100	-0.573043	0.129	0.19	6.10682811624454e-96	IRF2BPL
2.33669531140451e-100	-0.479155	0.177	0.246	6.41866835089704e-96	AGA
2.66852148863514e-100	-0.469747	0.098	0.155	7.33016167713186e-96	AC011511.2
2.69805971794515e-100	-0.387972	0.25	0.326	7.41130023922353e-96	CBFB
3.1420784770431e-100	-0.45244	0.08	0.134	8.63097536858969e-96	CHD7
3.67598294387395e-100	-0.568892	0.043	0.086	1.00975575485274e-95	SMAD9
3.7519721712465e-100	-1.38858	0.019	0.05	1.0306292357197e-95	NMUR1
6.1566460559283e-100	-0.597363	0.141	0.204	1.69116910510295e-95	GALNT10
7.83919708752876e-100	-0.279547	0.428	0.502	2.15334904797327e-95	UQCC2
9.3570398876038e-100	-0.445204	0.454	0.529	2.57028528672589e-95	RRAS2
1.02707318877065e-99	-0.364977	0.239	0.315	2.82126734223411e-95	CDKN2C
1.13217971592018e-99	-0.693154	0.061	0.109	3.10998446166114e-95	ZNF33B
1.16312177385028e-99	-0.514296	0.134	0.197	3.19497920058935e-95	ADA2
1.16978536496501e-99	-0.635813	0.061	0.108	3.21328341902237e-95	TSPOAP1-AS1
2.38339464065961e-99	-0.294252	0.336	0.417	6.54694673842788e-95	CNPY3
3.43360171209873e-99	-0.462977	0.266	0.341	9.43176054296399e-95	DIP2A
3.59465828318489e-99	-0.98257	0.023	0.056	9.87416683808058e-95	NCR3
4.10967385571712e-99	-0.353346	0.669	0.733	1.12888631142693e-94	CHD1
5.7011730491263e-99	-1.2558	0.017	0.047	1.5660552248645e-94	AC243960.1
6.07426505557908e-99	-0.658895	0.164	0.23	1.66853986811702e-94	DISP1
6.68920543259772e-99	-0.310981	0.308	0.389	1.83745784028027e-94	SCYL2
8.16831101005018e-99	-0.303105	0.438	0.519	2.24375335135068e-94	GALNT1
8.50784091684406e-99	-0.440156	0.087	0.142	2.3370188214479e-94	VSIG4
1.09713304011534e-98	-0.515566	0.213	0.284	3.01371474789284e-94	ZCCHC2
1.13454763102266e-98	-0.315777	0.255	0.332	3.11648888765615e-94	NLK
1.1375482645613e-98	-0.899482	0.109	0.166	3.12473132792345e-94	ZDBF2
1.14267871266998e-98	-0.320977	0.405	0.483	3.13882415583316e-94	USP10
1.18632352139948e-98	-0.340656	0.319	0.398	3.25871208093224e-94	TSPAN14
1.29886106402976e-98	-0.923869	0.028	0.064	3.56784145678334e-94	PTGER2
1.34966034334367e-98	-0.371738	0.34	0.413	3.70738199713073e-94	CCDC6
1.35430737606942e-98	-0.428732	0.47	0.542	3.72014693132508e-94	SLC9A9
1.5375389834699e-98	-0.619682	0.243	0.31	4.22346583369347e-94	LSP1
1.76928187047676e-98	-0.459373	0.146	0.21	4.8600403700126e-94	MARS
1.8633192333721e-98	-0.369404	0.223	0.298	5.11835160214983e-94	SPRY1
2.18676680307732e-98	-1.0401	0.045	0.087	6.00682973137308e-94	AL139042.1
3.01463226853298e-98	-0.499339	0.239	0.312	8.28089337843324e-94	TFDP1
3.26724582382168e-98	-0.366835	0.363	0.444	8.97479755345577e-94	LMBRD1
3.42989131242738e-98	-1.23814	0.021	0.052	9.42156844610677e-94	SCIN
3.46789540884891e-98	-0.2946	0.421	0.502	9.52596189856708e-94	TRPM7
3.52050007399255e-98	-1.32834	0.015	0.044	9.67046165325013e-94	LINC02084
3.95148654776456e-98	-0.420211	0.504	0.573	1.08543383980545e-93	RCOR1
3.97398043704588e-98	-0.446803	0.429	0.505	1.09161268625213e-93	LINC01619
5.27554189235146e-98	-0.30062	0.337	0.42	1.44913860241002e-93	MTHFD2
5.77038249963897e-98	-0.324145	0.471	0.545	1.58506636882583e-93	ZNF609
6.78880691363515e-98	-0.705105	0.057	0.102	1.86481737110644e-93	NLRP3
8.14048362959575e-98	-0.463178	0.169	0.237	2.23610944821366e-93	HPS5
1.31530238745904e-97	-0.310003	0.439	0.518	3.61300412811123e-93	VASP
1.60144255451393e-97	-1.28719	0.018	0.047	4.39900255299432e-93	TLR5
1.96480300807746e-97	-1.78733	0.011	0.036	5.39711738288799e-93	TCHH
1.98413988078689e-97	-0.407304	0.29	0.367	5.45023383853351e-93	ZNF10
1.98725615455738e-97	-0.289502	0.183	0.253	5.45879393095366e-93	CRLF3
2.18468253840257e-97	-0.271912	0.642	0.711	6.00110446473801e-93	PPP6R3
2.26527797528284e-97	-0.806702	0.047	0.09	6.22249207030444e-93	APOBEC3D
2.27497528737938e-97	-0.685187	0.178	0.244	6.24912961690241e-93	BCR
3.97880691116271e-97	-0.369332	0.244	0.314	1.09293847042728e-92	OTULINL
8.59118996848147e-97	-1.15618	0.019	0.049	2.35991397244217e-92	RASSF7
9.32350852354451e-97	-0.519937	0.061	0.109	2.56107455633244e-92	LILRB1
1.12634387270885e-96	-1.09226	0.012	0.038	3.09395398394393e-92	CSPG4
1.2018419632757e-96	-0.709996	0.104	0.16	3.30133968892202e-92	GPR89B
2.51319587685805e-96	-1.23131	0.019	0.049	6.90349775414139e-92	ERP27
2.9353897551655e-96	-0.300157	0.366	0.442	8.06322211846412e-92	SNX25
5.74930102803921e-96	-0.46902	0.137	0.2	1.57927549939209e-91	SERTAD2
6.14861949773611e-96	-0.335658	0.315	0.394	1.68896428983313e-91	PPP6C
6.76811717903081e-96	-0.403545	0.203	0.273	1.85913410790797e-91	C2CD5
8.67307385498339e-96	-0.422112	0.299	0.37	2.38240665722539e-91	GLB1L2
9.47373985073751e-96	-0.711569	0.019	0.05	2.60234159959909e-91	LILRB3
9.874471089139e-96	-2.86039	0.002	0.02	2.71241846347559e-91	AC108690.1
1.06687073711076e-95	-0.651814	0.132	0.192	2.93058722776954e-91	ZNF141
1.37930926869058e-95	-0.900475	0.042	0.082	3.78882463016614e-91	LRP8
1.42303038455512e-95	-0.777425	0.136	0.2	3.90892216333445e-91	RIMKLB
1.47315066255389e-95	-0.381298	0.313	0.388	4.04659755496929e-91	CBFA2T2
1.59695022706612e-95	-0.288659	0.315	0.396	4.38666257872793e-91	MFSD14B
1.91610006669115e-95	-0.380687	0.12	0.18	5.26333527319392e-91	STAMBPL1
1.97707667308074e-95	-0.466057	0.172	0.24	5.43083191328549e-91	CREBL2
2.00251545443899e-95	-0.612299	0.112	0.169	5.50070970179847e-91	PITPNM2
2.03576852244431e-95	-0.317935	0.31	0.389	5.59205255430226e-91	CAPN7
2.09591211712076e-95	-0.839345	0.029	0.064	5.757260994519e-91	FAM78A
2.48693670142551e-95	-0.570155	0.127	0.185	6.83136642514574e-91	NMI
3.43157418938555e-95	-0.421322	0.208	0.278	9.42619114082316e-91	ATXN2L
3.64420441449838e-95	-0.739429	0.063	0.109	1.00102651061856e-90	BTN2A2
4.98643048554205e-95	-0.739399	0.067	0.115	1.36972259007354e-90	EDA
5.62439963718326e-95	-0.299436	0.425	0.504	1.54496633633787e-90	RBM33
7.44279295927132e-95	-0.683459	0.142	0.204	2.04446079798224e-90	METTL27
9.03352318590923e-95	-0.997729	0.051	0.094	2.48141848393741e-90	SCN11A
9.04544322912207e-95	-0.40381	0.779	0.841	2.48469280060754e-90	ZFP36L2
1.02700751497116e-94	-0.395526	0.135	0.198	2.82108694287428e-90	STYXL1
1.14474192615847e-94	-0.691673	0.047	0.088	3.14449159696471e-90	NEB
1.38106347797912e-94	-0.441753	0.201	0.271	3.79364326766085e-90	BTN3A1
1.73106076653046e-94	-1.01826	0.032	0.068	4.75505081958251e-90	CCDC73
2.00200941518661e-94	-1.60298	0.011	0.036	5.4993196625761e-90	SIGLEC5
2.37393416705056e-94	-0.646436	0.079	0.129	6.52095976347117e-90	HIP1R
2.45051683216864e-94	-0.327438	0.258	0.332	6.73132468628403e-90	GTPBP1
2.84236986779225e-94	-0.575298	0.125	0.185	7.80770578983854e-90	PAPOLG
3.01957522180999e-94	-0.683205	0.126	0.184	8.29447117678986e-90	GAS2L3
3.03352511489006e-94	-0.331874	0.587	0.652	8.33279013809152e-90	HUWE1
3.29056057856004e-94	-0.659353	0.046	0.087	9.03884085324657e-90	TMEM51
4.96656963729761e-94	-1.32096	0.013	0.039	1.36426701366928e-89	AP001636.3
5.60101028992625e-94	-0.524469	0.079	0.13	1.53854151653984e-89	SPINT2
5.66343463669439e-94	-0.31826	0.753	0.788	1.55568886035358e-89	ATXN1
8.7136122295399e-94	-0.650721	0.038	0.077	2.39354214333232e-89	FGD2
8.71892716006441e-94	-0.585044	0.134	0.195	2.39500210159809e-89	TSEN15
1.11351181287999e-93	-0.493714	0.394	0.472	3.05870559880004e-89	HMGB2
1.15798745625873e-93	-0.782177	0.059	0.104	3.1808757435971e-89	LYSMD2
1.21475423596535e-93	-0.439978	0.183	0.249	3.33680841077323e-89	CPEB3
1.36248508320529e-93	-0.494122	0.263	0.333	3.74261027505661e-89	KLHL5
1.37671508005183e-93	-0.337876	0.239	0.313	3.78169865339439e-89	CNOT9
1.48631952122611e-93	-0.761846	0.044	0.085	4.08277109285601e-89	RFLNB
1.54241392991523e-93	-1.05013	0.021	0.051	4.23685682408416e-89	APOBEC3H
1.81137219741191e-93	-0.38622	0.29	0.365	4.97565828907078e-89	ADIPOR2
1.81564522017489e-93	-0.304889	0.384	0.461	4.9873958552984e-89	PI4KA
2.23406990924575e-93	-0.816978	0.028	0.063	6.13676663370716e-89	LPAR5
2.64464673358231e-93	-0.389227	0.301	0.376	7.26458011247724e-89	DCAF5
3.15911383011904e-93	-0.460511	0.133	0.193	8.677769779954e-89	SYNJ1
4.13504263327283e-93	-0.452897	0.441	0.497	1.13585486093371e-88	ING1
4.24135412127164e-93	-0.437246	0.229	0.3	1.16505756357211e-88	AC068587.4
4.29321754051423e-93	-0.810121	0.149	0.208	1.17930392620385e-88	IL1R2
4.80329459488791e-93	-0.344566	0.308	0.385	1.31941699226976e-88	PHTF2
5.55815580916019e-93	-0.751825	0.067	0.114	1.52676981921821e-88	TBC1D31
5.65084193392615e-93	-0.431678	0.276	0.348	1.55222977083018e-88	DDX58
6.19971604868363e-93	-0.326156	0.407	0.486	1.70300000141291e-88	OGT
8.06961494259563e-93	-0.449073	0.151	0.213	2.21664252858159e-88	CGAS
8.71304800116429e-93	-0.655975	0.042	0.081	2.39338715543982e-88	AC011503.1
8.94676735592868e-93	-0.550771	0.146	0.207	2.45758752500005e-88	ZNF611
1.34392052670095e-92	-0.306722	0.425	0.505	3.69161529479485e-88	YAF2
1.62517361448726e-92	-0.352464	0.403	0.476	4.46418940163505e-88	ATXN7
1.94319039498386e-92	-0.522274	0.169	0.233	5.33774969598115e-88	ISG20L2
2.33336163572644e-92	-0.558563	0.052	0.095	6.40951107717697e-88	SVIP
2.46255419302472e-92	-0.312039	0.051	0.094	6.7643901128196e-88	RXFP1
3.35294135248445e-92	-0.320047	0.478	0.553	9.21019460113954e-88	KDM4C
3.38666769311979e-92	-0.373015	0.526	0.598	9.30283748623076e-88	CUL1
5.73158621784758e-92	-0.532365	0.132	0.193	1.57440941818055e-87	KIAA1549
6.67178953831524e-92	-0.777794	0.035	0.071	1.83267386827981e-87	GIMAP8
6.70368306802809e-92	-0.517985	0.181	0.246	1.84143470195664e-87	GAL
7.82411944323013e-92	-0.907906	0.026	0.059	2.14920736986088e-87	BDH1
8.49473402964891e-92	-0.339981	0.37	0.448	2.33341849060426e-87	TNKS2
9.22021350913685e-92	-1.65536	0.005	0.025	2.5327004488248e-87	LNCOG
9.34623513334329e-92	-0.277544	0.621	0.69	2.56731732877807e-87	FAM172A
1.04188453897121e-91	-0.299593	0.381	0.46	2.86195264010001e-87	HIBCH
1.28167676910118e-91	-1.52391	0.009	0.032	3.52063791704404e-87	MS4A14
3.21876676373547e-91	-1.21823	0.015	0.042	8.84163042330496e-87	AP001021.3
3.38642340021741e-91	-0.270779	0.374	0.454	9.30216643805721e-87	RNF145
3.64874322584374e-91	-0.388465	0.31	0.385	1.00227327670702e-86	RFX7
4.29959555039972e-91	-0.350469	0.438	0.517	1.1810559017393e-86	IGFBP3
4.32093530975235e-91	-0.542975	0.151	0.213	1.18691772023587e-86	GPR89A
5.48302900767092e-91	-0.952048	0.044	0.083	1.50613323811712e-86	PLA2G4A
6.37022860404183e-91	-0.60831	0.103	0.157	1.74983809524425e-86	SFI1
1.03940308778359e-90	-0.708087	0.034	0.07	2.85513634183274e-86	GMIP
1.16342978779492e-90	-0.550065	0.089	0.14	3.19582528409388e-86	AL139807.1
1.21534620920307e-90	-0.332984	0.404	0.478	3.3384345020599e-86	GTF2F2
1.27625416992897e-90	-0.73894	0.062	0.107	3.5057425793779e-86	CAPN12
1.41660428078697e-90	-0.715952	0.08	0.13	3.89127029889372e-86	OAS3
1.69756359926522e-90	-0.648886	0.163	0.224	4.66303745082163e-86	LINC01138
1.86573308417065e-90	-0.284394	0.993	0.989	5.12498220890836e-86	LUM
1.93318063816786e-90	-0.470459	0.226	0.294	5.31025389498329e-86	PLXNC1
2.60044880461134e-90	-0.813022	0.032	0.066	7.14317282138688e-86	FO393401.1
2.61684794687253e-90	-0.323677	0.404	0.479	7.18821962526416e-86	DDHD1
2.88824928790472e-90	-0.401695	0.222	0.29	7.93373196894548e-86	MARK2
2.88942137221638e-90	-0.438117	0.07	0.118	7.93695156734118e-86	FCGR1A
3.2665672231588e-90	-0.325665	0.481	0.551	8.97293350529491e-86	CTSS
3.28992211378314e-90	-0.256965	0.323	0.4	9.03708705435092e-86	MED29
3.66418476039325e-90	-0.253822	0.575	0.652	1.00651491183242e-85	PPP2R2A
3.75484476548042e-90	-0.343558	0.308	0.383	1.03141830862982e-85	STX7
3.91978799673593e-90	-0.268314	0.269	0.344	1.07672656482339e-85	FBXO42
3.92048583761123e-90	-1.23529	0.015	0.042	1.07691825473343e-85	SKAP1-AS1
4.18032850260174e-90	-2.7142	0.002	0.019	1.14829443637967e-85	AC004556.3
4.22840563362151e-90	-1.13368	0.018	0.046	1.16150074349949e-85	AL035446.2
4.41837636320644e-90	-0.317075	0.74	0.795	1.21368380320918e-85	CTNNB1
4.5671999948107e-90	-0.892343	0.032	0.067	1.25456416657455e-85	MBNL3
5.40788244539833e-90	-0.25921	0.583	0.642	1.48549122892647e-85	SRP19
5.5960857000954e-90	-0.915534	0.02	0.05	1.53718878095921e-85	TRGC2
7.15406108074146e-90	-0.444952	0.521	0.589	1.96514903826887e-85	PPM1B
1.31680524085563e-89	-0.697263	0.036	0.072	3.61713231610634e-85	SLC46A3
1.72045109846745e-89	-0.321461	0.535	0.6	4.72590712238024e-85	INTS6
2.29415331584254e-89	-0.332589	0.407	0.478	6.30180974328787e-85	APMAP
2.44141525786393e-89	-1.12416	0.017	0.044	6.70632357182644e-85	NDNF
2.98581900181578e-89	-0.885412	0.041	0.079	8.20174621608776e-85	CENPK
3.09803007713711e-89	-0.405518	0.23	0.299	8.50997881888793e-85	SP140L
3.29000370712706e-89	-0.433341	0.312	0.384	9.03731118310733e-85	ARL4A
4.36068317369712e-89	-0.524054	0.099	0.151	1.19783606098286e-84	IL4R
4.43439983373669e-89	-0.535287	0.206	0.274	1.21808529032913e-84	MERTK
4.4849116366394e-89	-0.486961	0.215	0.282	1.23196037746848e-84	OXCT1
4.59524664908685e-89	-0.587337	0.064	0.11	1.26226830203767e-84	RASGRP3
4.74405459338621e-89	-0.726936	0.042	0.081	1.30314435625726e-84	SMCO3
5.47890871601572e-89	-0.4828	0.165	0.228	1.50500143520236e-84	GDAP2
5.72213626251506e-89	-0.532054	0.15	0.211	1.57181360995026e-84	NT5DC1
7.0341455328061e-89	-0.525412	0.142	0.201	1.93220943640651e-84	NFKBIE
7.24665265745947e-89	-0.337841	0.424	0.494	1.99058301847754e-84	SCFD2
7.52416153937921e-89	-0.300666	0.284	0.359	2.06681193325207e-84	GAK
7.8619304424374e-89	-0.545759	0.165	0.228	2.15959367323313e-84	SLC12A6
1.11119989252146e-88	-0.451407	0.117	0.174	3.05235498476719e-84	SLF1
1.17609158460621e-88	-0.250167	0.384	0.46	3.2306059737548e-84	NAPA
1.26802600715227e-88	-0.544876	0.073	0.121	3.48314063904656e-84	ST6GAL2
1.47733638818468e-88	-0.404464	0.09	0.143	4.0580953247045e-84	CD163
1.48560778428887e-88	-1.15738	0.018	0.047	4.08081602266309e-84	KIR3DL1
1.78772741551466e-88	-0.8562	0.029	0.062	4.91070843767721e-84	AL161725.1
1.9471812282428e-88	-0.327239	0.258	0.331	5.34871211586015e-84	WWP2
2.28672583599101e-88	-0.349134	0.356	0.432	6.2814071988837e-84	NDEL1
2.5206276818997e-88	-1.24809	0.022	0.052	6.92391217941028e-84	SCUBE1
2.70027035989704e-88	-0.712395	0.073	0.12	7.41737265160118e-84	MLKL
3.54339431914337e-88	-0.39164	0.335	0.4	9.73334985525492e-84	TPGS2
3.76005188745861e-88	-0.745441	0.069	0.115	1.03284865296601e-83	MTFP1
4.20623320413625e-88	-0.427519	0.139	0.2	1.15541019884419e-83	DNAH14
4.31530423287242e-88	-0.446079	0.124	0.182	1.18537091972772e-83	TRAF1
4.34251367677058e-88	-5.64718	0.002	0.017	1.19284508187211e-83	LINC02506
5.24950794097494e-88	-0.325456	0.531	0.601	1.44198733630641e-83	NSD3
5.32422660367996e-88	-0.4325	0.148	0.209	1.46251180576485e-83	TIGAR
5.99829604112256e-88	-0.289242	0.591	0.659	1.64767193953596e-83	RBPJ
7.39608402714326e-88	-0.51445	0.146	0.206	2.03163032141598e-83	LMO7
8.12802076251638e-88	-1.97962	0.006	0.026	2.23268602325562e-83	AC078845.1
8.32138980490074e-88	-0.857078	0.041	0.078	2.28580256550819e-83	AL355881.1
1.05935109390979e-87	-0.406651	0.343	0.417	2.90993151986081e-83	CTR9
1.35285189271039e-87	-0.31947	0.319	0.395	3.71614886408617e-83	CD2AP
1.56377073024854e-87	-0.51341	0.204	0.268	4.29552181891971e-83	PILRB
1.77362116592713e-87	-0.976643	0.029	0.062	4.87195998068523e-83	TNFRSF10A
1.9135882401979e-87	-0.798912	0.056	0.098	5.25643553699962e-83	LERFS
2.03321559008385e-87	-0.282834	0.501	0.575	5.58503990440132e-83	SMG1
2.23347579071221e-87	-0.411354	0.443	0.511	6.13513464950736e-83	RAD51B
2.7960001469184e-87	-0.34748	0.465	0.535	7.68033280357015e-83	UBE2F
3.20766708387276e-87	-0.272272	0.373	0.45	8.81114071269009e-83	BRD7
3.40978235014081e-87	-0.588746	0.271	0.339	9.36633113760178e-83	AGPAT4
3.75896141144746e-87	-0.395362	0.282	0.354	1.0325491101105e-82	WWP1
4.80857187366046e-87	-0.687461	0.031	0.064	1.32086660797579e-82	KCNA4
6.25622824849791e-87	-0.281037	0.214	0.283	1.71852333757989e-82	CD14
7.36294090979545e-87	-0.721297	0.058	0.1	2.02252623851171e-82	UNC13D
8.59433188863534e-87	-0.435447	0.232	0.302	2.36077702648924e-82	ATAD2
9.14705216263728e-87	-0.291341	0.464	0.537	2.51260375855483e-82	CPSF6
9.19215652699871e-87	-0.771944	0.146	0.203	2.52499347640128e-82	WDR35
1.15566396601229e-86	-0.28695	0.286	0.361	3.17449334823915e-82	FAM91A1
1.24789242816346e-86	-0.566347	0.236	0.301	3.42783571092221e-82	HIVEP3
1.27174676654122e-86	-0.627111	0.086	0.135	3.49336119301208e-82	LACC1
1.37497709253552e-86	-0.563789	0.404	0.472	3.77692457548582e-82	STRBP
1.43433082740697e-86	-0.729073	0.083	0.131	3.93996334980421e-82	DGKE
1.92942466017957e-86	-0.352371	0.275	0.344	5.29993659904726e-82	TNFRSF1B
1.99539576588155e-86	-0.32582	0.327	0.402	5.48115262930004e-82	TMEM181
1.99947988566972e-86	-0.342286	0.425	0.499	5.49237129794615e-82	SUMF1
2.71851955703501e-86	-0.677672	0.021	0.05	7.46750137121946e-82	ERBB3
6.03825297091165e-86	-0.378446	0.19	0.256	1.65864770857972e-81	SH2D2A
7.46575905798498e-86	-0.259418	0.337	0.415	2.05076935563789e-81	ABCC1
8.09236743422641e-86	-0.786842	0.024	0.055	2.22289241050765e-81	ACY3
8.66547601975375e-86	-0.266662	0.548	0.606	2.38031960786616e-81	CTSA
1.06767461799029e-85	-0.451665	0.227	0.295	2.93279540815752e-81	LEMD3
1.07288596323689e-85	-0.42688	0.198	0.262	2.94711045241543e-81	RAI2
1.13442635638268e-85	-0.356651	0.201	0.268	3.11615575834758e-81	CWF19L2
1.1441332721665e-85	-0.250181	0.419	0.496	3.14281968531415e-81	DIP2B
1.31113149563323e-85	-0.471873	0.118	0.173	3.60154710535493e-81	ZNF700
1.37308592687908e-85	-0.436073	0.254	0.322	3.77172973254414e-81	OFD1
1.3779995362165e-85	-0.275639	0.392	0.469	3.7852269260331e-81	OXR1
1.65836602766809e-85	-0.257937	0.696	0.76	4.55536564140148e-81	FBXW7
1.74859594152516e-85	-0.305222	0.42	0.498	4.80321819177545e-81	ALG13
1.89766349051747e-85	-0.467509	0.131	0.188	5.21269184210244e-81	HACD2
2.06344370344375e-85	-0.261492	0.494	0.565	5.66807350898964e-81	FBXW11
2.68852195430529e-85	-0.730399	0.042	0.079	7.3851009562812e-81	PPFIBP2
3.23256434180242e-85	-1.317	0.012	0.037	8.87953099049708e-81	AC003093.1
3.7007422575344e-85	-1.56798	0.017	0.043	1.01655689072212e-80	AC069277.1
4.05322682662773e-85	-0.313151	0.433	0.505	1.11338087700637e-80	KDM6B
4.17302518071267e-85	-0.369459	0.463	0.527	1.14628828688996e-80	TTC39C
4.43567583210899e-85	-0.292799	0.711	0.768	1.21843579432202e-80	BAZ1A
4.55014645836106e-85	-1.02228	0.026	0.057	1.2498797306472e-80	AC120193.1
6.7231200881994e-85	-1.88967	0.006	0.025	1.84677385702749e-80	AC010175.1
7.09647231772974e-85	-0.281821	0.585	0.646	1.94932998095718e-80	ZNF148
9.94870808296765e-85	-0.892704	0.024	0.055	2.73281062331038e-80	S1PR4
1.05409806190502e-84	-2.94937	0.002	0.016	2.89550196624691e-80	AC048337.1
1.15771458768005e-84	-0.258364	0.436	0.507	3.18012620089833e-80	DICER1
1.48935450993426e-84	-0.409613	0.198	0.265	4.09110790333843e-80	C1orf35
1.49589370446761e-84	-0.356691	0.173	0.237	4.10907041680209e-80	MROH1
1.63295421082947e-84	-0.416255	0.239	0.307	4.48556192172747e-80	ESCO1
1.69489480015161e-84	-0.348807	0.225	0.293	4.65570652653646e-80	GGA1
1.7266213786393e-84	-0.251906	0.429	0.503	4.74285626498429e-80	RBM26
2.04706771779825e-84	-0.442965	0.216	0.283	5.62309031402001e-80	LRRC28
2.63203974001636e-84	-0.358259	0.402	0.474	7.22994996185095e-80	PCNX4
2.77541402053474e-84	-0.262563	0.571	0.64	7.62378477300689e-80	SLTM
3.32248991126954e-84	-0.422468	0.187	0.251	9.12654753726631e-80	PEX14
3.81458480793481e-84	-0.326346	0.38	0.456	1.04782830089161e-79	KLHL24
3.82652576306539e-84	-0.282541	0.583	0.652	1.05110836185643e-79	BCAS3
4.18954786865323e-84	-0.520307	0.141	0.199	1.15082690404036e-79	SPAST
4.41173307868279e-84	-0.399691	0.196	0.261	1.21185895938337e-79	UPF3B
4.88548318374424e-84	-0.307414	0.302	0.374	1.3419933757427e-79	SMC1A
5.76384852531333e-84	-0.670704	0.091	0.14	1.58327155141832e-79	BRI3BP
5.89020848878384e-84	-0.95357	0.026	0.056	1.61798136978403e-79	ZWINT
7.56585643097741e-84	-0.269657	0.837	0.887	2.07826510302519e-79	RNASEK
9.07901271143722e-84	-0.371421	0.279	0.349	2.49391400170469e-79	CCNT1
1.06537248486896e-83	-0.476705	0.047	0.087	2.92647167868655e-79	KCNB1
1.25810689023508e-83	-0.254531	0.193	0.262	3.45589381678675e-79	ARSD
1.55590293748588e-83	-0.660504	0.054	0.095	4.27390977897997e-79	EAF2
1.63240824089668e-83	-0.294738	0.469	0.537	4.48406219691909e-79	NCOA4
1.79495435121935e-83	-1.37119	0.013	0.037	4.93056010736443e-79	AC005599.1
1.81954268980248e-83	-2.06098	0.012	0.036	4.99810181461844e-79	IL10
1.85791163668171e-83	-0.321656	0.308	0.382	5.10349747480099e-79	ANAPC10
2.2368870245008e-83	-0.591884	0.05	0.089	6.14450496760125e-79	EYA2
2.511467548414e-83	-1.04615	0.016	0.042	6.89875020873842e-79	LINC01862
2.87784814815346e-83	-0.694378	0.07	0.114	7.90516107816273e-79	FBXO6
3.04168519967271e-83	-1.44676	0.009	0.03	8.35520507498097e-79	PPP1R2C
3.31263214358572e-83	-0.957928	0.02	0.048	9.09946923521562e-79	AGAP2
4.11042382255809e-83	-0.386324	0.185	0.249	1.12909231981848e-78	ATG16L1
4.12426376603133e-83	-0.562543	0.08	0.128	1.13289401389115e-78	IL2RA
4.25557551412766e-83	-0.512349	0.05	0.09	1.16896403797573e-78	SEMA7A
4.46804906131272e-83	-0.405844	0.172	0.234	1.22732839665199e-78	IMMP1L
4.59948594693247e-83	-0.714238	0.04	0.077	1.26343279476288e-78	RBM38
4.68166341633243e-83	-0.68862	0.27	0.336	1.28600612383235e-78	ZC3H12C
5.07972375941941e-83	-1.06918	0.029	0.061	1.39534931947492e-78	GALNT3
5.47585576255183e-83	-0.293312	0.224	0.293	1.50416281941536e-78	AKAP10
5.61400864669812e-83	-0.894616	0.08	0.127	1.54211203516151e-78	AC098588.3
5.65475047307911e-83	-0.918624	0.067	0.11	1.5533034074501e-78	HES6
6.9121528505824e-83	-0.456323	0.169	0.23	1.89869926652648e-78	GLMN
7.27701175335332e-83	-0.661127	0.094	0.144	1.99892235852862e-78	CNN1
8.69065438923149e-83	-0.351496	0.25	0.319	2.387235854178e-78	ZNF394
9.99322395349733e-83	-1.75394	0.007	0.026	2.74503868778618e-78	TSPAN2
1.28395804583484e-82	-1.22364	0.011	0.034	3.52690435610371e-78	LYNX1
1.79019367469761e-82	-0.743486	0.091	0.139	4.91748300502686e-78	CPB2-AS1
2.22757575471069e-82	-0.273106	0.34	0.413	6.11892784061479e-78	POM121
2.74734407277389e-82	-0.315684	0.29	0.362	7.5466794335026e-78	CYBC1
3.05542082619553e-82	-0.263777	0.277	0.346	8.39293546747651e-78	FAM199X
3.96109169048315e-82	-1.75264	0.006	0.024	1.08807227645882e-77	AL356807.1
4.23134841245643e-82	-0.447632	0.107	0.159	1.16230909541766e-77	UHRF1BP1
4.36315792570497e-82	-0.857113	0.032	0.065	1.1985158506119e-77	GCHFR
4.44372902563609e-82	-0.30021	0.437	0.507	1.22064792605198e-77	DNAJB14
6.17615631767571e-82	-0.257944	0.394	0.47	1.69652837890234e-77	GAPVD1
7.05517608645297e-82	-1.1871	0.018	0.045	1.93798631918777e-77	SHISAL2A
7.32701119471927e-82	-0.271567	0.357	0.431	2.01265670507744e-77	FAM192A
8.80729937133273e-82	-0.339938	0.305	0.376	2.41927706431139e-77	VWA8
1.02561776022635e-81	-0.317911	0.365	0.436	2.81726942556577e-77	SUZ12
1.10869217894771e-81	-0.51413	0.114	0.167	3.04546654635146e-77	ANG
1.16393583756787e-81	-0.357976	0.338	0.407	3.19721535221519e-77	COMMD7
1.45756978583977e-81	-0.309622	0.11	0.163	4.00379844472328e-77	LRRC37A2
1.73923076809862e-81	-0.592378	0.06	0.102	4.77749299689009e-77	PDGFB
1.85945827415251e-81	-0.559595	0.103	0.155	5.10774593326952e-77	CLDN10
1.9638283310341e-81	-0.342986	0.493	0.564	5.39444004251757e-77	RNF149
2.44154295018539e-81	-0.367443	0.138	0.195	6.70667432986424e-77	P2RX4
2.53821865660085e-81	-0.30999	0.267	0.335	6.97223282781687e-77	HAGH
2.88677891425645e-81	-0.935572	0.026	0.057	7.92969299957104e-77	IL27RA
2.99708964061344e-81	-0.399636	0.276	0.345	8.23270553380105e-77	SLC35E1
3.11036361375921e-81	-0.314156	0.092	0.143	8.54385781063518e-77	AC068888.1
3.40924759575885e-81	-0.289684	0.5	0.572	9.36486222078997e-77	GLUD1
3.75827949561106e-81	-0.472027	0.053	0.093	1.0323617946494e-76	LILRB4
3.82437382351646e-81	-0.366294	0.278	0.347	1.05051724558174e-76	JOSD1
3.83586679330306e-81	-0.250903	0.456	0.53	1.05367424945242e-76	ARID1A
4.34626543230476e-81	-0.409165	0.303	0.372	1.1938756515998e-76	TCIRG1
5.03856923049912e-81	-0.389054	0.18	0.242	1.3840445819258e-76	TRIM14
5.40594260103219e-81	-0.390747	0.207	0.272	1.48495837307753e-76	CTNNBIP1
7.86112288747382e-81	-0.673146	0.168	0.225	2.15937184596018e-76	TTC39B
9.42830689408624e-81	-0.25557	0.501	0.569	2.58986162073655e-76	AKIRIN2
1.03289435101533e-80	-0.567102	0.114	0.166	2.837257492804e-76	TRAPPC2
1.35727941445224e-80	-0.328618	0.091	0.141	3.72831082355886e-76	MPDZ
1.49910733998516e-80	-0.320448	0.21	0.277	4.11789795220525e-76	FPGS
1.64495539443865e-80	-1.01573	0.016	0.042	4.51852797298352e-76	C5orf58
2.51793470512272e-80	-0.538769	0.07	0.114	6.91651484150161e-76	BCOR
2.6413199008199e-80	-0.390709	0.257	0.326	7.25544163556218e-76	SLC20A1
2.91226618641739e-80	-1.04822	0.018	0.044	7.99970398746994e-76	BLM
3.03255255321272e-80	-0.526016	0.114	0.167	8.33011860842001e-76	BCL2A1
3.30816573419133e-80	-0.449464	0.225	0.29	9.08720045525017e-76	HERC3
4.45791969507204e-80	-0.347593	0.187	0.25	1.22454596103934e-75	NARF
4.61386822241835e-80	-0.812404	0.021	0.049	1.2673834620161e-75	AL356277.3
5.03478291417651e-80	-0.323693	0.384	0.445	1.38300451869515e-75	SMIM30
5.12799497382321e-80	-0.312056	0.152	0.211	1.4086089393595e-75	GRIPAP1
6.50971499700957e-80	-0.321405	0.332	0.406	1.78815361252856e-75	FAM214A
6.96456916631979e-80	-0.592768	0.063	0.106	1.91309750429638e-75	GALE
7.92235162037046e-80	-0.492147	0.153	0.212	2.17619076659956e-75	LINC00467
8.37792490795628e-80	-0.269411	0.376	0.447	2.30133219296651e-75	SHLD2
1.25446123110212e-79	-0.594649	0.066	0.109	3.44587955571442e-75	TLCD2
1.54054910737791e-79	-1.21469	0.012	0.035	4.23173434305638e-75	SIX4
1.79134292675259e-79	-0.481971	0.282	0.35	4.92063988549668e-75	TIAM2
1.79405455981569e-79	-0.415156	0.212	0.276	4.92808847035773e-75	SELENOI
1.81359249266553e-79	-0.392409	0.463	0.529	4.98175721810295e-75	AGO2
2.29116843565755e-79	-0.273847	0.31	0.381	6.29361057590772e-75	HTT
2.48438498797332e-79	-0.399132	0.146	0.205	6.82435712346392e-75	KIF26B
2.62788984857372e-79	-0.514849	0.146	0.202	7.21855062504716e-75	ANKMY1
3.08554478881191e-79	-0.400958	0.416	0.487	8.47568298038744e-75	MDM2
3.77116059836974e-79	-0.269907	0.348	0.42	1.03590010476618e-74	PLD1
6.8818407020324e-79	-0.678808	0.027	0.057	1.89037282244128e-74	SHMT1
8.01344316582358e-79	-0.355437	0.353	0.421	2.20121270322008e-74	ELP4
8.38427155569328e-79	-0.449995	0.056	0.096	2.30307555363339e-74	PTAFR
9.30252529756764e-79	-0.27411	0.411	0.484	2.55531067398885e-74	FBXO7
1.10537092140748e-78	-0.373005	0.328	0.397	3.03634338401419e-74	YARS
1.54959012299611e-78	-0.435859	0.181	0.241	4.25656910885802e-74	OTULIN
1.56688951061206e-78	-0.447622	0.326	0.397	4.30408879670026e-74	ZBTB10
1.68569925382666e-78	-0.729705	0.422	0.487	4.63044728033644e-74	DSE
1.70956264779398e-78	-0.372109	0.276	0.342	4.69599763722529e-74	SRGAP2
1.93205902008371e-78	-0.710199	0.395	0.457	5.30717292226794e-74	CLU
1.97290776033114e-78	-0.257953	0.367	0.439	5.4193803268536e-74	SENP7
2.03391669681622e-78	-0.499038	0.232	0.296	5.58696577448448e-74	TSHZ1
2.21982868274825e-78	-0.38328	0.295	0.361	6.09764740864116e-74	RNASEH2B
2.35930151104817e-78	-1.40909	0.009	0.03	6.48076532069822e-74	U62317.4
2.93646400324304e-78	-0.322121	0.365	0.435	8.06617297050832e-74	MAP2K4
3.17898665566718e-78	-0.977299	0.025	0.053	8.73235844445218e-74	ARHGAP11B
3.19813205289768e-78	-0.270564	0.18	0.243	8.78494893610463e-74	MICAL2
3.80147500373509e-78	-0.342415	0.288	0.359	1.04422716877599e-73	ENTPD1-AS1
4.176637152282e-78	-0.352639	0.139	0.195	1.14728045936034e-73	PRPSAP2
4.6038805867835e-78	-0.469797	0.15	0.205	1.26463995838356e-73	RGS19
6.15904489991875e-78	-0.274768	0.607	0.671	1.69182804355868e-73	NR4A1
1.04938783957168e-77	-1.14474	0.017	0.043	2.88256345651945e-73	LINC01268
1.28317297210042e-77	-0.772621	0.044	0.08	3.52474783706264e-73	AL360091.3
1.34350578300244e-77	-1.52101	0.006	0.025	3.69047603532941e-73	SMIM24
1.40609353694351e-77	-0.542196	0.106	0.156	3.86239833663013e-73	DDB2
1.40646372132666e-77	-0.33521	0.294	0.361	3.8634151961122e-73	ZZEF1
1.41673616859192e-77	-0.510539	0.145	0.199	3.89163258150514e-73	LRRC8D
1.46443834469286e-77	-0.40788	0.074	0.119	4.02266568903682e-73	SIRPA
1.75200823822295e-77	-0.280454	0.53	0.599	4.81259142957463e-73	PPHLN1
1.86975362407122e-77	-0.644326	0.049	0.087	5.13602622996124e-73	RGPD8
1.87814553322438e-77	-0.392076	0.111	0.162	5.15907796521404e-73	ITGA9
1.93943015102402e-77	-0.428119	0.127	0.182	5.32742068184789e-73	PARP12
1.97755790651052e-77	-0.871513	0.022	0.05	5.43215381339375e-73	ARHGEF26
2.06409413547986e-77	-0.301052	0.245	0.313	5.66986018074963e-73	AUH
2.35825083023989e-77	-0.263274	0.505	0.573	6.47787920558595e-73	PPM1G
2.61453042502538e-77	-0.603156	0.116	0.167	7.18185362450222e-73	PDK3
2.88683943684066e-77	-0.393698	0.25	0.316	7.9298592490576e-73	EDEM1
2.90985895493047e-77	-0.879915	0.024	0.052	7.99309156329851e-73	CEP72
2.92687726283551e-77	-0.548599	0.192	0.252	8.03983915328287e-73	FMN1
3.19746734940149e-77	-0.579896	0.097	0.146	8.78312306207096e-73	FAM122C
3.2648893268919e-77	-1.5487	0.003	0.019	8.96832449203935e-73	MSLN
3.2725543155787e-77	-0.314937	0.373	0.441	8.98937944946313e-73	GMDS-DT
3.55772428074222e-77	-0.309884	0.16	0.219	9.77271282677081e-73	SLC17A5
3.75945277725767e-77	-0.782104	0.024	0.052	1.03268408338491e-72	SAPCD1
5.01401036906284e-77	-0.345125	0.207	0.271	1.37729850827787e-72	KAT7
5.35057390772094e-77	-1.80479	0.011	0.033	1.46974914671186e-72	WWC1
7.2802408643047e-77	-0.602616	0.06	0.101	1.99980936301586e-72	SEMA6A-AS1
8.68397168055459e-77	-0.681406	0.051	0.089	2.38540018093154e-72	STIL
1.20384743822547e-76	-0.403924	0.248	0.31	3.30684852806154e-72	CCDC69
1.30313792900007e-76	-0.272656	0.56	0.622	3.57958957717029e-72	STIM1
1.52409697545783e-76	-0.640817	0.038	0.072	4.1865419818851e-72	CCNJL
1.54372075203083e-76	-0.645383	0.075	0.119	4.24044653375349e-72	CISH
1.67007605703259e-76	-0.4416	0.161	0.218	4.58753192106282e-72	MICAL3
2.07718377702957e-76	-0.365863	0.387	0.454	5.70581611712252e-72	AP1S2
2.41483599424789e-76	-3.28581	0.002	0.016	6.63331299259954e-72	ATP6V0D2
3.19421586684449e-76	-1.16588	0.024	0.053	8.77419156463514e-72	THRB
3.23511403079539e-76	-0.31605	0.357	0.428	8.88653473119187e-72	MECP2
3.74652494039106e-76	-0.27793	0.41	0.469	1.02913293587602e-71	SYPL1
4.6109976257223e-76	-0.310002	0.48	0.551	1.26659493780966e-71	SLC2A3
4.85464941474996e-76	-0.397606	0.347	0.413	1.33352364773767e-71	USPL1
5.25418136753836e-76	-3.27388	0.002	0.016	1.44327107984911e-71	SIGLEC15
6.53507681611086e-76	-0.543809	0.061	0.101	1.79512025061749e-71	AL049869.3
6.92976336438055e-76	-0.274904	0.511	0.579	1.90353669856169e-71	SP3
7.410765848472e-76	-0.336505	0.276	0.342	2.03566327091677e-71	WHAMM
7.5449269337037e-76	-0.668831	0.054	0.093	2.07251597941907e-71	HDHD3
7.96663966404434e-76	-0.733522	0.029	0.06	2.18835624931634e-71	IFNG
9.43237200253648e-76	-0.276459	0.302	0.367	2.59097826537675e-71	JKAMP
9.90666656373721e-76	-0.372532	0.298	0.366	2.72126223839297e-71	RBL2
1.04302482144821e-75	-0.38726	0.182	0.241	2.86508488203609e-71	ANKRD36
1.05254019380687e-75	-0.277761	0.317	0.388	2.89122265836808e-71	JAK2
1.1845733585823e-75	-0.298406	0.218	0.283	3.25390455868973e-71	RANGAP1
1.20333759919479e-75	-0.275306	0.372	0.442	3.30544805122816e-71	FOXJ3
1.21311907540909e-75	-0.323766	0.295	0.363	3.33231678824122e-71	FAM126B
1.53389201002352e-75	-0.343331	0.306	0.374	4.21344796233361e-71	DPP6
1.5685021941705e-75	-0.9173	0.03	0.061	4.30851867716694e-71	SEMA6D
1.82636522431399e-75	-0.448846	0.77	0.814	5.01684263466811e-71	MYO1E
1.87290785116441e-75	-0.31333	0.683	0.729	5.14469057636353e-71	DPYD
1.96901327971062e-75	-1.81999	0.004	0.02	5.40868257803711e-71	LINC02696
2.00535103725188e-75	-0.477012	0.108	0.158	5.50849876422719e-71	BRF2
2.12323648720747e-75	-0.491527	0.34	0.404	5.8323183067102e-71	KCTD12
2.13240553186775e-75	-1.2149	0.018	0.044	5.85750475548753e-71	ASPM
2.14960125904071e-75	-0.746545	0.03	0.061	5.90473969845894e-71	CCRL2
2.34014668736534e-75	-0.263891	0.383	0.455	6.42814893552384e-71	RELL1
3.30534627506278e-75	-0.473314	0.087	0.134	9.07945568296994e-71	MAPKAPK3
3.30650007314413e-75	-1.23054	0.025	0.053	9.08262505091961e-71	AC099520.1
3.37848690914037e-75	-0.347277	0.343	0.408	9.28036569071768e-71	MIS18BP1
3.75300029698126e-75	-0.670873	0.031	0.062	1.03091165157778e-70	VAMP1
4.21923536180287e-75	-0.553728	0.05	0.087	1.15898176153363e-70	HAMP
4.29693953971049e-75	-0.552291	0.071	0.114	1.18032632216307e-70	TNFSF13
4.41310861535557e-75	-0.432649	0.146	0.202	1.21223680555202e-70	EFL1
4.80338975757391e-75	-0.267661	0.425	0.494	1.31944313250798e-70	ZHX2
4.900278227208e-75	-0.275342	0.263	0.331	1.34605742623177e-70	USP4
4.9577002562668e-75	-0.289752	0.306	0.374	1.36183068339393e-70	HEXB
5.5045254024615e-75	-0.27178	0.386	0.457	1.51203808280215e-70	SLC25A33
6.50929607152507e-75	-0.48131	0.067	0.108	1.78803853788722e-70	SLC7A7
6.73563049832577e-75	-0.885456	0.02	0.046	1.85021034158511e-70	CD33
7.5959639685918e-75	-0.269752	0.432	0.5	2.08653534253248e-70	KIAA2026
7.78194195404316e-75	-0.58376	0.027	0.057	2.13762163535612e-70	CATSPERB
7.79223734366452e-75	-0.645146	0.035	0.068	2.14044967593121e-70	CMKLR1
8.1857233477989e-75	-0.564545	0.398	0.457	2.24853634640688e-70	GLIPR2
8.29161132955332e-75	-0.318187	0.246	0.311	2.277622716115e-70	SRGAP2C
8.48997128101558e-75	-0.513086	0.473	0.534	2.33211021118217e-70	APOC1
9.96856729765868e-75	-0.604627	0.104	0.152	2.73826575099386e-70	PSMB8-AS1
1.00755477099651e-74	-0.343776	0.211	0.273	2.76765220045032e-70	EXOC2
1.03141134513566e-74	-0.3829	0.06	0.1	2.83318382395315e-70	MFNG
1.07151707305287e-74	-0.33789	0.212	0.275	2.94335024796894e-70	IKBKB
1.08932346540037e-74	-1.06982	0.015	0.038	2.99226262710828e-70	TESPA1
1.15202262553968e-74	-0.297681	0.285	0.354	3.16449095009494e-70	CACUL1
1.86265007072043e-74	-0.734418	0.023	0.051	5.11651347926196e-70	SDC1
2.10521020398402e-74	-0.484121	0.157	0.215	5.7828019093237e-70	AL592183.1
2.52950903916812e-74	-0.539105	0.036	0.069	6.9483083796909e-70	INSYN2B
2.88960444981019e-74	-0.839884	0.021	0.048	7.9374544631836e-70	SLC4A8
2.93172439822587e-74	-1.14266	0.023	0.05	8.05315374948664e-70	KNL1
3.49491535592528e-74	-0.355668	0.248	0.314	9.60018299119115e-70	LPAR6
5.00030239082734e-74	-0.520403	0.04	0.074	1.37353306373636e-69	HLA-DQA2
6.23315038608428e-74	-0.664937	0.072	0.114	1.71218407955349e-69	PTGIS
8.17645688533577e-74	-0.965946	0.02	0.046	2.24599094183288e-69	RGL4
8.56899571479159e-74	-0.540804	0.352	0.415	2.3538174328961e-69	BMP2K
8.75454327818005e-74	-0.44815	0.166	0.223	2.40478549308328e-69	MCM9
1.19084575438043e-73	-0.7055	0.049	0.085	3.2711342027076e-69	OSBPL7
1.24036028958286e-73	-0.678328	0.039	0.072	3.40714567945515e-69	LLGL2
1.33710726424943e-73	-0.397855	0.221	0.282	3.67289994416677e-69	AHCYL2
1.40366099428164e-73	-1.12281	0.018	0.042	3.85571638519224e-69	DRP2
1.43010407993205e-73	-0.29398	0.365	0.426	3.92835289716535e-69	C4orf48
1.53744479024717e-73	-0.386612	0.168	0.225	4.22320709432994e-69	INPP5B
1.59701866441635e-73	-0.496132	0.09	0.136	4.38685056928528e-69	KCNAB2
1.66599251892556e-73	-0.54831	0.147	0.202	4.57631485023663e-69	POLR3K
1.72578953294258e-73	-0.324459	0.261	0.325	4.74057126803999e-69	GIT2
1.83917630423906e-73	-0.348581	0.14	0.195	5.05203339011428e-69	RNF19B
1.9800359111811e-73	-1.00657	0.028	0.057	5.43896064442335e-69	SLC22A15
2.41774796227537e-73	-0.27677	0.482	0.543	6.6413118775742e-69	TTC17
3.95098572555009e-73	-0.535165	0.072	0.114	1.08529626895135e-68	TDP1
4.87894915772866e-73	-0.794847	0.021	0.047	1.34019854413649e-68	IRF5
5.02660086765711e-73	-0.635487	0.044	0.079	1.38075699233673e-68	CCSAP
5.13709485605777e-73	-0.480946	0.15	0.206	1.41110858601051e-68	RALGPS2
5.78720676329121e-73	-0.512697	0.113	0.163	1.58968782580846e-68	MSMO1
5.88602624210765e-73	-0.75624	0.081	0.124	1.61683254844455e-68	SQLE
6.02485132018455e-73	-0.888323	0.03	0.059	1.65496640914149e-68	MKI67
8.58897479591338e-73	-0.254402	0.395	0.464	2.35930548668945e-68	PER1
8.66363304326878e-73	-0.269964	0.256	0.323	2.3798133606555e-68	GRK5
1.19838526369656e-72	-0.412872	0.122	0.173	3.29184448084808e-68	SC5D
1.38276347751398e-72	-0.320535	0.194	0.255	3.79831299638315e-68	NUP160
1.41953051654222e-72	-0.562413	0.117	0.168	3.89930837588983e-68	NCKAP5
1.55991671373372e-72	-0.589383	0.109	0.158	4.28493522095516e-68	CLYBL
2.38517702701565e-72	-0.371926	0.131	0.184	6.55184277550929e-68	GMNN
2.71011070817973e-72	-1.16913	0.012	0.033	7.44440310429889e-68	Z97192.3
3.06712508115492e-72	-0.375639	0.271	0.336	8.42508588542446e-68	NXT1
3.0816173983176e-72	-0.453361	0.162	0.219	8.46489483143861e-68	WASHC1
3.46675893527888e-72	-0.791245	0.091	0.135	9.52284011931757e-68	LINC02328
4.96288689881846e-72	-0.486638	0.097	0.144	1.36325540223644e-67	SMYD2
5.70269314571156e-72	-0.476984	0.084	0.129	1.56647278019551e-67	FAM118B
6.20392026060879e-72	-0.732905	0.023	0.05	1.70415485638663e-67	CLECL1
6.43242702983444e-72	-0.258182	0.319	0.387	1.76692338082522e-67	TAF2
6.48820793223791e-72	-0.304215	0.185	0.245	1.78224583690643e-67	UBA6-AS1
6.90750383106266e-72	-0.472682	0.122	0.172	1.8974222273546e-67	2025-03-08
7.05333622019633e-72	-0.37135	0.193	0.253	1.93748092632573e-67	RP9
8.25536899668909e-72	-1.0699	0.017	0.041	2.26766730970053e-67	LMO7-AS1
8.34604086929769e-72	-0.272963	0.369	0.438	2.29257396638738e-67	ELL
9.12357800693807e-72	-0.441516	0.088	0.134	2.50615564272582e-67	MYLK
1.31336391241171e-71	-0.593205	0.106	0.153	3.60767933100373e-67	MTMR1
1.78786891038771e-71	-0.463389	0.08	0.123	4.911097109944e-67	NOTCH1
2.09460388555119e-71	-1.11883	0.012	0.033	5.75366741322056e-67	C16orf54
2.16178247825546e-71	-0.351169	0.067	0.108	5.93820028951993e-67	AC083798.2
2.3866763581385e-71	-0.614364	0.067	0.107	6.55596128817064e-67	HPGD
2.52547143181749e-71	-0.302927	0.227	0.29	6.93721747605946e-67	DTX3L
2.5280809908008e-71	-0.4978	0.052	0.089	6.94438567363073e-67	SLC25A4
2.53851937510778e-71	-1.2608	0.015	0.039	6.97305887148357e-67	KIFC1
3.1583365409824e-71	-0.318104	0.172	0.23	8.67563464442456e-67	IMPA1
3.44550242130894e-71	-0.661371	0.048	0.083	9.46445060109352e-67	CHAF1A
[truncated: 8,409 more rows]

## Sheet: All_AMA_vs_CTR_diff. Up Gene
p_val	avg_log2FC	pct.1	pct.2	p_val_adj	GeneName
0	4.87968521951118	0.416	0.047	0	SFRP2
0	1.60408202744802	0.43	0.212	0	CYP1B1
0	0.887004933358641	0.659	0.445	0	PTN
0	1.1063454489826	0.672	0.47	0	COL15A1
0	0.837179345644758	0.698	0.5	0	GPC6
0	0.942308303407349	0.667	0.477	0	PAK3
0	1.23093258484109	0.556	0.371	0	THSD4
0	1.82463008718115	0.346	0.163	0	CYP4B1
0	0.564931532714517	0.735	0.552	0	MEG3
0	0.879403271195543	0.647	0.466	0	LAMA2
0	0.674858069550986	0.701	0.526	0	LAMB1
0	1.03542618710526	0.819	0.644	0	COL6A1
0	0.996036108454722	0.788	0.614	0	COL6A3
0	0.863654354806677	0.663	0.491	0	CHRDL1
0	0.544773925890716	0.675	0.504	0	GALNT13
0	1.14205359000425	0.425	0.256	0	DIRC3
0	0.976342985969226	0.577	0.408	0	TNXB
0	1.17065383928602	0.442	0.274	0	PDE8B
0	0.891433063261286	0.594	0.426	0	MEG8
0	0.774344285103554	0.663	0.496	0	PAPPA
0	0.675493979917137	0.601	0.435	0	ALDH1A3
0	0.757325344588557	0.761	0.596	0	PRSS23
0	0.773520210463099	0.646	0.481	0	TRPC4
0	0.624854929576442	0.766	0.603	0	SEMA5A
0	0.70615951302889	0.641	0.479	0	PDZRN3
0	0.809377192290707	0.834	0.673	0	COL1A2
0	0.791912983764646	0.781	0.621	0	PBX1
0	0.948630592438731	0.589	0.429	0	GNG4
0	0.86732358494013	0.817	0.657	0	SDK1
0	0.850988167620086	0.599	0.44	0	EMID1
0	0.915511314571623	0.539	0.381	0	AOX1
0	0.497420107096659	0.76	0.603	0	EBF1
0	0.621777107138253	0.633	0.477	0	NLGN1
0	0.909167391241753	0.549	0.393	0	GFPT2
0	0.635904965955042	0.555	0.399	0	CXCL12
0	0.960832284470338	0.594	0.438	0	PXDN
0	1.33555877374358	0.946	0.79	0	IGFBP5
0	0.749838773357174	0.809	0.654	0	COL6A2
0	0.895891246310508	0.607	0.453	0	MEDAG
0	0.712208416899492	0.852	0.699	0	PCOLCE
0	0.818235394697742	0.602	0.449	0	ZFPM2-AS1
0	1.0010905042394	0.427	0.278	0	MGAT4C
0	0.775717846364827	0.462	0.315	0	ENPEP
0	0.658937454652492	0.588	0.441	0	PDE10A
0	0.554582024308041	0.656	0.51	0	NKAIN3
0	0.564958425718164	0.641	0.496	0	PRICKLE2
0	0.613008003101079	0.698	0.553	0	TSHZ2
0	0.725197013167326	0.775	0.631	0	FSTL1
0	0.820191043440312	0.563	0.419	0	VGLL3
0	0.5959520380159	0.659	0.516	0	NXN
0	0.829823830567354	0.572	0.429	0	LTBP4
0	0.820140027278955	0.628	0.486	0	PROCR
0	0.57336802620226	0.741	0.601	0	FBLN2
0	0.577250560290377	0.641	0.501	0	NAV3
0	0.79565646121617	0.734	0.595	0	FN1
0	1.19184047387157	0.315	0.177	0	THBS2
0	0.63047466374652	0.605	0.467	0	SH3PXD2B
0	0.83478290426666	0.62	0.483	0	CCDC80
0	0.700146920466665	0.765	0.628	0	SULF2
0	0.866540069153794	0.599	0.462	0	GPBAR1
0	0.829723181375979	0.72	0.584	0	SH3D19
0	1.02009706829892	0.374	0.239	0	ANGPTL2
0	0.841772235707244	0.569	0.434	0	TGFBR3
0	0.80241741874194	0.563	0.429	0	MLPH
0	0.635735868898499	0.711	0.579	0	TWIST2
0	1.07695688359085	0.733	0.601	0	SCARA5
0	0.534626329010582	0.708	0.577	0	SERPINH1
0	0.911006352388724	0.539	0.409	0	TMTC1
0	0.842781853848504	0.608	0.479	0	MAMDC2
0	0.538613916179244	0.766	0.639	0	COL4A2
0	0.754808737294003	0.85	0.724	0	SPON2
0	0.670318333030007	0.664	0.538	0	PDGFRB
0	0.487920444550949	0.762	0.636	0	ID4
0	0.740511041292185	0.561	0.436	0	PLAC9
0	1.05221190057712	0.363	0.239	0	AC007001.1
0	1.16053512164607	0.459	0.335	0	HILPDA
0	0.515986155194599	0.669	0.546	0	OSR2
0	0.502786167492812	0.824	0.701	0	APCDD1
0	0.546166794509567	0.684	0.562	0	PALMD
0	0.641967082346202	0.708	0.586	0	CAV1
0	0.423466291119336	0.843	0.721	0	C1R
0	0.604697360781116	0.763	0.642	0	STARD13
0	0.660789476930342	0.634	0.515	0	VAMP5
0	0.622509337595298	0.727	0.608	0	SPOCK1
0	0.721237529273608	0.77	0.651	0	EMILIN2
0	0.514904010978583	0.687	0.569	0	ROR2
0	0.578385293274764	0.666	0.548	0	PPIC
0	0.546913635131831	0.764	0.646	0	COL4A1
0	0.606393611129325	0.685	0.569	0	SERPINF1
0	0.671971652825443	0.654	0.538	0	S100A16
0	0.715776186067627	0.907	0.791	0	VCAN
0	0.597474703247346	0.826	0.71	0	C1S
0	1.12544842394339	0.907	0.792	0	APOD
0	0.778939596727887	0.926	0.813	0	COL3A1
0	0.606087509656101	0.688	0.576	0	LAMC1
0	0.520308459450464	0.897	0.785	0	COL1A1
0	0.430715557596619	0.851	0.74	0	SPARC
0	0.760814495022593	0.696	0.587	0	PILRA
0	0.823133392673417	0.842	0.733	0	IGFBP6
0	0.80763025068042	0.758	0.65	0	SNHG5
0	0.526699658294218	0.754	0.646	0	BTBD3
0	0.763185757426449	0.922	0.815	0	FBLN1
0	0.497676359964233	0.76	0.655	0	PLIN2
0	0.519646228738171	0.791	0.687	0	IL1R1
0	0.60888443111775	0.715	0.612	0	RAB13
0	0.411768034545856	0.8	0.698	0	IL15
0	1.03269250868396	0.979	0.877	0	PTGDS
0	0.278554003038692	0.789	0.687	0	MGP
0	0.503128540770498	0.796	0.695	0	RND3
0	0.494477181963581	0.772	0.674	0	CRISPLD2
0	0.354793053427228	0.809	0.714	0	TPM2
0	0.57212347733697	0.781	0.696	0	FBN1
0	0.465594352262389	0.807	0.723	0	ARID5B
0	0.475630198994414	0.792	0.712	0	MMP2
0	0.385210159210131	0.83	0.751	0	TCF7L2
0	0.364507713061295	0.838	0.761	0	RORB
0	0.330987995954466	0.865	0.789	0	CLIC4
0	0.396791533783988	0.926	0.851	0	RORA
0	0.376355517448182	0.887	0.813	0	C11orf96
0	0.443981432382469	0.798	0.724	0	PTMS
0	5.54824262550792	0.076	0.003	0	CGA
0	0.413461080880335	0.813	0.74	0	NNMT
0	0.446093761065009	0.915	0.85	0	IGFBP4
0	0.952302645175362	0.875	0.81	0	IFITM2
0	0.402050660680838	0.845	0.781	0	TMEM45A
0	0.722928316745643	0.813	0.75	0	GSN
0	0.434872757304196	0.875	0.813	0	JAZF1
0	0.638109747453089	0.96	0.898	0	IGFBP7
0	0.52705672663588	0.867	0.806	0	ANXA5
0	0.58988166581309	0.925	0.865	0	SPARCL1
0	0.683428285153545	0.964	0.909	0	TGM2
0	0.380364711996346	0.904	0.85	0	ZEB1
0	0.613895401935065	0.859	0.808	0	APLP2
0	0.723317045553569	0.923	0.875	0	IFITM3
0	0.82891489696669	0.984	0.939	0	CFD
0	0.392558951913769	0.876	0.833	0	CUX1
0	0.442886044321175	0.787	0.746	0	RNH1
0	0.539612817963669	0.842	0.805	0	LDHA
0	0.435670440147594	0.81	0.775	0	PPP1R14B
0	0.333847094870109	0.903	0.869	0	HSPB1
0	0.305318437025094	0.929	0.895	0	LGALS3
0	0.41379956058784	0.907	0.876	0	NFKBIZ
0	0.338517393729834	0.932	0.905	0	TXN
0	0.48327735974049	0.867	0.84	0	CD44
0	0.342358946893451	0.932	0.909	0	SNHG29
0	0.537577645856687	0.879	0.857	0	MAP1LC3B
0	0.379411385204397	0.901	0.88	0	ANXA2
0	0.404512013905133	0.906	0.886	0	EEF2
0	0.352384262106519	0.863	0.849	0	SLC25A6
0	0.324952023829148	0.944	0.93	0	PPIB
0	0.56199526537341	0.994	0.981	0	IGFBP2
0	0.431591290847912	0.976	0.963	0	TIMP1
0	0.400891745063266	0.967	0.957	0	S100A4
0	0.443842257211588	0.987	0.977	0	RPLP0
0	0.396780791069535	0.828	0.819	0	PRDX5
0	0.341223109784481	0.964	0.956	0	RPL7
0	0.343003767019927	0.929	0.921	0	RPS17
0	0.364785962252369	0.976	0.969	0	RACK1
0	0.351217061375408	0.986	0.979	0	RPL10A
0	0.421595542600186	0.987	0.98	0	RPL13A
0	0.352672532875458	0.987	0.981	0	RPL5
0	0.3774562868123	0.933	0.927	0	EEF1G
0	0.365028074364281	0.988	0.982	0	ACTG1
0	0.34197919416458	0.975	0.97	0	RPL37A
0	0.384282054745805	0.987	0.982	0	RPL6
0	0.318856707529312	0.981	0.976	0	RPS5
0	0.346286558811221	0.996	0.992	0	RPL7A
0	0.463084327840741	0.997	0.993	0	VIM
0	0.315185836725518	0.891	0.887	0	RPL4
0	0.279753252506244	0.979	0.983	0	DDX5
0	0.452022999215675	0.997	0.994	0	RPL12
0	0.336261070772411	0.987	0.984	0	NACA
0	0.437764968435103	0.995	0.992	0	RPL18A
0	0.440508555280434	0.998	0.995	0	RPL3
0	0.255925110417724	0.991	0.989	0	RPL9
0	0.260043852757045	1	0.998	0	RPS18
0	0.396592665992215	0.999	0.997	0	EEF1A1
0	0.25761075212466	0.988	0.986	0	MYL6
0	0.352387196789801	0.999	0.997	0	RPS2
0	0.278654904968326	0.932	0.93	0	NME2
0	0.261906658920589	0.986	0.988	0	RPS11
0	0.274176443871462	0.994	0.992	0	RPS9
0	0.303661998368959	0.998	0.996	0	LGALS1
0	0.343129489646926	0.998	0.996	0	RPS4X
0	0.321419133947199	0.932	0.931	0	EEF1B2
0	0.31009063389758	0.994	0.993	0	RPL29
0	0.435889844941413	0.924	0.925	0	RPS20
0	0.263765349763352	0.988	0.987	0	RPS6
0	0.41149482944878	1	0.999	0	TPT1
0	0.255481922282006	0.969	0.97	0	RPL23A
0	0.34905324165481	0.878	0.878	0	RPL31
0	0.268955530530417	0.979	0.979	0	RPL27A
0	0.264329614636124	0.998	0.998	0	TIMP3
0	0.427131278154417	1	1	0	RPL10
2.96439387504748e-323	0.434281808964345	0.695	0.561	8.14289353536792e-319	SOX5
1.998001471782e-320	0.53264135421216	0.629	0.514	5.48831024283798e-316	PLAT
2.6244767107087e-320	1.49129187855086	0.243	0.13	7.20917507664573e-316	TMEM196
8.41581539813063e-319	0.809756449862702	0.539	0.418	2.3117403317125e-314	GRIA3
1.37041754954603e-317	0.434395767302902	0.725	0.608	3.764399966848e-313	CACNB2
1.93709143842737e-315	0.726012435481666	0.59	0.487	5.32099647221615e-311	BCAT1
9.61485528051535e-315	0.543094563434692	0.68	0.587	2.64110459700476e-310	TRIOBP
3.14984201797408e-313	1.30188687958073	0.28	0.164	8.652301039173e-309	SFRP4
3.77364922188054e-313	0.65319224276614	0.594	0.488	1.03658370475836e-308	NDN
3.54960275944221e-309	0.512485048500952	0.655	0.538	9.75040381991179e-305	COL5A1
4.95531581373606e-308	0.639575555006887	0.566	0.457	1.36117570087516e-303	COL18A1
9.65792897026311e-307	0.717152494459566	0.59	0.472	2.65293650884157e-302	ADGRD1
1.92708725520089e-305	0.493549562631697	0.694	0.574	5.29351598131132e-301	COL5A2
1.14696830362521e-304	0.383962091625941	0.769	0.669	3.15060723322808e-300	NID1
7.70729096849149e-303	0.605453689224893	0.671	0.576	2.11711575613493e-298	SPATS2
1.49524590276216e-301	0.508409578933785	0.707	0.589	4.10729097029738e-297	MIR99AHG
2.06179471124767e-300	1.28480458565097	0.309	0.192	5.66354389232621e-296	FGF10
2.24938280700839e-298	1.16766784302868	0.267	0.155	6.17882963257135e-294	FMOD
3.65819355307078e-298	0.364168826780832	0.6	0.454	1.00486918709301e-293	LINC02296
9.5521698249587e-298	3.31774918470688	0.053	0.004	2.62388552921791e-293	CSH1
1.28640141182824e-297	0.395369560227259	0.707	0.583	3.53361603815099e-293	CCN1
4.73869651696987e-296	0.776419677082429	0.441	0.315	1.30167254624645e-291	TUBB3
4.46731310085855e-294	0.268273207445393	0.962	0.93	1.22712623567484e-289	SOD2
1.11560512773251e-292	0.400921935109471	0.753	0.642	3.06445572536844e-288	MCC
1.55097830645918e-290	0.37910535981032	0.703	0.601	4.26038231001272e-286	EGFR
2.89575399739274e-290	0.61136859053755	0.65	0.541	7.95434665543811e-286	OSBPL10
4.55735821480045e-290	0.484819721687686	0.743	0.64	1.25186072802354e-285	ITGB8
7.46459065607229e-286	0.422261657848149	0.737	0.675	2.0504484073165e-281	LGALS3BP
8.76252123669409e-280	0.76342191882065	0.475	0.354	2.4069769585075e-275	ADAMTS12
4.80363569479134e-277	0.456798311787249	0.714	0.616	1.31951068900223e-272	UAP1
3.83218422365688e-275	0.306688836913847	0.843	0.785	1.05266268439631e-270	BASP1
1.02838255314658e-274	0.967249473536724	0.321	0.207	2.82486403523835e-270	PGM5P4-AS1
1.27625411491492e-274	0.473027196003667	0.677	0.577	3.5057424282598e-270	BEX3
5.1625654028272e-274	1.49848873675043	0.159	0.07	1.4181050905026e-269	PBK
1.0107064368154e-273	1.34826106246437	0.219	0.119	2.77630951128822e-269	LINC01697
2.98138308504784e-272	0.52424901637556	0.693	0.581	8.18956119631791e-268	SAMD4A
5.33643099191541e-271	0.602138369920583	0.599	0.494	1.46586422916924e-266	SH3PXD2A
8.16086411385321e-271	0.630738643763751	0.597	0.505	2.24170776343434e-266	RAB34
4.69611495881603e-269	0.881884406898825	0.349	0.233	1.28997581803718e-264	AC017002.5
5.25476138984761e-269	0.799725583163318	0.423	0.309	1.44343040617724e-264	CATSPERZ
9.23985861748873e-269	0.439707108994604	0.711	0.606	2.53809676363798e-264	RBPMS
3.21357598460894e-268	0.500727128002813	0.681	0.584	8.82737187212231e-264	KANK2
3.96698070220109e-265	0.363793038726245	0.806	0.751	1.08968992908762e-260	CALU
7.1677091553591e-265	0.855393283606554	0.378	0.265	1.96889802788559e-260	PKDCC
4.7306840218852e-263	0.75024412766665	0.55	0.433	1.29947159397165e-258	MAGI1
4.65034314803819e-258	0.773410558132296	0.611	0.523	1.27740275933461e-253	SOCS3
1.22269341690787e-256	0.267651803448149	0.879	0.847	3.35861654690423e-252	PDLIM1
2.93661618424502e-255	0.549959357749677	0.606	0.496	8.06659099650265e-251	PHLDB1
3.86672993613315e-255	0.460535453873102	0.716	0.665	1.06215204615642e-250	MRPS24
1.5474323843126e-254	0.508226895820362	0.552	0.428	4.25064201646829e-250	SNED1
2.70259452674258e-253	0.394979383155101	0.787	0.715	7.4237569055092e-249	ULK4
3.34277825699941e-251	0.457115486673502	0.739	0.692	9.18227759415168e-247	KDELR2
6.05848179796087e-251	0.555168576314857	0.617	0.523	1.66420436508187e-246	RHOBTB3
7.49678577081219e-251	0.894697816781376	0.393	0.289	2.0592920833844e-246	SCUBE2
8.32246317954792e-251	0.626748002344366	0.535	0.434	2.28609741079002e-246	CAVIN3
9.99898264555103e-251	1.07520549925949	0.273	0.17	2.74662054290641e-246	RAB7B
1.95935375102053e-250	0.504026611407004	0.557	0.428	5.38214881867829e-246	PRKG1
2.10774588577839e-249	0.956470274320929	0.347	0.241	5.78976717364466e-245	GP1BB
2.10710964132202e-248	0.553036956197956	0.59	0.478	5.78801947374747e-244	SASH1
7.37668069595293e-247	0.672807947799787	0.532	0.421	2.02630042037131e-242	TMEM132C
6.82251438661388e-246	1.00681993240665	0.317	0.205	1.87407647685897e-241	ADGRB3
2.93956951702274e-243	0.312706114681283	0.827	0.796	8.07470350630976e-239	OSTC
7.95270195838408e-243	1.02279365950939	0.289	0.183	2.18452770094852e-238	ZBTB7C
1.95402793506499e-242	0.590009404555122	0.544	0.432	5.36751933483003e-238	LMCD1
4.40813491236627e-242	0.343562273460597	0.812	0.792	1.21087057907789e-237	TUBB4B
5.66154318598565e-242	0.370608793383692	0.767	0.75	1.5551692977584e-237	EIF3F
5.87908860594924e-242	1.23261721245283	0.196	0.103	1.6149268491682e-237	MTRNR2L12
1.12536465987141e-241	0.31492366885856	0.763	0.7	3.09126418420077e-237	CD248
9.04933248409853e-240	0.565431769017526	0.606	0.51	2.48576114005703e-235	LRP1
4.6381800061569e-239	0.582942251794015	0.508	0.397	1.27406166589124e-234	LHFPL3
7.41390817049684e-239	1.09951802344508	0.27	0.17	2.03652643535378e-234	LINC00346
1.26198920971876e-238	0.347581330423719	0.583	0.451	3.46655816017646e-234	SYNPO2
6.42851142409957e-238	0.283881169032344	0.848	0.846	1.76584780308591e-233	GUK1
7.96372744914926e-238	0.528157504156046	0.549	0.422	2.18755629300681e-233	CHSY3
9.05203964002236e-236	0.460120839012231	0.621	0.508	2.48650476871774e-231	MAGI3
1.19371150142779e-235	0.661172642672524	0.53	0.429	3.27900612327201e-231	FAP
9.62909205873122e-235	0.631346526303666	0.561	0.463	2.64501529761288e-230	SLC16A1
3.96304592400101e-234	0.27638753907562	0.862	0.868	1.08860908486384e-229	EIF1AX
1.73891038511248e-231	0.551442323913376	0.596	0.526	4.77661293686547e-227	HEBP2
3.89043517024514e-231	0.563058217573144	0.53	0.417	1.06866363691464e-226	ANGPTL1
6.46345875157934e-231	0.529996623620304	0.442	0.326	1.77544748447133e-226	FGF7
9.01999587078795e-231	0.860980749281592	0.379	0.276	2.47770266574674e-226	SSC5D
1.90138218924342e-229	0.571365547910002	0.559	0.448	5.22290673563276e-225	TNS1
2.57562196012813e-229	0.473350377617497	0.721	0.623	7.07497596227596e-225	INSR
2.10022930790702e-228	0.709834157386235	0.403	0.291	5.76911988588978e-224	SSPN
8.44542486024841e-227	1.07607906965553	0.304	0.207	2.31987375486164e-222	CILP
3.30840707595312e-226	0.910976288316558	0.294	0.192	9.08786339693563e-222	JAM2
1.82665791207953e-225	0.850338323777815	0.302	0.198	5.01764661869126e-221	ARC
3.31804013269472e-225	0.542905765568154	0.492	0.37	9.11432444049914e-221	LINGO2
2.42644126536791e-224	0.362582731907137	0.869	0.867	6.66519151183912e-220	RPS26
2.70081603983288e-224	0.879378834561055	0.295	0.193	7.41887157981693e-220	RSPO3
4.15919055775748e-224	1.6400593991013	0.052	0.008	1.1424880543104e-219	SCGB1D4
7.42954482920429e-224	0.665020425007465	0.433	0.328	2.04082166913413e-219	ADAMTS15
1.5972317066753e-223	0.546712368207823	0.655	0.564	4.38743577506637e-219	APP
4.09488700134715e-223	0.829247656545899	0.446	0.35	1.12482451040005e-218	GASK1B
2.06608215532658e-222	0.68072846245308	0.468	0.346	5.67532107246657e-218	AC012404.1
7.84763619260577e-222	0.43613061094666	0.7	0.65	2.15566718574688e-217	MTCH1
5.2334390952131e-221	0.388755658479439	0.668	0.575	1.43757338506409e-216	EMP1
8.66901219782632e-221	0.504776171222696	0.61	0.511	2.38129096062091e-216	CAVIN1
1.57458658704474e-220	0.389138385341105	0.724	0.629	4.32523189595321e-216	RCN1
3.0883304080233e-220	0.599677569450386	0.569	0.485	8.48333479779921e-216	TAX1BP3
4.38654174400999e-219	0.598003901492249	0.547	0.442	1.2049391516621e-214	EDNRA
4.80480502562611e-219	0.344928064289718	0.756	0.66	1.31983189248924e-214	CPXM1
1.50708778622067e-217	0.47999061385918	0.563	0.446	4.13981943996955e-213	CNN3
2.77105113850185e-217	0.296709285007842	0.539	0.422	7.61180037235073e-213	SYN3
7.59846501916173e-217	1.27010506530622	0.193	0.106	2.08722235611354e-212	BCAS1
4.96186754606665e-216	0.37108945056247	0.751	0.687	1.36297539622905e-211	NCOA7
9.58702233007786e-216	0.747643077972705	0.422	0.32	2.63345916384909e-211	DSEL
2.9488537255879e-214	0.400096948954683	0.729	0.673	8.10020629881741e-210	FLNA
5.54085317920057e-211	0.462444843407912	0.562	0.448	1.52201695979461e-206	MAGI2
5.4941392264858e-210	0.447815334761271	0.625	0.524	1.50918510412338e-205	ADRA2C
4.17060181245658e-209	0.366730850610854	0.732	0.683	1.1456226118637e-204	PSMB5
5.20177963298997e-209	0.384867089912411	0.692	0.611	1.42887684738601e-204	GADD45A
1.95538366413995e-206	0.489677317715145	0.626	0.553	5.37124338702603e-202	CDK2AP1
9.43768976150613e-205	0.362191332093828	0.652	0.538	2.59243900058812e-200	PLEKHH2
1.39908707204757e-204	0.35938659760938	0.727	0.648	3.84315227820747e-200	IRS2
1.75267251318406e-204	0.475880220789295	0.603	0.509	4.81441612646528e-200	CTNNAL1
5.6046933177812e-204	0.370749751535657	0.749	0.725	1.53955320746132e-199	NOP53
5.72998258677568e-204	0.542263955170121	0.469	0.356	1.57396891676141e-199	DOK6
5.79306800872607e-204	0.490095866711907	0.604	0.509	1.59129785131696e-199	GNAI1
6.76917567505371e-204	0.558777821973263	0.552	0.457	1.8594248661805e-199	ZCCHC24
1.93723401604767e-203	0.296367875913445	0.823	0.809	5.32138811868134e-199	GAS5
2.88853795090983e-201	0.494616579724999	0.595	0.5	7.93452489735421e-197	PRPS2
1.5598857617131e-198	0.814468300044359	0.342	0.245	4.2848501988497e-194	AHNAK2
1.79480910556814e-198	0.314735794708648	0.731	0.636	4.93016113208513e-194	CDH11
2.65440469229121e-198	0.467403814816313	0.627	0.524	7.29138424925472e-194	WT1
5.21215892268465e-195	1.3046	0.172	0.095	1.43172793447225e-190	AC129803.1
3.2249196222812e-194	0.817910466154584	0.29	0.196	8.85853171044423e-190	AC016831.1
6.8612445509264e-194	0.399538265562728	0.657	0.553	1.88471526569397e-189	TTC28
1.18092401762746e-193	0.772624920143563	0.363	0.266	3.24388018402088e-189	DBN1
1.48436139492677e-193	0.815655515456699	0.277	0.183	4.07739231572435e-189	LINC02349
3.29731618368397e-192	0.362028085088472	0.68	0.578	9.05739782496151e-188	LHFPL6
5.80402440478104e-192	0.915086677805933	0.288	0.198	1.5943074637493e-187	AC015912.3
6.95790702844448e-192	0.519194719935675	0.524	0.429	1.91126748164341e-187	TGFB1I1
9.77374098595595e-192	0.583486632948214	0.558	0.47	2.68474891143224e-187	HSPG2
2.13996594753685e-191	1.13361244089962	0.168	0.093	5.87827246128897e-187	LINC01615
9.29758900344401e-191	0.25546919078914	0.801	0.747	2.55395472335604e-186	YBX3
1.88404063668678e-190	0.291903745637486	0.785	0.75	5.17527122491493e-186	CRIP1
3.22020388282344e-190	0.748252665628578	0.357	0.261	8.84557804572769e-186	LINC01358
3.19063160556678e-189	0.562181726007652	0.56	0.465	8.76434595733138e-185	YAP1
1.62505239241728e-188	0.503546327783738	0.583	0.498	4.46385641673103e-184	TCEAL9
9.50334265281605e-188	0.455073589419827	0.645	0.551	2.61047319330204e-183	EVA1C
3.76288910446323e-187	1.18818047867042	0.201	0.121	1.03362800810501e-182	MATN2
6.82097383477759e-187	0.418812397008988	0.58	0.474	1.87365330267506e-182	CACNA1C
1.104138259864e-186	1.03391950765256	0.19	0.11	3.03295738602043e-182	PRDM6
1.33894625892123e-186	0.806777284095171	0.288	0.194	3.67795147863073e-182	SERPINE2
2.53501668499266e-186	0.400324158125321	0.594	0.483	6.96343733200635e-182	AC005062.1
7.97395700415684e-186	0.680009377004052	0.478	0.391	2.19036624947184e-181	AKAP8
8.74153652705732e-186	0.422780582327258	0.681	0.61	2.40121266861738e-181	LINC00513
2.35760110666691e-185	0.526467259004211	0.538	0.445	6.47609447990333e-181	PHLDB2
5.11547811383063e-185	0.47554957902967	0.609	0.509	1.40517068308814e-180	MAP1B
9.04741276642549e-185	0.410133693083679	0.496	0.389	2.48523381280942e-180	ST6GALNAC5
1.02018086763034e-183	0.450163519358085	0.567	0.461	2.80233482529379e-179	PRRX1
3.0012430491018e-183	0.436195760081586	0.668	0.595	8.24411453157774e-179	ADD3
3.48864163432397e-183	0.485242666079871	0.624	0.535	9.58294970532451e-179	SVIL
8.00680397259493e-183	0.498403388855495	0.523	0.422	2.1993889832321e-178	NFE2L3
2.53672637779952e-181	1.05675260128134	0.253	0.168	6.96813368717749e-177	KCNK1
1.1341249688883e-179	0.5901167581332	0.487	0.397	3.11532787703927e-175	NBL1
5.60891383843919e-179	0.275543538465515	0.82	0.807	1.54071254228086e-174	P4HB
6.41693940628129e-179	0.608195339488849	0.441	0.345	1.76266908551141e-174	CLEC11A
9.74695227764501e-179	0.387275080661224	0.734	0.67	2.67739032114631e-174	SPTBN1
1.12190580528009e-178	0.531412266037947	0.54	0.453	3.08176305652387e-174	IMPDH2
1.36545451083996e-178	0.922717268057607	0.35	0.259	3.75076699582628e-174	CCN3
7.47796258359655e-178	0.47700702502725	0.607	0.529	2.05412154208813e-173	PCYOX1
3.5040759688144e-177	0.36639772710173	0.704	0.629	9.62534627873629e-173	AOPEP
1.72263534424234e-176	0.304667799013311	0.682	0.589	4.73190702709929e-172	MXRA8
6.51037249743668e-176	0.592200779253606	0.478	0.381	1.78833422132088e-171	AC012447.1
9.40056503753786e-176	0.71577235334292	0.282	0.188	2.58224121016128e-171	GABRA2
1.17100583623276e-175	1.09654593291272	0.111	0.05	3.21663593154778e-171	MSC-AS1
2.76472372299457e-175	1.37287383343153	0.137	0.069	7.59441959469377e-171	AC079298.3
3.14723956106519e-175	0.702284599164213	0.388	0.299	8.64515235028996e-171	HSPB2
7.05010465327768e-175	0.564894609069417	0.541	0.454	1.93659324720885e-170	EHD2
1.14078651828853e-174	1.16740980557269	0.174	0.1	3.13362648708676e-170	ADAMTS16
2.65805566545698e-174	0.603942876894375	0.469	0.379	7.30141310744377e-170	PDPN
2.29223742092882e-173	0.420393745461601	0.593	0.511	6.29654697154937e-169	ABL2
7.24317963238089e-171	0.844235497542748	0.269	0.182	1.98962901321871e-166	PGM5P3-AS1
3.17211771421625e-170	0.544997892402974	0.4	0.293	8.71349014918063e-166	ADGRL3
7.91413055138061e-170	0.271955018386155	0.809	0.79	2.17393252115874e-165	SSR3
9.41842780798337e-170	0.399184393268542	0.599	0.499	2.58714793457495e-165	DLC1
1.30354473111342e-169	0.505629781950725	0.475	0.378	3.58070702189546e-165	LONRF2
3.54288787223211e-169	0.948300126503621	0.266	0.183	9.73195869623439e-165	BOC
7.6947560298208e-169	0.304900209714514	0.782	0.758	2.11367253383148e-164	NBEAL1
1.45038846767174e-168	3.70598087825207	0.032	0.003	3.98407208184751e-164	SCGB1D2
4.17853424200023e-168	0.300691255835254	0.726	0.67	1.14780157093504e-163	PDLIM2
4.56953126523978e-168	0.736196229258527	0.359	0.265	1.25520454324872e-163	CADPS2
1.23584850208114e-167	0.305356417464783	0.685	0.593	3.39475225036669e-163	ALDH1A2
2.85995754018435e-167	0.330719436228636	0.782	0.748	7.85601736713238e-163	HDLBP
1.52528996795732e-166	1.26372486490562	0.161	0.091	4.18981901298196e-162	DTX4
9.77902454120014e-166	0.633998783238368	0.379	0.285	2.68620025122227e-161	LRIG3
1.06234116651904e-165	0.79458141500043	0.346	0.257	2.91814495031114e-161	AL078604.4
4.51105019152541e-165	0.670746607369932	0.344	0.256	1.23914037711012e-160	RHOD
9.07831302733815e-165	0.60284279379075	0.509	0.422	2.49372180547952e-160	BICC1
1.50921294427694e-163	0.311462695744121	0.78	0.762	4.14565703663433e-159	SELENOW
2.88854835306572e-163	0.968900899352459	0.289	0.208	7.93455347103624e-159	LY6K
4.02181238223289e-163	0.507960961499597	0.415	0.321	1.10475164327555e-158	GEM
1.32383364062608e-162	0.463664472452065	0.51	0.418	3.63643862743577e-158	MYC
1.62120324002384e-162	1.33015169534661	0.14	0.074	4.4532831800215e-158	CYP1B1-AS1
3.24763962857359e-162	0.820752557948721	0.278	0.193	8.92094129572878e-158	CTTNBP2
5.6768385431243e-161	0.663103890403657	0.467	0.381	1.55937077941081e-156	FGF2
1.34254492604738e-160	0.976357317886653	0.189	0.114	3.68783665735955e-156	FAM118A
3.43309361373486e-160	1.60320001451576	0.12	0.06	9.4303648475683e-156	ACE2
2.17412390482802e-159	0.450640626426291	0.641	0.571	5.9721009541721e-155	RFTN1
2.93798806499592e-158	2.15815503405139	0.063	0.02	8.07035941573729e-154	ANKRD30A
9.45891856279214e-158	2.48453596760079	0.049	0.012	2.59827034001337e-153	ZFHX4
1.40467177033495e-156	0.452887208731361	0.6	0.53	3.85849288593306e-152	TRIB1
6.00654706169731e-156	0.566662872490651	0.469	0.386	1.64993841237763e-151	ARL4D
6.80330188625953e-156	0.741393307680134	0.348	0.261	1.86879899513663e-151	S1PR3
2.86763507857573e-155	0.440634738110539	0.607	0.526	7.87710679733967e-151	AKT3
7.85744422568302e-155	0.336561825544826	0.743	0.717	2.15836135435287e-150	MRFAP1
1.46702371383648e-154	0.634655839989295	0.33	0.24	4.02976743953742e-150	GPRC5A
7.1885804390938e-152	0.480747593260699	0.679	0.629	1.97463116081468e-147	CHIC2
9.6028354725648e-151	0.501854728565486	0.572	0.485	2.63780287595882e-146	OSMR
2.14248842851684e-150	0.390498904412908	0.58	0.485	5.8852014642929e-146	PARD3
2.33143160121638e-150	0.553791050130547	0.442	0.344	6.40420946538128e-146	ZFPM2
3.17078827266022e-150	0.627292022600677	0.405	0.32	8.70983830617035e-146	THAP2
3.76251236860714e-150	0.764946555620646	0.36	0.279	1.03352452253269e-145	AL022068.1
4.99493081344449e-150	0.582779374780799	0.464	0.383	1.37205754514507e-145	SNX21
5.61232700649246e-149	0.341221322450543	0.667	0.588	1.54165010541341e-144	TMEM37
6.22203012438852e-149	0.493833555102902	0.546	0.462	1.70912945486828e-144	NCKAP1
1.92837531831701e-148	0.357508818978424	0.533	0.455	5.297054161885e-144	MT2A
4.86652959174895e-147	0.503613720817231	0.536	0.451	1.33678701355752e-142	DYNC2LI1
7.7724761879743e-147	1.17736066629486	0.147	0.083	2.13502148407466e-142	BDKRB1
1.43472394320031e-146	0.322379728707125	0.685	0.622	3.94104319957692e-142	RRAS
9.79108067436566e-146	0.727955484190244	0.32	0.24	2.6895119504415e-141	LINC01140
1.70958903237907e-145	3.27186225149368	0.038	0.007	4.69607011304208e-141	TTTY14
3.19394242262492e-145	0.650387523437366	0.369	0.287	8.77344044070841e-141	FNDC4
2.13222073800361e-144	0.290798694710046	0.775	0.712	5.85699714522211e-140	DST
3.06646397740064e-144	0.7336533342072	0.291	0.21	8.42326989952182e-140	CDC42EP1
4.93743478273485e-144	0.339119810524358	0.646	0.571	1.35626396046944e-139	C20orf27
2.08732039598734e-143	1.30747875530236	0.102	0.049	5.73366039573763e-139	AC005899.8
3.31016271758059e-143	0.271983935554723	0.736	0.683	9.09268596892212e-139	REXO2
1.15705642846556e-142	0.717909178282011	0.351	0.271	3.17831830335204e-138	ARSJ
6.3494768923729e-142	1.2610545687443	0.143	0.082	1.74413780756591e-137	AP001924.1
2.34087248673255e-141	0.354673432691672	0.57	0.474	6.43014263380564e-137	NLGN4X
3.18697319741221e-141	0.55698359163454	0.474	0.396	8.75429667597159e-137	EMILIN1
1.20614839461418e-140	0.387623483917057	0.682	0.625	3.31316902516569e-136	ITGAV
2.05670157186177e-140	0.506644568796479	0.498	0.422	5.64955354774709e-136	IFT57
3.8708578407939e-140	0.26740640029238	0.798	0.794	1.06328594028768e-135	TXNRD1
4.77733623257206e-139	0.254170537787883	0.621	0.522	1.31228648972522e-134	C1orf21
7.4156011183295e-139	0.321565094667983	0.698	0.636	2.03699147119393e-134	SPTSSA
3.43565374837101e-138	0.387593085678279	0.739	0.706	9.43739728140033e-134	ADAMTS5
3.64894195486795e-138	0.635163782394374	0.371	0.288	1.00232786558268e-133	NFIB
3.84718882671614e-138	0.395319089450196	0.632	0.551	1.05678429881066e-133	PTK2
6.78914601097629e-138	0.340877878858312	0.642	0.56	1.86491051775508e-133	PSD3
8.06900574931425e-138	0.46895104750354	0.553	0.476	2.21647518927913e-133	FAM114A1
1.38195539346584e-137	0.516959415158045	0.499	0.419	3.79609327031131e-133	VASN
4.06642737235443e-137	0.334646283932421	0.493	0.399	1.11700693491204e-132	AEBP1
1.10007662859471e-136	0.854061394109918	0.239	0.166	3.02180049108681e-132	GPR153
1.59350962604449e-136	0.362821571361001	0.664	0.589	4.37721159178162e-132	MYOF
1.72111521360555e-136	0.712934621128566	0.335	0.254	4.72773138025307e-132	PELI2
6.9535033893791e-136	0.671329436169584	0.379	0.304	1.91005784602855e-131	ZBED3
2.79542283335559e-134	0.728717446964987	0.335	0.252	7.67874698094446e-130	STARD13-AS
2.94807060960289e-134	0.6998522176514	0.291	0.212	8.09805515751817e-130	AL021155.5
3.05323037285215e-133	0.363565791112662	0.583	0.496	8.38691851118757e-129	AKAP12
4.68586631888343e-133	0.375679180117901	0.611	0.538	1.28716061913409e-128	CCN2
7.57080868631873e-133	0.954234677418016	0.186	0.119	2.07962543804489e-128	ADAMTS4
1.28839230072161e-132	0.54475379269407	0.449	0.373	3.53908481085218e-128	STRA6
1.32640892920284e-132	0.529059528421094	0.413	0.33	3.64351268762729e-128	SOD3
2.86892364789962e-132	0.441875131520529	0.554	0.473	7.88064636841546e-128	CFI
3.98286265937008e-132	0.51832498311588	0.485	0.403	1.09405254390237e-127	UST
9.07860615499621e-132	0.446789156695757	0.585	0.507	2.49380232471591e-127	PPM1L
1.50671596486391e-131	0.323111631881578	0.767	0.726	4.13879808388469e-127	ADAMTS1
1.7372279599331e-131	0.848675844681772	0.256	0.183	4.77199148314022e-127	CCDC68
3.13780959767537e-131	0.306116241015474	0.662	0.584	8.61924918385448e-127	VCL
4.51664717228274e-131	0.577869833414391	0.447	0.375	1.24067781175435e-126	PAPLN
3.8573648868474e-130	0.26693800813333	0.798	0.79	1.05957956076811e-125	PSMD8
1.19966051919779e-129	0.620285425543164	0.393	0.315	3.2953474801844e-125	AL365295.1
3.34810238111667e-129	0.669152508130276	0.344	0.265	9.19690243068937e-125	AR
4.98798075429181e-129	0.752129460985651	0.328	0.255	1.37014843339642e-124	CMBL
9.99640121424427e-129	0.442206082254713	0.64	0.578	2.74591144954076e-124	PLAGL1
1.12965287409609e-128	0.589188717338932	0.432	0.36	3.10304347985456e-124	OBSL1
1.39575270144143e-128	0.358569582770384	0.562	0.47	3.83399309558948e-124	KCNQ1OT1
2.73055454261873e-127	0.434995222882388	0.589	0.531	7.50056027311939e-123	DDAH2
3.36546946437643e-127	0.486774466366176	0.471	0.388	9.24460807169562e-123	ROBO1
4.84858619868039e-127	0.501672879658016	0.523	0.444	1.33185814291552e-122	CDC42BPA
5.40972857583548e-127	0.418361999797804	0.574	0.501	1.48599834249625e-122	IGF1R
7.23462637577174e-127	1.14417048911725	0.151	0.09	1.98727951916074e-122	HPSE2
1.99345810103996e-126	0.553180027913062	0.447	0.373	5.47583005774665e-122	ZNF503
2.3428383504808e-126	0.331292187011836	0.653	0.585	6.43554266493571e-122	HSPB6
7.8326826579454e-126	0.829210436488778	0.283	0.21	2.15155959931102e-121	AC092040.1
9.77288181452098e-126	0.303071599259349	0.641	0.57	2.68451290563077e-121	PMP22
2.0021086950862e-125	2.27209661880765	0.036	0.008	5.49959237453229e-121	NDST1-AS1
2.43414728766153e-125	0.331994142038475	0.714	0.681	6.68635918447745e-121	SERPINB6
2.59097580006999e-125	0.427003318030724	0.472	0.381	7.11715142521224e-121	FBXL7
7.4014013457112e-125	0.329000192024113	0.638	0.571	2.03309093565341e-120	HTRA1
2.48372816977609e-124	0.393246809352084	0.669	0.604	6.82255290955795e-120	RASAL2
1.04334483187126e-123	0.447150475800831	0.396	0.311	2.86596391866717e-119	FOSL1
1.3909880045538e-123	0.710654989394505	0.295	0.215	3.82090494970884e-119	AL117190.2
2.00983066963039e-123	0.392725448116101	0.509	0.422	5.52080386640772e-119	NR2F2-AS1
3.02690380980823e-123	0.398957051628482	0.641	0.602	8.31460207516224e-119	PRNP
4.92095926169405e-123	0.281717039852223	0.555	0.462	1.35173829959474e-118	SLC24A3
6.72070897460774e-123	0.395490472234161	0.657	0.6	1.846111548235e-118	ZMIZ1
7.79621455472907e-123	0.456282634271519	0.406	0.321	2.14154217603853e-118	ENAH
9.42747992256764e-123	1.60787770147347	0.072	0.031	2.58963445993011e-118	CORO6
2.32924103789262e-122	0.717036580928621	0.213	0.144	6.39819220698724e-118	DGKI
6.55546524869991e-121	0.365563087983415	0.65	0.611	1.80072074916538e-116	CAMLG
1.26734016565242e-120	0.540143335461412	0.363	0.282	3.48125670103063e-116	AL109930.1
1.64557214800653e-120	0.673763661431774	0.372	0.3	4.52022213335913e-116	SEZ6L2
3.12138956657514e-120	0.313327369678466	0.747	0.727	8.57414500042526e-116	VCP
3.35559073370852e-120	0.629338662140017	0.395	0.324	9.21747218642393e-116	TSKU
6.27294864376217e-120	0.862792830101523	0.163	0.101	1.72311626295503e-115	AL355075.4
6.6442482220451e-120	0.28670052529336	0.822	0.814	1.82510854411357e-115	RABGEF1
9.11181573605556e-120	0.351925022593634	0.629	0.562	2.5029246645371e-115	COPZ2
5.1242159611033e-119	0.392595827118218	0.559	0.478	1.40757088235547e-114	EFEMP2
7.49970871383833e-118	0.683691262862671	0.239	0.169	2.06009498660425e-113	FAM20C
7.74850331799016e-118	0.371386564786563	0.607	0.539	2.12843637641872e-113	TUBB6
1.31939900806529e-117	1.31769199551479	0.093	0.047	3.62425713525455e-113	AC108519.1
2.50280355269129e-117	1.18184327444252	0.139	0.084	6.8749510788877e-113	TEX26-AS1
2.88520505381365e-117	0.683069359752043	0.35	0.278	7.92536976232073e-113	LINC00598
2.45122796492797e-116	0.578831467863045	0.367	0.289	6.73327809686065e-112	MAMLD1
3.68418738929268e-116	0.65095784951536	0.203	0.136	1.01200943396481e-111	RAB27B
3.96768917933639e-116	3.5828059457454	0.021	0.002	1.08988454067191e-111	AC073648.7
1.23311241138998e-115	0.742880015093538	0.285	0.213	3.38723648284714e-111	HYMAI
1.40606371106913e-115	0.650951039789726	0.272	0.198	3.86231640793579e-111	AP002518.2
5.25884050199541e-115	0.52783337807199	0.523	0.447	1.44455089749312e-110	WWTR1
5.48512338127032e-115	0.648803660025659	0.319	0.249	1.50670854160114e-110	TRNP1
1.63353937002687e-114	0.532434907262256	0.394	0.319	4.4871692955268e-110	RBMS3
3.86129128760798e-114	0.5475853390076	0.464	0.393	1.06065810379304e-109	RDH10
4.78495926735422e-114	0.896805394333196	0.175	0.114	1.31438046114953e-109	COL21A1
2.03915726481387e-113	0.344047033792159	0.646	0.59	5.60136109071722e-109	ADH5
2.12654277974138e-113	0.724635812275479	0.289	0.22	5.84140036167159e-109	NAT14
2.40024500516102e-113	0.604434140699267	0.477	0.404	6.59323300467681e-109	GREB1
2.57700710519323e-113	0.41414144390037	0.518	0.453	7.07878081725528e-109	C2
4.70146723423539e-113	0.259974916565763	0.733	0.704	1.29144603457212e-108	C12orf57
1.45135428119975e-112	0.754549750348962	0.219	0.156	3.98672507502759e-108	ACE
2.60736459234578e-112	1.38550882140313	0.111	0.061	7.16216979871462e-108	PRG2
3.07322140359038e-112	0.839411102423058	0.286	0.219	8.44183187352243e-108	PTCH1
3.09529060317182e-111	0.301006751359952	0.721	0.699	8.50245375785268e-107	AP2M1
3.62689521217028e-111	1.21798068077427	0.13	0.078	9.96271845831054e-107	STON1-GTF2A1L
3.76447793645682e-111	0.457518503305786	0.469	0.397	1.03406444436532e-106	SAV1
1.29791187110089e-110	0.324772801036933	0.573	0.499	3.56523411872703e-106	LARGE1
2.89216420862782e-110	1.53675375537727	0.071	0.032	7.94448586467976e-106	OVCH1
6.48402612666782e-109	1.76152742879096	0.056	0.022	1.78109713673438e-104	AC084740.1
1.11230681867102e-108	0.663822471932601	0.31	0.237	3.05539560020743e-104	AL139383.1
1.41350614767938e-108	0.465801795095761	0.415	0.337	3.8827600370605e-104	DUSP16
1.81392210378266e-108	0.675087781457032	0.3	0.231	4.98266262688059e-104	CDC42EP5
1.97553615513603e-108	0.46825387923998	0.402	0.323	5.42660026454317e-104	TCF7
2.57604513301586e-108	0.381185022637915	0.638	0.603	7.07613837588126e-104	SNHG32
3.72562327883338e-108	0.473848857076497	0.49	0.43	1.02339145846274e-103	CDK4
4.59629264520766e-108	0.33536688324012	0.615	0.545	1.26255562671209e-103	P3H2
1.08158016111443e-107	0.742253658689422	0.302	0.236	2.97099254456524e-103	KCNK4
9.50927693713579e-107	0.375010624692746	0.662	0.618	2.61210328186183e-102	PTPN11
9.71178314765887e-107	0.435680602545413	0.534	0.471	2.66772971283042e-102	RTL8C
1.37092782018999e-106	0.423347616571605	0.504	0.429	3.76580162927988e-102	SH3RF3
3.42622354570646e-106	0.443395905129948	0.545	0.492	9.41149345770107e-102	BIN1
3.90235126174578e-106	0.896292907616755	0.163	0.108	1.07193686808895e-101	AL024508.2
1.96291869331624e-105	2.28654794609562	0.042	0.013	5.39194135867038e-101	MIR2052HG
2.87453113168983e-105	0.744757718832339	0.268	0.203	7.8960495656388e-101	NRXN2
2.88845664633657e-105	0.442235039695763	0.439	0.363	7.93430156182192e-101	ADCY1
8.52353587602414e-105	0.425035732147236	0.504	0.439	2.34133006978507e-100	EBPL
9.30419972859397e-105	0.580571222547029	0.301	0.228	2.55577062344748e-100	PRICKLE1
1.07766011506016e-104	0.438363578463379	0.45	0.376	2.96022457005874e-100	KCNH1
2.98574496970527e-104	0.312811939141094	0.545	0.484	8.20154285728341e-100	LINC02432
7.10803891479302e-104	0.378614958046876	0.348	0.276	1.95250720950449e-99	RAMP2
3.19785957372348e-103	0.389465620287452	0.471	0.389	8.78420046306103e-99	TULP2
4.71141533191902e-103	0.701065005619221	0.273	0.207	1.29417867752484e-98	AL162584.1
3.73882847100794e-102	1.14354664170387	0.083	0.042	1.02701879270117e-97	AC018445.5
4.21846141612322e-102	0.563089228028044	0.327	0.261	1.15876916639489e-97	TUBB2A
6.16329528786979e-102	1.28228984619819	0.085	0.044	1.69299558262495e-97	PGBD5
2.01404365032653e-101	0.470139794574268	0.5	0.433	5.53237650308193e-97	MGLL
3.73082271506238e-101	0.436701801665138	0.533	0.476	1.02481969160049e-96	TXNDC5
3.97113079568092e-101	0.533947157877245	0.377	0.307	1.09082991826559e-96	EFNB2
5.49586475447219e-101	0.578674877466637	0.204	0.141	1.50965908940597e-96	RRAD
8.40431235463793e-101	0.305805716481286	0.595	0.519	2.30858056069549e-96	ZBTB16
9.3085959899353e-101	0.718025936222161	0.215	0.154	2.55697823247533e-96	MYO16
1.29188121852703e-100	0.539357592791822	0.407	0.338	3.5486685191719e-96	LAMB2
1.53938473866184e-100	0.53106819155564	0.328	0.258	4.22853593863021e-96	TWIST1
8.96004597634966e-100	0.455791198437608	0.508	0.439	2.46123502924349e-95	DOCK1
1.78811998346749e-99	0.464996425369936	0.47	0.411	4.91178678258685e-95	NTAN1
1.92414282088667e-99	0.414279454247119	0.562	0.489	5.2854279146936e-95	CTTN
2.86838446995257e-99	0.255028085345514	0.731	0.707	7.87916530051272e-95	MRPL51
3.09657191467302e-99	0.433738194883441	0.517	0.453	8.50597339241533e-95	DPYD-AS1
4.4464452458137e-99	0.61180587776161	0.355	0.291	1.22139404457256e-94	AMOTL2
5.03993180577472e-99	1.01883412838435	0.135	0.084	1.38441886772826e-94	AC104574.2
5.29285345122963e-99	0.521321748072911	0.404	0.336	1.45389391451827e-94	OSBPL5
5.82717210355986e-99	0.712365080533498	0.296	0.234	1.60066590512686e-94	C17orf58
4.41979775094771e-98	0.349902058748994	0.609	0.545	1.21407424420783e-93	ALDH1A1
4.77761199289764e-98	0.319371957205559	0.646	0.582	1.31236223832905e-93	PVT1
6.52374570737669e-98	0.863004834252186	0.192	0.133	1.7920077083593e-93	PLPPR4
7.67948790471972e-98	0.551975176029877	0.38	0.309	2.10947853254746e-93	FBLIM1
1.95776810047942e-97	0.438477083476436	0.466	0.398	5.37779319520692e-93	FBXO32
2.2005305346704e-97	0.559242537297634	0.318	0.252	6.04463732568613e-93	GPR176
4.84065321023562e-97	0.269910719064672	0.602	0.518	1.32967903031962e-92	TEAD1
5.13852568813368e-97	0.876333408660323	0.209	0.152	1.41150162127344e-92	AC129507.1
7.90491323967779e-97	0.724203837506678	0.103	0.058	2.17140061780709e-92	CXCL1
2.57579785544753e-96	1.01082210360689	0.119	0.072	7.07545912912882e-92	SLCO5A1
3.37870267165662e-96	1.1151654873058	0.131	0.082	9.28095836877356e-92	ANKRD13B
7.99044512020089e-96	1.41115750780989	0.065	0.03	2.19489537006798e-91	RMDN2-AS1
9.31013715136516e-96	0.38078396028765	0.534	0.464	2.5574015741085e-91	PID1
1.37895340279219e-95	0.482345378329883	0.457	0.397	3.78784710212988e-91	GNA11
3.49213380629126e-95	0.740262557439517	0.259	0.195	9.59254235250147e-91	LMCD1-AS1
3.76995359069484e-95	0.787012130223291	0.209	0.15	1.03556855182797e-90	DYRK3
4.25021573567147e-95	0.576864352975116	0.37	0.302	1.1674917604316e-90	CEP112
6.14257134877335e-95	0.55438020185169	0.367	0.304	1.68730292379455e-90	SNX7
1.44961703215786e-94	1.30739431831532	0.339	0.282	3.98195302563443e-90	LRRC75A
1.88007651516441e-94	0.641212297594584	0.26	0.197	5.16438217950512e-90	PRRX2
2.63607200940743e-94	1.08655711556557	0.104	0.06	7.24102620264127e-90	LINC01133
7.330017275598e-94	0.574366277184936	0.293	0.223	2.01348244543402e-89	KITLG
8.82231514195802e-94	0.668562072370779	0.293	0.233	2.42340174634445e-89	GPC1
1.62122356646789e-93	0.28383402468092	0.598	0.527	4.45333901473066e-89	CLMP
1.67337887769879e-93	0.342589457217633	0.657	0.63	4.59660443915081e-89	MXD4
2.95597431465482e-93	0.438293857191437	0.546	0.497	8.11976584492532e-89	TBC1D23
5.34077729342804e-93	0.880932474729465	0.206	0.149	1.46705811473175e-88	ADGRL2
7.85341331351587e-93	0.456410457654639	0.465	0.398	2.15725410308968e-88	LMOD1
1.05733341059737e-92	0.641045997026133	0.368	0.309	2.90438914556991e-88	CKAP4
1.92837252859577e-92	0.337909152201176	0.631	0.583	5.29704649879973e-88	CRTAP
2.71943880659889e-92	0.367756633061105	0.598	0.543	7.47002645784649e-88	NFIL3
2.73190503728569e-92	0.559145322557747	0.334	0.266	7.50426994692006e-88	PCDH18
3.44730035599854e-92	0.655294625511777	0.235	0.174	9.4693893478924e-88	LINC00476
3.67395202046682e-92	0.325871414100247	0.675	0.656	1.00919788050203e-87	PNRC2
4.32376831345653e-91	0.825647780253251	0.097	0.054	1.18769591802337e-86	CD44-AS1
6.33535883042315e-91	0.636749725193983	0.346	0.285	1.74025971712893e-86	SNAI2
6.92883566854604e-91	0.43249671972375	0.425	0.362	1.90328186979291e-86	ERRFI1
8.79797691552758e-91	0.519527411573423	0.358	0.29	2.41671627892627e-86	ARHGAP20
1.54535935196671e-90	0.400000119499253	0.549	0.497	4.24494760391735e-86	RRAGA
1.12110735116175e-89	1.45279138086341	0.042	0.015	3.07956978290621e-85	CTNND2
2.70930537107362e-89	0.598752292255322	0.361	0.297	7.44219092380213e-85	SLC25A37
8.32602252697432e-89	0.560457967738653	0.33	0.265	2.28707512793458e-84	ACSS3
1.09356128309121e-88	0.755768073226705	0.241	0.183	3.00390348852324e-84	PALM
1.12451928504713e-88	0.288366426675676	0.697	0.68	3.08894202409595e-84	NSA2
2.57915553712125e-88	0.479420054098095	0.436	0.38	7.08468234491837e-84	TRIP6
4.41701711717159e-88	0.326618849529289	0.557	0.48	1.21331043191586e-83	DDR2
6.66884700737818e-88	0.718392502457049	0.13	0.081	1.83186558445671e-83	AL133330.1
1.12049616832526e-87	0.310793660464987	0.545	0.475	3.07789092477266e-83	TP53I3
1.8084150774931e-87	0.568671813343783	0.24	0.178	4.96753537636579e-83	AC017101.1
6.15811743862789e-87	0.93852212577152	0.156	0.105	1.6915732792167e-82	LINC01237
7.81274756996111e-87	0.986441692793111	0.164	0.113	2.14608362999262e-82	GABRE
3.47531305053184e-86	0.616866499453365	0.343	0.283	9.54633741850591e-82	CENPW
3.47634576926758e-86	0.319032111192561	0.646	0.594	9.5491741936011e-82	PTPRM
6.82134502486554e-86	0.269504222076539	0.716	0.667	1.87375526488031e-81	DIAPH2
7.27521908324547e-86	1.80170837802587	0.042	0.016	1.9984299299767e-81	AC009975.1
9.44982478430797e-86	0.627163773411538	0.283	0.222	2.59577237000156e-81	NFIX
2.14772736393463e-85	0.351815378850922	0.598	0.546	5.89959229599203e-81	EVA1B
3.12974822641061e-85	0.428302427718184	0.518	0.458	8.5971054031273e-81	DTWD1
4.50541651240747e-85	0.427895156418331	0.475	0.411	1.23759286179321e-80	WNT5B
6.06876534256822e-85	1.73165250723973	0.035	0.011	1.66702915195007e-80	LHCGR
6.97402574962704e-85	0.688588798718782	0.221	0.165	1.91569513316505e-80	PTPRU
1.54634679952715e-84	0.650300954748632	0.26	0.2	4.24766002362113e-80	BDKRB2
5.77657749538404e-84	0.493132156370356	0.412	0.35	1.58676807220704e-79	DTNA
6.69759019462325e-84	0.664119257916205	0.215	0.158	1.83976105056106e-79	CHST15
7.33828114143806e-84	0.524387897711631	0.368	0.304	2.01575244674162e-79	VCAM1
8.25434807989665e-84	0.286929927112017	0.5	0.43	2.26738687406681e-79	MARCKSL1
1.41186997684053e-83	0.451195433384303	0.431	0.365	3.87826563938326e-79	CEP126
1.49612076247946e-83	0.695496012898068	0.239	0.183	4.10969412245484e-79	MEIS3
1.84408396702292e-83	0.551158668606377	0.337	0.277	5.06551424901526e-79	UBTD2
2.35193367821826e-83	0.495872709858301	0.397	0.339	6.46052662069775e-79	TCEA2
4.25274068810402e-83	0.409053307688119	0.465	0.398	1.16818533961529e-78	AASS
4.67644844924698e-83	0.529596282768038	0.332	0.27	1.28457362452365e-78	PRTG
4.75627956157943e-83	0.542009207746735	0.415	0.361	1.30650243277025e-78	P4HA2
1.29391048348491e-82	0.473529977184554	0.426	0.364	3.55424270708469e-78	LRRC23
1.43265547356139e-82	0.272688097633888	0.731	0.716	3.93536132032577e-78	MAFF
1.61369675156787e-82	0.260761505687146	0.712	0.69	4.43266360688179e-78	PGLS
2.19254611746327e-82	0.496836494672526	0.382	0.321	6.02270493005985e-78	AC006001.2
2.21004224151428e-82	0.563752031030583	0.298	0.238	6.07076503321558e-78	IQSEC1
4.86748585021621e-82	0.573176456407531	0.242	0.183	1.33704968819589e-77	LINC00641
6.96733851042823e-82	0.645343469061061	0.255	0.199	1.91385821542953e-77	FEZ1
7.24183443985115e-82	0.770676547507292	0.226	0.171	1.98925950228271e-77	AL139260.1
8.59768874456037e-82	0.817478912419316	0.166	0.116	2.36169912124329e-77	PODN
1.45421122673741e-81	1.55599122844983	0.05	0.022	3.99457281872498e-77	PTPN5
3.18514129789079e-81	0.893861779780327	0.104	0.063	8.74926463117622e-77	AMPH
3.59375080951801e-81	0.32006306481467	0.609	0.556	9.87167409866501e-77	CRY1
4.81605155430501e-81	0.429459640050687	0.465	0.401	1.32292120145204e-76	AC007952.4
5.27459357828392e-81	2.26053253901757	0.021	0.004	1.44887811001881e-76	AC009509.1
7.83928791312094e-81	0.328884421292291	0.526	0.458	2.15337399685519e-76	PGR
1.17560526444917e-80	0.663341775709853	0.286	0.228	3.22927010091542e-76	DZIP1
1.39654871547431e-80	0.479425145076237	0.412	0.357	3.83617966653637e-76	CFAP36
3.69416033186885e-80	0.297116131582938	0.538	0.468	1.01474890156105e-75	RETREG1
6.18480752973599e-80	0.868830369499537	0.106	0.065	1.69890478034318e-75	DLL1
9.04606832533514e-80	0.42113956785235	0.531	0.481	2.48486450828631e-75	TBC1D2B
9.45698204050401e-80	1.04411008027557	0.16	0.111	2.59773839670605e-75	GNA14
1.15728374620555e-79	1.13511571625538	0.094	0.055	3.17894272245201e-75	CCBE1
2.13506777341235e-79	0.322469830585731	0.495	0.433	5.86481766678638e-75	SOX4
2.14853188288256e-79	0.526777934663604	0.352	0.299	5.9018022290901e-75	IFT22
3.19547452006768e-79	0.828292745672373	0.113	0.07	8.7776489591739e-75	DCLK1
5.32142781948171e-79	0.452888891220412	0.439	0.38	1.46174300773343e-74	EMX2OS
6.18384160814022e-79	0.290227046409773	0.541	0.471	1.69863945134004e-74	COLEC11
8.01072470619504e-79	0.374048276231947	0.553	0.505	2.20046596954471e-74	NME4
1.41664733292179e-78	0.272922637997636	0.447	0.375	3.89138855880286e-74	PPP1R14A
1.53375936301671e-78	0.287902221125999	0.593	0.531	4.21308359427059e-74	KIF13A
1.980359190052e-78	0.35915055092697	0.5	0.442	5.43984865915384e-74	TLE1
2.01727135762658e-78	1.55396353688569	0.06	0.029	5.54124269226444e-74	RDH12
2.60299846458377e-78	0.379160536474227	0.488	0.427	7.15017648236516e-74	CHST2
3.14159804506864e-78	0.458242524596671	0.453	0.398	8.62965566999904e-74	ARMC9
5.21662491425438e-78	0.405867479594663	0.468	0.412	1.43295469769653e-73	MIR22HG
1.09694624852675e-77	1.39427224482508	0.073	0.039	3.01320165007813e-73	LIPG
2.24313957591251e-77	0.583695149765932	0.235	0.18	6.16168010107407e-73	EMC9
1.44499248693779e-76	2.85459799085662	0.02	0.004	3.96924986236941e-72	SPINK5
1.65593940927561e-76	0.326320913272804	0.577	0.528	4.54869996333917e-72	GCSH
2.89660653173753e-76	0.745881213180907	0.217	0.165	7.95668848202982e-72	BOK
3.86902643792607e-76	0.495756936557519	0.389	0.337	1.06278287223391e-71	TMEM220
5.55222621757949e-76	0.399126799756737	0.568	0.522	1.52514101970691e-71	TMEM263
1.09845258134062e-75	0.682850438868413	0.499	0.463	3.01733939568454e-71	MT-ATP8
1.61526392099034e-75	0.392069919240598	0.546	0.507	4.43696846456835e-71	ALDH9A1
2.23604162955029e-75	0.306844008307172	0.398	0.332	6.14218275221169e-71	MIR100HG
3.65782350585051e-75	0.264726521123637	0.681	0.627	1.00476753882208e-70	PAM
6.51532334330083e-75	0.504799518449594	0.279	0.355	1.78969416917131e-70	RALGAPA2
9.92985827360601e-75	0.382070286231098	0.421	0.356	2.72763276917683e-70	KIAA1217
1.52154719444763e-74	0.617196959773002	0.295	0.241	4.17953798842819e-70	CYP11A1
1.63469460194288e-74	1.37387639084566	0.07	0.037	4.49034260207689e-70	MFAP5
6.07778471146047e-74	0.865927982583273	0.22	0.169	1.66950668239108e-69	LINC02268
7.19171840317868e-74	0.333819954107162	0.463	0.398	1.97549312816915e-69	ANKRD33B
8.82526233379106e-74	0.607291389247446	0.491	0.429	2.42421131046907e-69	LDB2
1.55049702509453e-73	0.399268287742569	0.487	0.436	4.25906027823215e-69	AAMDC
1.76367825545233e-73	0.411729933907949	0.368	0.31	4.84464779990202e-69	ADAMTS9-AS2
1.92826808302115e-73	0.361866454897542	0.551	0.497	5.29675959725079e-69	SPART
2.67516523167117e-73	0.675875288015926	0.244	0.19	7.34841137487753e-69	GABBR1
4.59987828059589e-73	0.646216019216857	0.239	0.187	1.26354056489688e-68	CDC42EP2
1.67710644711626e-72	0.524832787636876	0.362	0.31	4.60684369958366e-68	FAM92A
7.59759058839117e-72	0.293162400789542	0.645	0.614	2.08698215872517e-67	C1QBP
8.93479892094843e-72	0.60255094871168	0.183	0.133	2.45429991559532e-67	AL137024.1
1.38018361759121e-71	0.590536168512834	0.281	0.227	3.7912263791613e-67	MACC1-AS1
1.98097757191861e-71	0.5172114780872	0.395	0.34	5.44154729230322e-67	KREMEN1
4.22774269821762e-71	0.344599792133852	0.36	0.299	1.1613186417734e-66	ATP2B1-AS1
7.24046774196472e-71	0.265783224243068	0.706	0.695	1.98888408404029e-66	EIF5A
7.3930448191865e-71	0.427050006185965	0.411	0.35	2.03079548138234e-66	CACNA2D1
1.02430542148854e-70	0.39019027704074	0.494	0.446	2.81366456228688e-66	WDR45
1.27332020009963e-70	0.269707634251395	0.522	0.451	3.49768325765366e-66	AP001347.1
1.35972240617832e-70	1.80574083467388	0.038	0.015	3.73502147753123e-66	AADACL2-AS1
1.90964109010476e-70	0.943742499795234	0.103	0.065	5.24559311040876e-66	MMP17
3.62159747935574e-70	0.685139383558342	0.214	0.164	9.94816611604228e-66	PLOD2
3.88065929763919e-70	1.6460603467795	0.043	0.019	1.06597830246851e-65	GLIS1
4.32196822739097e-70	0.441408294294008	0.538	0.499	1.18720145238202e-65	AC016831.7
4.67317298962918e-70	1.49028833827296	0.057	0.029	1.28367388852124e-65	AL033397.2
6.61853168002078e-70	0.507704354490141	0.365	0.31	1.81804446718491e-65	SMARCA1
1.16503525904361e-69	1.38100552001769	0.052	0.025	3.20023535306691e-65	LINC01914
1.46990391593524e-69	0.722835931748477	0.197	0.149	4.03767906668251e-65	CACNB3
3.4568749986132e-69	0.892767970731817	0.128	0.086	9.49568993369061e-65	AL713852.1
4.11078406476777e-69	0.50124154991965	0.307	0.253	1.12919127475106e-64	RASSF8-AS1
6.60301252118243e-69	0.557674855833782	0.282	0.229	1.8137815094436e-64	PXDC1
6.88445103190878e-69	0.394880960592037	0.541	0.483	1.89108985395502e-64	TJP1
7.80550686553116e-69	0.499030894272683	0.294	0.241	2.14409468089275e-64	SRPX2
9.36463180694644e-69	0.631398320149308	0.233	0.18	2.57237071105012e-64	ROR1
9.5891722353727e-69	0.355275675721662	0.498	0.434	2.63404972133453e-64	PLA2R1
1.46845145970488e-68	1.10438168825008	0.07	0.039	4.03368931466333e-64	LINC01937
2.35043253159933e-68	1.04308794334424	0.055	0.028	6.45640312105021e-64	CNTNAP4
2.58385734713083e-68	0.415619305397107	0.397	0.337	7.09759774683367e-64	TAF4B
2.84325925651177e-68	0.683858751205697	0.229	0.179	7.81014885171219e-64	THBS3
3.08328083195139e-68	0.350051752669993	0.57	0.509	8.46946411728728e-64	PARM1
3.57320630344724e-68	0.70490801794536	0.211	0.161	9.81524039493923e-64	GNAO1
6.75126484863411e-68	0.483875606397854	0.335	0.282	1.8545049412713e-63	AC093673.1
1.0387883255646e-67	0.980192822550781	0.102	0.065	2.85344765149339e-63	CCDC74B
1.4983665608682e-67	0.588471066920759	0.265	0.212	4.11586310604885e-63	ME3
1.85123974130565e-67	0.687230613514645	0.441	0.389	5.08517044539249e-63	CALCRL
2.35085445432264e-67	0.391553638843711	0.447	0.388	6.45756210057885e-63	SLC9A1
2.39490956207347e-67	1.32706760173112	0.056	0.029	6.5785770760596e-63	KCNK15
3.89823477877542e-67	0.62734066305095	0.138	0.096	1.07080611138182e-62	ZNF880
3.95681158058654e-67	0.527348810098892	0.317	0.265	1.08689657307132e-62	MICU3
5.59457460097923e-67	0.344654427148182	0.527	0.485	1.53677369714298e-62	CYB5A
7.88958007447432e-67	1.0353753830705	0.102	0.065	2.16718875065735e-62	ALKAL2
1.396714284209e-66	0.360345403453303	0.525	0.478	3.83663446729369e-62	GOLM1
1.76625838360546e-66	0.394132096210443	0.599	0.563	4.85173515392583e-62	SYNE1
1.99316368138548e-66	0.267240659741141	0.636	0.603	5.47502131639777e-62	SERTAD1
2.06902019508012e-66	0.331223564031188	0.699	0.662	5.68339157386559e-62	TWISTNB
2.4762798759263e-66	0.617063572179512	0.238	0.188	6.80209319118195e-62	OLFML1
7.67273916408659e-66	0.354391792360532	0.518	0.469	2.10762472098295e-61	BZW2
9.40239828385492e-66	0.437343818950466	0.391	0.331	2.58274478459211e-61	MAPK10
9.83383198999296e-66	1.20857694495093	0.181	0.136	2.70125530933117e-61	ADAMTSL1
1.20271112480313e-65	1.58475068186352	0.067	0.037	3.30372718872171e-61	DIRC3-AS1
1.48149238227876e-65	0.378378758040326	0.495	0.449	4.06951142488154e-61	ACADVL
1.86084830588455e-65	0.434031931248755	0.312	0.258	5.11156421143428e-61	PHYHD1
2.09143959625324e-65	0.287462470003687	0.608	0.569	5.74497542694804e-61	MRPL40
5.82837018408399e-65	0.504863309429222	0.42	0.373	1.60099500586603e-60	HOXA10
7.90816660761391e-65	0.610954783850903	0.288	0.24	2.17229428544547e-60	LRRN4CL
1.2073211373822e-64	0.371071849640967	0.503	0.451	3.31639043227517e-60	CYBRD1
1.80902152954106e-64	0.357549850251016	0.438	0.378	4.96920123949633e-60	NAALADL2
2.64954033979478e-64	0.284879652364978	0.69	0.651	7.27802235938229e-60	STK3
3.49371768462894e-64	1.10626213053639	0.06	0.032	9.59689310790723e-60	CATSPERD
4.40941610111325e-64	0.593802707740652	0.248	0.198	1.2112225088148e-59	GLI2
6.75522972151642e-64	1.61023990508396	0.033	0.013	1.85559405220335e-59	LINC02612
7.38064327075284e-64	0.317751341926246	0.695	0.677	2.0273889000431e-59	NRIP1
7.69313553448907e-64	1.63226852393054	0.039	0.017	2.1132273999688e-59	AC093817.2
9.12623543280569e-64	0.607686851907227	0.264	0.215	2.50688561103739e-59	ARMCX2
1.06886169184075e-63	0.436734460663318	0.428	0.381	2.93605618131735e-59	GLT8D1
4.1377890537664e-63	0.627906782602396	0.121	0.081	1.13660927517909e-58	PCSK6
6.63613400061559e-63	1.01698762140843	0.146	0.106	1.8228796486291e-58	MRPS30-DT
8.28826275018785e-63	0.272799803861626	0.685	0.665	2.2767028948491e-58	ZNHIT1
1.29425109742663e-62	0.381328855523393	0.542	0.499	3.5551783395212e-58	NUTM2B-AS1
1.33177736669222e-62	0.685697795666377	0.251	0.2	3.65825924856687e-58	MEIS2
1.55318271340472e-62	0.262729697231056	0.677	0.661	4.26643759545142e-58	EIF3I
1.58488513299405e-62	0.497957684071682	0.359	0.307	4.35352097182135e-58	GPRC5B
1.83200666305361e-62	0.868063980611739	0.123	0.084	5.03233910274196e-58	VSTM4
1.85218289259011e-62	0.350817278605716	0.55	0.513	5.08776118765577e-58	DCTN2
1.87148323400097e-62	0.855979057071369	0.124	0.085	5.14077729547727e-58	LHFPL3-AS1
2.07413866264784e-62	0.393643535188976	0.509	0.463	5.69745149242735e-58	FGGY
3.37671243098553e-62	0.851074425176158	0.121	0.082	9.27549137667415e-58	KCNS2
3.61710384821571e-62	0.763251775112829	0.137	0.096	9.93582256066374e-58	STMN3
5.79552342263909e-62	0.531576453571907	0.309	0.257	1.59197232896473e-57	ZNF462
7.66156771429915e-62	0.714786384418653	0.224	0.177	2.10455603544083e-57	FADS2
8.58598855915005e-62	0.938296243600187	0.133	0.094	2.35848519731293e-57	GSTM5
1.43743936123656e-61	1.69869978624379	0.029	0.011	3.94850218138071e-57	AC104777.1
1.76810710421011e-61	1.07701692398731	0.056	0.03	4.85681340455474e-57	PTX3
2.48933061603173e-61	0.324522344274465	0.536	0.483	6.83794226917756e-57	KLF9
2.7076886827016e-61	0.547169249405607	0.234	0.182	7.43775004251303e-57	NAV1
3.22186681765786e-61	1.08781459679357	0.09	0.057	8.85014596142438e-57	DOC2B
9.89900662695219e-61	0.389559716388784	0.519	0.474	2.7191581303575e-56	PEMT
1.11720187397166e-60	0.31562738994059	0.611	0.566	3.06884182761276e-56	ABLIM1
1.15434732198157e-60	0.758291893379659	0.206	0.159	3.17087665875117e-56	MMP16
1.2297000608951e-60	1.07178912077826	0.08	0.049	3.37786309727276e-56	RHBDL2
1.39133577853019e-60	0.43438538235819	0.329	0.277	3.82186025004457e-56	PLK2
1.45353521037125e-60	0.850943601063073	0.167	0.124	3.99271586936877e-56	STEAP4
1.93385023856832e-60	0.566709436538274	0.272	0.222	5.31209322032332e-56	AC012409.2
4.57346347641633e-60	0.373461174298673	0.43	0.381	1.2562846823368e-55	PAWR
4.6261924972188e-60	0.362465357946984	0.389	0.33	1.27076881706103e-55	RUNX1T1
5.88996925462165e-60	1.08003201499522	0.062	0.035	1.61791565455202e-55	KL
7.38403660262165e-60	0.297134916437754	0.608	0.58	2.02832101437414e-55	FIBP
7.91610565103699e-60	0.336730949059822	0.604	0.573	2.17447506128335e-55	DECR1
9.66316198304835e-60	0.494778454475775	0.23	0.182	2.65437396512355e-55	ZFPM1
2.00108995979595e-59	0.375983959890746	0.368	0.316	5.4967940105635e-55	AC007319.1
2.41198483663368e-59	1.08106199754626	0.085	0.053	6.62548114774907e-55	AL137025.1
5.52595027317404e-59	0.377702060884591	0.53	0.481	1.51792328053818e-54	NFE2L1
1.02248391164238e-58	1.32125991719038	0.048	0.024	2.80866105689047e-54	AGTR1
1.59931182173294e-58	0.271059224242149	0.594	0.545	4.3931496431182e-54	NDRG1
1.7864222487051e-58	0.451459535418181	0.356	0.307	4.90712327496804e-54	IRS1
2.74436983965693e-58	0.574247111156359	0.252	0.207	7.53850951255363e-54	TUSC1
3.50397590580209e-58	0.478980300459434	0.363	0.315	9.62507141564775e-54	MAGI2-AS3
3.7344486709327e-58	0.348220805852842	0.628	0.603	1.0258157054185e-53	NORAD
4.07066112571685e-58	0.518289629620131	0.295	0.244	1.11816990462316e-53	TRPC1
4.20709005254679e-58	0.483806908118995	0.39	0.342	1.15564556653408e-53	METTL7A
5.62081099575603e-58	0.317321778450822	0.571	0.536	1.54398057242422e-53	RAB32
6.94049247650671e-58	0.307577665130894	0.646	0.614	1.90648387837163e-53	PPP1R10
7.28922848148719e-58	0.501075194055658	0.266	0.215	2.00227817157972e-53	KIRREL1
9.74276047249113e-58	0.351541004112828	0.475	0.422	2.67623887418859e-53	BNIP3
1.2603986818479e-57	0.257457794528845	0.667	0.646	3.46218913916799e-53	IFI27L2
1.27141064669811e-57	2.12337346178872	0.017	0.004	3.49243790541503e-53	SELENOV
1.86896708605211e-57	0.826876871060808	0.146	0.105	5.13386568867653e-53	AP001977.1
2.20681507407815e-57	0.495351046522521	0.312	0.265	6.06190032698526e-53	CERCAM
6.07451650534536e-57	1.17196911632252	0.046	0.023	1.66860893885332e-52	FZD10-AS1
8.40311036386918e-57	0.475332727928179	0.352	0.303	2.30825038585123e-52	RGL3
1.24209397601599e-56	0.274640225546326	0.53	0.469	3.41190794271834e-52	COX7A1
1.24213899060512e-56	0.650676946819499	0.15	0.109	3.41203159329319e-52	GRIA1
1.88250037832059e-56	1.74323932769551	0.011	0.001	5.17104028920884e-52	HBB
1.9099877432653e-56	0.309610362497091	0.606	0.574	5.24654533197545e-52	DYNC1I2
2.50527695379633e-56	0.515542303726601	0.326	0.278	6.88174526438314e-52	AFAP1
4.81298672452892e-56	0.679844352212621	0.187	0.144	1.32207932336085e-51	LOXL2
5.64524113410635e-56	0.740778183113011	0.145	0.106	1.55069128712767e-51	ACVRL1
6.88538553516258e-56	0.752016780249769	0.173	0.13	1.89134655265381e-51	AC007262.2
6.96725006149199e-56	0.296338265917047	0.593	0.553	1.91383391939123e-51	TNFRSF1A
1.47638364645618e-55	0.54898914486743	0.21	0.163	4.05547823845048e-51	DIAPH2-AS1
1.95933469320165e-55	0.261839430527001	0.542	0.497	5.38209646875562e-51	PCBP3
2.39345436666625e-55	1.77252279812912	0.036	0.016	6.57457979979552e-51	LRRN2
2.60942228499308e-55	0.457357540818309	0.324	0.273	7.1678220746475e-51	ABCA8
2.70362190717865e-55	0.323161947311719	0.514	0.46	7.42657901682904e-51	SLC37A3
3.24600432484774e-55	0.284723596558154	0.564	0.515	8.91644927992424e-51	AHCY
7.56360769971143e-55	0.281488103506265	0.636	0.613	2.07764739903373e-50	TIMM13
9.78481768259846e-55	0.297783111277232	0.579	0.553	2.68779156923297e-50	IGBP1
1.69614039328709e-54	0.444175394521418	0.362	0.317	4.6591280463203e-50	PLSCR3
1.93755726167362e-54	0.394050779430313	0.412	0.369	5.32227604209128e-50	CETN2
3.84481631767928e-54	0.676639505513142	0.19	0.147	1.05613259430332e-49	RAP1GAP2
4.11035167742827e-54	0.341841705822621	0.473	0.423	1.12907250227277e-49	SDC3
4.34462319724295e-54	0.448165196402537	0.317	0.271	1.19342454605067e-49	HEBP1
5.44936766495376e-54	0.33682682822435	0.5	0.455	1.49688680388615e-49	SLC2A4RG
5.77342499924372e-54	0.42804012169868	0.402	0.351	1.58590211304226e-49	DIP2C
6.99575113874829e-54	1.8924752228963	0.02	0.006	1.92166288030277e-49	AC010255.3
8.46171483005174e-54	0.738112532805842	0.167	0.127	2.32434844666691e-49	C14orf132
9.22769930267259e-54	0.371075748793094	0.399	0.353	2.53475672145113e-49	RTL8A
9.5066566709651e-54	0.386583293556884	0.327	0.276	2.6113835209474e-49	HIC1
1.07449706818608e-53	0.417747445175979	0.436	0.39	2.95153599660034e-49	APOL1
1.16737407659584e-53	0.355987320470627	0.431	0.38	3.20665985100112e-49	DYNC2H1
1.44348525795e-53	0.713628985056099	0.051	0.027	3.96510965506286e-49	OVCH1-AS1
1.52033789806502e-53	0.55448775319711	0.279	0.235	4.17621617219481e-49	FASN
2.59476535091427e-53	0.401438482146158	0.435	0.395	7.1275609424264e-49	CTDSP2
4.4295806271776e-53	0.45809194380857	0.341	0.294	1.21676150247942e-48	EMX2
5.01511222421205e-53	0.542476871087858	0.194	0.149	1.37760117686881e-48	SLC35E2B
7.71573150851604e-53	0.819424971136186	0.158	0.119	2.11943428807427e-48	NKAIN3-IT1
8.15019414866386e-53	0.269200616467236	0.635	0.597	2.23877683069648e-48	NPW
8.30340754825287e-53	0.431178417113733	0.353	0.304	2.28086301942958e-48	GAREM1
8.51924006746834e-53	0.632313147768004	0.193	0.15	2.34015005413288e-48	WNT2
8.84021412198498e-53	0.408047610675482	0.344	0.294	2.42831841716805e-48	PIK3R3
1.48691468805391e-52	0.690565567461477	0.182	0.14	4.08440595661528e-48	TSBP1-AS1
1.89299511697608e-52	1.31483437581849	0.05	0.027	5.1998682868216e-48	FP671120.4
2.45042073325116e-52	0.54118486945604	0.251	0.206	6.7310607121676e-48	GREB1L
2.71632076080037e-52	0.564684527790213	0.26	0.215	7.46146149784254e-48	CNTROB
3.09814982218053e-52	0.381958023145294	0.488	0.449	8.51030774654769e-48	MPRIP
3.54036460894227e-52	0.668205548765425	0.165	0.124	9.72502754430352e-48	CATSPERE
4.13571469335979e-52	0.297331378627609	0.569	0.529	1.136039469119e-47	ARL2
4.57911854766974e-52	0.391649255336752	0.429	0.386	1.2578380738594e-47	VAT1
5.13404553754299e-52	0.416561098222747	0.382	0.337	1.41027096870768e-47	TULP3
5.15670221214286e-52	0.301344518337188	0.575	0.546	1.41649453065352e-47	EIF3L
5.25677222759901e-52	0.564952278549295	0.265	0.221	1.44398276319917e-47	TNKS1BP1
6.92543877344232e-52	0.897327461144749	0.129	0.093	1.90234877667687e-47	SEPTIN5
8.32030263719285e-52	0.280894068007307	0.612	0.592	2.2855039314105e-47	STEAP1B
9.55815713711557e-52	1.02343260278811	0.072	0.045	2.62553018399428e-47	ASTN1
1.29295401197244e-51	1.18169723738882	0.052	0.029	3.55161537548709e-47	AJAP1
1.36288666221328e-51	0.253182804239785	0.63	0.602	3.74371337243365e-47	OPTN
1.4144752866523e-51	0.589137598792246	0.202	0.161	3.8854221649052e-47	ANKRD65
1.84052268584405e-51	0.553944865978143	0.284	0.238	5.05573176574503e-47	CCDC71L
2.10995035575962e-51	0.738773063891071	0.209	0.167	5.79582263223611e-47	FAM171A1
3.35856495057375e-51	0.292938256399154	0.477	0.416	9.22564206273103e-47	SGCB
8.13576174278172e-51	0.346908874931154	0.412	0.359	2.23481239312471e-46	TSHZ3
8.84021605990346e-51	0.475714175407229	0.301	0.256	2.42831894949488e-46	CDC42EP4
1.54446762910604e-50	0.558829629890561	0.153	0.115	4.24249813039138e-46	Z93241.1
1.58380967081797e-50	0.709530402561032	0.126	0.09	4.35056678476989e-46	RASL12
1.63531393888905e-50	0.503844436083978	0.283	0.24	4.49204385873434e-46	ACTR1B
2.15383202057075e-50	0.665596185088534	0.066	0.04	5.9163611773058e-46	MSX1
2.20156238456042e-50	0.791642652334836	0.062	0.036	6.04747171414901e-46	SCGB2A1
2.40018451903523e-50	0.410838751767752	0.456	0.412	6.59306685533788e-46	MTUS1
3.59104296414766e-50	0.284790603776315	0.597	0.569	9.86423591821721e-46	CCT7
8.46375532616249e-50	0.520885870740228	0.263	0.218	2.32490895054357e-45	CDKL1
1.0331273844266e-49	0.861488396711694	0.093	0.062	2.83789761228144e-45	PARD6G-AS1
1.35661230437101e-49	0.973397249577889	0.079	0.051	3.72647833887674e-45	PCDHB14
1.59566429792727e-49	0.28294544328162	0.397	0.346	4.38313025997643e-45	RASSF4
1.60391969800262e-49	1.09210063426058	0.04	0.02	4.40580701844339e-45	SARDH
1.9897088039787e-49	1.71009806379462	0.019	0.006	5.4655311136491e-45	AL645933.2
2.11238503666532e-49	0.613527666850905	0.224	0.183	5.80251045721596e-45	TCEAL7
2.57382306365788e-49	0.529710620080456	0.293	0.253	7.07003457356183e-45	TRAF3IP2
4.46247366662147e-49	0.390020304814414	0.389	0.343	1.22579689148425e-44	TAFA5
4.71557805087989e-49	0.312177269950097	0.514	0.475	1.2953221347962e-44	CAPN2
7.42368654232204e-49	0.441677748160241	0.335	0.291	2.03921245631044e-44	CD276
9.18922500747147e-49	1.13939334521371	0.071	0.045	2.52418821730234e-44	LINC01563
1.72858167865123e-48	1.08244100539707	0.075	0.047	4.74824101308706e-44	GNA14-AS1
1.86131737209918e-48	0.656644765590775	0.136	0.1	5.11285268941924e-44	ZNF670
2.03410570055048e-48	0.316444436577749	0.511	0.467	5.58748494884212e-44	IFT43
2.14483144110554e-48	0.472623721741734	0.347	0.304	5.8916374855728e-44	HOXA11
3.260781509335e-48	0.791146286772455	0.132	0.097	8.9570407279923e-44	RTL1
3.39318441855149e-48	0.736331934733055	0.127	0.092	9.3207382793191e-44	FBLN7
7.49506245552671e-48	0.933152404987047	0.047	0.026	2.05881870590863e-43	C17orf97
1.14268074227291e-47	0.255943222469552	0.642	0.612	3.13882973094946e-43	NUCB1
1.50395088370781e-47	0.638065317748075	0.145	0.109	4.13120268245699e-43	SGMS2
1.61835314409447e-47	0.557471990819357	0.265	0.223	4.4454542515131e-43	FGD5
2.96736053377773e-47	0.909143362014369	0.114	0.081	8.15104265023405e-43	BX322234.1
3.07050516290904e-47	0.544984941326222	0.231	0.188	8.43437063199485e-43	SLC22A3
3.55834928067513e-47	3.20685681968235	0.011	0.002	9.77442963908653e-43	GJB2
3.80698130160998e-47	0.734838013442854	0.144	0.108	1.04573969373925e-42	NPAS2
3.80790585998786e-47	0.551172430650174	0.211	0.169	1.04599366068006e-42	HSPB8
5.55041819066071e-47	0.294502878153285	0.56	0.528	1.52464437279259e-42	DLGAP4
6.98004089343951e-47	0.410804430495193	0.42	0.379	1.9173474330189e-42	KCNK6
7.44215950658569e-47	0.357278522428863	0.457	0.413	2.04428679486402e-42	TBC1D16
8.88769217062751e-47	0.291365606337356	0.469	0.418	2.44136016234967e-42	ADAMTSL4
1.06582398496405e-46	0.482483810642934	0.284	0.241	2.92771190429775e-42	ATP8A2
1.52454849595658e-46	1.1222496032495	0.066	0.041	4.18778226354312e-42	LAMC2
1.87243245665293e-46	0.307897227511258	0.549	0.519	5.14338471517995e-42	SNHG7
2.05935671872439e-46	0.481531761289928	0.393	0.352	5.65684697066402e-42	ACOT13
2.15360125207135e-46	0.707205228544602	0.177	0.139	5.91572727931478e-42	DTX1
2.40507262344209e-46	0.794741239508611	0.071	0.045	6.60649398933308e-42	NACA2
2.54958330396193e-46	0.279365306179255	0.628	0.592	7.00345037765302e-42	TRIO
2.60421899843584e-46	0.960031858247092	0.045	0.024	7.15352916680342e-42	AC087741.1
2.99770780074776e-46	0.776747617688695	0.103	0.072	8.23440355787403e-42	EFNB1
3.64667727863925e-46	0.459227162898303	0.336	0.297	1.00170578166942e-41	NR2F6
3.76472529761398e-46	0.42062860117557	0.313	0.27	1.03413239200159e-41	TRAM2
4.25236021166203e-46	0.68653727581457	0.034	0.016	1.16808082654144e-41	AC011586.2
5.25354228415889e-46	0.510357678827289	0.315	0.273	1.4430955300356e-41	NR2F1-AS1
5.36110172879532e-46	0.320033850929042	0.336	0.288	1.47264103388279e-41	EFHD1
5.78082724633117e-46	0.601308857289014	0.203	0.165	1.58793543629471e-41	DUXAP8
1.01408859926729e-45	1.11022377472288	0.091	0.062	2.78559997332731e-41	TSHR
1.10805743072044e-45	0.356660526179966	0.529	0.498	3.04372295644597e-41	SEC24A
1.21213058588895e-45	0.297650413792413	0.46	0.415	3.32960150637835e-41	KLF3
1.26265408043065e-45	0.472834250688035	0.305	0.266	3.46838449353495e-41	MARVELD1
1.27060991556209e-45	0.291263313269518	0.546	0.511	3.49023837705749e-41	BAD
1.46710718027986e-45	0.286961947135937	0.428	0.383	4.02999671351075e-41	RGS16
1.48827460739576e-45	1.07231367449768	0.052	0.03	4.0881415190554e-41	AC135279.4
2.17467152282937e-45	0.808045917540445	0.06	0.036	5.97360520606e-41	CMYA5
2.26018331735106e-45	0.662214678151882	0.155	0.119	6.20849755443163e-41	MUC12
2.44677634835953e-45	0.781652477098787	0.103	0.072	6.7210499513088e-41	CCND2-AS1
2.51188775536725e-45	0.944657284895148	0.076	0.049	6.89990447521829e-41	DNER
2.64695847634189e-45	0.458328966008084	0.276	0.234	7.27093023866353e-41	THG1L
3.50261295178255e-45	0.41522104715735	0.314	0.274	9.62132751725149e-41	MORN2
4.23784707130944e-45	0.375179359268642	0.275	0.231	1.16409421201799e-40	ARF5
5.43019415876289e-45	0.813077024462647	0.138	0.104	1.49162003347058e-40	RFTN2
5.71637765415645e-45	0.311788259827286	0.501	0.448	1.57023177782024e-40	GPX8
7.35556735579871e-45	0.285753231328641	0.515	0.462	2.02050079696435e-40	RAI14
1.29534605042906e-44	0.296954729454631	0.417	0.363	3.5581860659236e-40	RORA-AS1
1.29819910366567e-44	0.832868530912036	0.1	0.07	3.56602311785922e-40	TENM2
1.58964814356084e-44	0.360227828617821	0.144	0.107	4.36660448554727e-40	IL6
2.81085095823215e-44	1.65492228147571	0.027	0.012	7.7211264971679e-40	AC105450.1
3.30833901077214e-44	1.38566654580196	0.057	0.034	9.08767642868998e-40	POSTN
4.21128937494801e-44	0.776589508246502	0.134	0.101	1.15679907840447e-39	SCARA3
6.03692432949495e-44	0.723146388434542	0.144	0.109	1.65828274406897e-39	PEG3
6.17598177792498e-44	1.04505116594088	0.069	0.044	1.69648043457821e-39	AC018618.1
8.05870875119189e-44	0.821324501578721	0.122	0.09	2.2136467068649e-39	TMEM232
9.78346753182376e-44	0.42558307231856	0.292	0.246	2.68742069631667e-39	KCTD8
1.37015916501614e-43	0.901077448975574	0.094	0.065	3.76369021038284e-39	C9
1.57653144153785e-43	0.329579852801056	0.46	0.42	4.33057421676033e-39	ZPR1
2.32333888535596e-43	0.659458626348337	0.179	0.142	6.38197958418429e-39	AC020637.1
2.92235536957053e-43	0.354442478941581	0.357	0.309	8.0274179646733e-39	PSD
8.55546218160286e-43	0.553673578918426	0.24	0.201	2.35009990666449e-38	FAM219A
1.00675653061893e-42	0.523335538122925	0.203	0.163	2.76545951395715e-38	LINC00472
1.32894897303682e-42	0.79273660175852	0.089	0.061	3.65048993403485e-38	LINC01257
1.37159838631509e-42	0.537921296236327	0.205	0.166	3.76764360736892e-38	COL12A1
1.51563817054614e-42	0.946145733899753	0.062	0.039	4.1633064906732e-38	ADAM23
1.61277405579585e-42	0.471134247512732	0.317	0.277	4.43012905386562e-38	WT1-AS
1.85808149765092e-42	0.501515240070439	0.11	0.079	5.1039640658973e-38	AL109838.1
2.44123227636193e-42	1.79693006437434	0.019	0.006	6.70582093993859e-38	AC113346.2
3.08705466201421e-42	0.365818309358067	0.446	0.411	8.47983045108684e-38	BOD1
3.55989432927748e-42	1.68387058068798	0.019	0.007	9.77867373309231e-38	MSX2
3.79258045014437e-42	0.89459819931353	0.044	0.024	1.04178392385016e-37	AC245407.2
3.92928138263919e-42	0.620597530239468	0.196	0.16	1.07933430299716e-37	STARD5
4.07086466615713e-42	0.847915808859911	0.151	0.117	1.1182258151467e-37	AL445426.1
4.69452355230964e-42	0.820304899368741	0.107	0.078	1.28953867458394e-37	SLC4A3
5.627678866246e-42	0.779344034914833	0.157	0.122	1.54586710776911e-37	AC005237.1
6.98582992042665e-42	0.374476978801748	0.407	0.371	1.918937620842e-37	EDEM2
7.30561077627476e-42	0.4295750440652	0.313	0.275	2.00677822413491e-37	MMP19
7.95977448181679e-42	0.342154196503662	0.39	0.348	2.18647045241025e-37	F10
8.33533992201811e-42	0.393107244283614	0.262	0.221	2.28963452317916e-37	NMT2
1.07464365475848e-41	0.261626288118463	0.574	0.528	2.95193865525608e-37	GLIPR1
1.3011176900776e-41	0.594459473225058	0.214	0.177	3.57404018287416e-37	CPT1C
1.76608164334974e-41	0.428543769445569	0.324	0.286	4.8512496661174e-37	STK19
1.83005044825595e-41	0.602048158691703	0.177	0.142	5.02696557631426e-37	GGH
2.61055033062882e-41	0.690160546580188	0.176	0.14	7.17092070320429e-37	ZNF844
2.75243611013519e-41	0.335550619299978	0.431	0.392	7.56066675093035e-37	GNG11
2.75249100660543e-41	0.43916840936401	0.245	0.206	7.56081754604446e-37	HSD3B7
3.36300823782734e-41	0.782002153201917	0.114	0.084	9.23784732848793e-37	AGBL3
3.49472204578893e-41	0.299131381961562	0.561	0.535	9.59965198757762e-37	PLEKHM2
3.73369995672945e-41	0.715914726126172	0.083	0.056	1.02561004111401e-36	ST7-AS1
3.95473467149546e-41	0.289400657964859	0.573	0.541	1.08632606691309e-36	SCARB2
3.95996575814682e-41	0.567309931819107	0.164	0.129	1.08776299410535e-36	NQO1
4.4624600455158e-41	0.950547425258579	0.036	0.019	1.22579314990273e-36	LINC02709
4.9877059012451e-41	0.275913186428052	0.468	0.419	1.37007293401302e-36	TBX3
5.22200880606547e-41	1.23427533575493	0.04	0.021	1.43443359893812e-36	AL049629.1
5.50400449233174e-41	0.377489936396242	0.333	0.293	1.51189499399861e-36	FHL1
6.20464446375113e-41	0.507186806715575	0.302	0.264	1.7043537877478e-36	ASTN2
1.21330958029434e-40	0.41083536397491	0.345	0.304	3.33284008611052e-36	TMEM9
1.27391987273995e-40	0.826149518513158	0.048	0.027	3.49933049842936e-36	BMP8B
1.31025108304428e-40	1.01090589215787	0.037	0.019	3.59912870001433e-36	AC112484.1
1.71420854825627e-40	0.611881562773291	0.21	0.172	4.70875946120514e-36	PNPLA7
1.74274921908477e-40	0.452358039152257	0.22	0.181	4.78715782990394e-36	TMEM63B
1.75200044150226e-40	0.558486837549622	0.324	0.287	4.81257001276255e-36	IQCK
1.79316659256347e-40	0.585488162587576	0.232	0.195	4.92564931311259e-36	HECW1
1.9104329131194e-40	0.280485858641222	0.545	0.516	5.24776816904767e-36	FUNDC2
1.92454738886765e-40	0.417697030239032	0.311	0.27	5.28653922248056e-36	STON1
2.12438884043338e-40	0.471614231100317	0.299	0.261	5.83548370578644e-36	GALK1
2.19606304409867e-40	0.678306554574029	0.164	0.129	6.03236557583465e-36	AC124852.1
2.4213431787387e-40	2.7625660365795	0.012	0.003	6.65118757767734e-36	NOTUM
3.01597316325288e-40	0.781919980914212	0.148	0.116	8.28457668213934e-36	ALDH1L2
3.16637203857062e-40	0.457423930282711	0.321	0.284	8.69770735274965e-36	ASS1
4.22696140749739e-40	1.07102640781538	0.058	0.036	1.16110402902546e-35	AL391704.1
4.41850832948487e-40	0.432726629793015	0.433	0.398	1.2137200530262e-35	CDC42BPB
4.74977770933362e-40	0.985347564953577	0.068	0.044	1.30471643897685e-35	LRRC73
6.16114620084501e-40	0.383958405798054	0.362	0.324	1.69240524991012e-35	SMTN
7.57680909554627e-40	0.90748985019176	0.125	0.095	2.08127369045561e-35	C11orf44
7.71690042067058e-40	1.90449896042237	0.023	0.01	2.119755376554e-35	AL157895.1
1.0631233443675e-39	0.298242132888248	0.413	0.369	2.92029351464308e-35	ITGA5
1.39246062307573e-39	0.615878347235187	0.127	0.095	3.82495008552673e-35	PLPP4
1.3926986143347e-39	0.451004974411803	0.267	0.225	3.82560382371599e-35	CACNA1D
1.65332979560564e-39	0.645922768507837	0.181	0.148	4.54153161554914e-35	LINC02609
1.71905110649904e-39	1.37572573759705	0.03	0.015	4.7220614844422e-35	ABCG8
1.73783065344557e-39	0.319383599553432	0.399	0.355	4.77364702194964e-35	SPON1
2.04884788932373e-39	0.250002411353218	0.598	0.568	5.62798026718336e-35	LUZP1
2.32256267678033e-39	0.270505513894117	0.575	0.546	6.37984741684788e-35	WASL
3.16246509886908e-39	0.609867567343843	0.149	0.116	8.68697538008347e-35	ARL10
3.17638513813582e-39	0.481673021261902	0.285	0.244	8.72521233594529e-35	ZFYVE9
3.41709050284966e-39	0.265813511419873	0.574	0.549	9.38640590227774e-35	APEX1
3.57769134046764e-39	0.285983036831388	0.483	0.438	9.82756034313056e-35	KANK1
4.22063929871895e-39	0.90070538183373	0.07	0.046	1.15936740896511e-34	LINC01750
4.54837144612834e-39	0.47752602733953	0.204	0.167	1.24939215253699e-34	LZTS2
4.58413646581388e-39	0.320544126597376	0.468	0.434	1.25921644579441e-34	C12orf10
4.64752628956447e-39	1.61424551376338	0.019	0.007	1.27662899648046e-34	FAM240C
6.66722532667827e-39	1.17170941427112	0.045	0.026	1.83142012498526e-34	AC005703.4
7.00901935904895e-39	0.789055838957086	0.12	0.09	1.92530752773716e-34	PIR
7.54716062952702e-39	0.889590558776475	0.143	0.11	2.07312955332478e-34	VCAN-AS1
8.04783293033398e-39	1.26506766052338	0.047	0.027	2.21065922763344e-34	CDHR4
8.54558871932152e-39	0.279575526789903	0.552	0.522	2.34738776531043e-34	JOSD2
9.22867376202515e-39	0.305971131249536	0.231	0.19	2.53502439569069e-34	SGIP1
9.7687993824606e-39	0.39035706760891	0.249	0.21	2.6833915023681e-34	TRIM47
1.30546542785044e-38	0.691723049202546	0.162	0.128	3.58598298376237e-34	FAM171B
1.3071615921981e-38	0.826877130465853	0.069	0.046	3.59064217760897e-34	DHDH
1.35578395879433e-38	1.13950552696105	0.025	0.011	3.72420295641216e-34	EFHB
1.38347267401287e-38	1.22960863499048	0.028	0.013	3.80026108824594e-34	FAM71F1
1.39333753997296e-38	0.53811386630961	0.298	0.264	3.82735888855172e-34	FKBP9
1.58142976126404e-38	0.864466456651055	0.071	0.047	4.3440294112162e-34	TRIM72
2.95606566517243e-38	0.924440737152025	0.08	0.055	8.12001677566216e-34	GCNT4
3.04452358793996e-38	0.486881451286688	0.236	0.201	8.36300184371227e-34	LSR
3.20239040581533e-38	0.9215798714507	0.074	0.05	8.79664620573414e-34	AC004594.1
3.69972910655304e-38	0.814192582015249	0.069	0.046	1.01627858827905e-33	LINC02259
5.63832004597525e-38	0.668644920370538	0.17	0.137	1.54879013342894e-33	TBXA2R
6.42134374130719e-38	0.336155667117483	0.484	0.45	1.76387891229967e-33	PLEC
6.97686314531523e-38	0.698249927593544	0.257	0.224	1.91647453738664e-33	GDF7
7.91791139101481e-38	0.318278105703257	0.46	0.429	2.17497107999786e-33	ZSWIM7
8.73067060710543e-38	0.537937025405242	0.135	0.104	2.39822790906579e-33	TNC
2.06845320193069e-37	1.26160201132589	0.03	0.015	5.6818341003834e-33	PLPPR3
2.20713409178829e-37	0.392291668078353	0.325	0.289	6.06277663673325e-33	RRAGC
2.52186520010037e-37	0.320654750604749	0.518	0.492	6.92731151815571e-33	ACAA1
2.73625297343202e-37	0.8826427575663	0.09	0.064	7.5162132927204e-33	CFAP221
4.41406829790773e-37	0.640442766499668	0.209	0.175	1.21250042075227e-32	ERI2
4.95026293974132e-37	0.340393680136065	0.442	0.408	1.35978772691754e-32	JAGN1
6.30601784088707e-37	0.326921900064076	0.582	0.543	1.73220004071327e-32	ZNF516
6.49858951423279e-37	0.636821096765747	0.1	0.073	1.78509755366461e-32	MAP1LC3B2
6.71123941560681e-37	0.543960306677647	0.241	0.206	1.84351035507304e-32	ALDH3B1
7.28470118515358e-37	0.406094239859891	0.252	0.216	2.00103456854984e-32	BTBD6
7.70821372462172e-37	0.61310734403693	0.183	0.15	2.11736922801634e-32	SHISAL1
7.74243221471705e-37	0.826517066236978	0.045	0.026	2.12676870506063e-32	AL159156.1
1.00876674057494e-36	0.516022356513034	0.212	0.178	2.77098135968529e-32	ZNF667-AS1
1.06780378647445e-36	0.776318027470567	0.076	0.052	2.93315022106666e-32	IDI2-AS1
1.30713897790349e-36	0.336401801864199	0.534	0.506	3.5905800584031e-32	PDIA4
1.31331382476858e-36	0.498942279427601	0.251	0.215	3.60754174525681e-32	CYB561
1.5150443274993e-36	1.47733250417134	0.03	0.015	4.16167526320782e-32	AL358232.2
1.62160680149076e-36	0.734935045511004	0.115	0.086	4.45439172301496e-32	AC073050.1
1.86180691392309e-36	0.296250354224484	0.303	0.261	5.11419741185534e-32	AC004797.1
1.96002572183028e-36	0.458043545777805	0.255	0.216	5.3839946552956e-32	DCLK2
2.79422160792309e-36	0.983638745586081	0.056	0.036	7.67544733480393e-32	MYPN
3.70389913395569e-36	0.449358814960328	0.294	0.259	1.01742405310629e-31	MAP1A
4.15336376830663e-36	0.330111048792645	0.578	0.562	1.14088749351615e-31	MAPK6
6.72130500157644e-36	0.29427413427174	0.504	0.47	1.84627527088303e-31	SHC1
7.03753192777685e-36	0.442810492125875	0.255	0.219	1.93313964524102e-31	MAGEH1
7.36686926062811e-36	0.432194789093431	0.175	0.141	2.02360531720194e-31	HOXA5
7.64392091739405e-36	0.401225425867324	0.365	0.333	2.09970863679897e-31	CALHM2
8.40624921411609e-36	0.391758145971749	0.352	0.316	2.30911259662555e-31	S100A3
8.60151657179483e-36	0.351718711171433	0.405	0.373	2.36275058710632e-31	NTPCR
8.64531876295477e-36	0.992026228897513	0.053	0.033	2.37478261099605e-31	ELFN1
1.04949746974634e-35	0.865491717291488	0.069	0.047	2.88286459964623e-31	LINC02600
1.20194517381862e-35	0.656845341329808	0.114	0.086	3.30162319796236e-31	MST1
1.25537720938316e-35	0.371068378464211	0.372	0.332	3.44839565645461e-31	RGS22
1.43184094603008e-35	0.290102485500897	0.231	0.192	3.93312389465002e-31	ITM2C
1.56443627483538e-35	0.499948213539612	0.164	0.132	4.2973500033453e-31	HSPBP1
1.58560148027549e-35	0.705118850892092	0.1	0.073	4.35548870616874e-31	LRGUK
2.24844530773614e-35	0.489962360662112	0.239	0.205	6.17625441582041e-31	PNMA1
2.49477524345968e-35	1.31760706152054	0.029	0.015	6.85289811625938e-31	AL357568.1
3.91345908231443e-35	0.254117927496626	0.466	0.428	1.07498807532095e-30	GPNMB
4.25350832211354e-35	0.405098966107985	0.374	0.343	1.16839620100137e-30	TCTN1
5.92655738993169e-35	0.317726723363574	0.398	0.359	1.62796604944034e-30	RNF24
9.64338899650136e-35	0.381293094046037	0.467	0.439	2.64894252344896e-30	TSPAN3
1.13868900548641e-34	0.324780248486605	0.406	0.374	3.12786482917061e-30	MTX1
1.1517089028728e-34	0.713474791361798	0.091	0.066	3.16362918530128e-30	EEF1AKMT3
1.29526858252702e-34	0.408135212543889	0.102	0.074	3.55797326934348e-30	AF127577.2
1.4238056074961e-34	0.356603972373454	0.388	0.356	3.91105162323105e-30	PTGR1
2.07439225616027e-34	0.569560203362479	0.224	0.192	5.69814808844666e-30	SMARCD3
2.12709770318014e-34	0.296271271506307	0.443	0.408	5.84292468086553e-30	COL4A5
2.3393231123754e-34	0.376445923203124	0.164	0.13	6.42588665738398e-30	BMP2
3.11009460622092e-34	1.27404967601047	0.023	0.011	8.54311887382823e-30	DLL3
3.24450165348585e-34	0.608887176298416	0.148	0.118	8.91232159196028e-30	MICA
3.33928922283512e-34	0.375614936916973	0.438	0.408	9.17269356620579e-30	ZHX1
3.67890920950047e-34	0.631784679215989	0.119	0.09	1.01055957075768e-29	IGSF10
3.6963730429322e-34	0.630098573786492	0.159	0.129	1.01535671116305e-29	EFS
3.89293846687603e-34	0.410706584369156	0.264	0.227	1.06935126746618e-29	SVEP1
4.09751437206982e-34	0.273423711756054	0.581	0.552	1.12554622286386e-29	SLAIN2
4.11015864889347e-34	1.16375106825958	0.058	0.038	1.12901947926455e-29	AC025280.2
4.48977544455057e-34	0.839801382866296	0.103	0.077	1.23329641686359e-29	DIO2
5.06377531755798e-34	0.429539954560804	0.276	0.24	1.39096844198e-29	AC016831.5
5.21336975606817e-34	0.55958400781691	0.112	0.084	1.43206053829436e-29	EFCAB13
6.08234721717802e-34	0.362715085402679	0.384	0.349	1.67075995708663e-29	ACO1
6.46502004536413e-34	0.644171576303618	0.062	0.041	1.77587635626107e-29	LINC01943
6.77086106578898e-34	0.933227973251786	0.079	0.056	1.85988782616158e-29	FGF10-AS1
9.21104607738958e-34	0.2862842505903	0.39	0.35	2.53018224699814e-29	LTBP2
1.38190975166667e-33	0.347539698373917	0.349	0.315	3.79596789685317e-29	RFNG
2.21179658689118e-33	0.311908155105291	0.377	0.339	6.07558404453139e-29	PRKD1
2.64111565820201e-33	1.42760228945387	0.02	0.008	7.25488060151511e-29	AC023355.1
3.07696897030088e-33	0.83491088554713	0.109	0.082	8.45212606451948e-29	AC116366.1
3.3853243283946e-33	0.457927999343299	0.327	0.297	9.29914739766713e-29	FKBP10
3.43457095052254e-33	0.557798387684139	0.146	0.116	9.43442294399036e-29	CBR3
3.5530700746745e-33	0.504479533407294	0.24	0.205	9.75992818812339e-29	ZNRF3
4.17455285254339e-33	0.548645002237304	0.201	0.169	1.14670792306514e-28	NUMBL
4.62775783735725e-33	0.290115755876486	0.264	0.223	1.27119880034366e-28	GXYLT2
6.5678677618696e-33	0.481347702254168	0.272	0.24	1.80412759550796e-28	PIK3R2
6.57247753247864e-33	0.602495216568011	0.207	0.174	1.80539385339656e-28	DNM3OS
7.53311203364522e-33	0.423702495569331	0.278	0.244	2.069270544522e-28	AMMECR1L
7.88354693467752e-33	0.293389778582762	0.308	0.269	2.16553150748657e-28	AC012085.2
9.02739392216058e-33	0.260150229409264	0.583	0.568	2.47973483647829e-28	MAP2K2
9.87449197198441e-33	0.359311455593163	0.352	0.311	2.7124241997844e-28	RNF152
9.91084960529372e-33	0.359347043656362	0.371	0.332	2.72241127807813e-28	TGFBI
1.14697051252538e-32	1.28024950665276	0.04	0.024	3.15061330085595e-28	KRT34
1.1752552899154e-32	0.457292289551351	0.229	0.196	3.22830875586863e-28	HYI
1.2499955945277e-32	0.881042361456547	0.081	0.057	3.43361289860814e-28	AC006115.2
1.3179057370808e-32	1.09933413668447	0.046	0.028	3.62015526918726e-28	U52111.1
1.80200786290617e-32	0.580139612971339	0.174	0.143	4.94993539861695e-28	LRRC49
2.22443788222296e-32	1.10020129156806	0.067	0.046	6.11030841867826e-28	AL691447.2
2.22863769193137e-32	1.23012963345821	0.029	0.015	6.12184487596628e-28	LINC01544
2.30615280069564e-32	0.615846660634101	0.164	0.133	6.33477112823086e-28	PTPRF
2.31956601269273e-32	0.65456005069202	0.164	0.133	6.37161588026566e-28	ASAP3
2.42181247657583e-32	1.61989210436826	0.018	0.007	6.65247669190616e-28	MXRA5
2.49366103621527e-32	0.931448977640224	0.087	0.063	6.84983750037972e-28	LINC02224
2.5909825837373e-32	0.408494113172969	0.139	0.109	7.11717005926798e-28	TMEM44-AS1
3.44990113702699e-32	0.576356837213285	0.121	0.093	9.47653343329945e-28	DCHS1
3.76858054390661e-32	0.340799056542709	0.51	0.48	1.03519138960571e-27	LATS2
4.78234131085735e-32	0.339247839528871	0.46	0.427	1.31366133467941e-27	ATL3
6.27823905234057e-32	0.919477309365782	0.026	0.013	1.72456948528743e-27	HORMAD1
6.38190903907134e-32	0.631953005284271	0.175	0.143	1.75304659394251e-27	VEGFC
7.0356140914037e-32	0.255656681494727	0.595	0.579	1.93261283476768e-27	PSMC1
7.30898908697225e-32	0.410889680197322	0.167	0.136	2.00770621230041e-27	SRD5A1
9.89385067808706e-32	0.776680744322453	0.148	0.12	2.71774184276373e-27	AC156455.1
1.07290633338217e-31	0.383003419836153	0.332	0.299	2.94716640716748e-27	NOB1
1.37444517908782e-31	0.921262372435915	0.053	0.034	3.77546346243632e-27	SEC16B
1.63267296733998e-31	1.90937969186536	0.013	0.004	4.4847893739862e-27	RIPPLY2
1.94886710178297e-31	0.965057597630363	0.016	0.006	5.35334304188764e-27	LINC01550
2.13776678076793e-31	0.341322007470638	0.42	0.386	5.87223157009144e-27	PDLIM4
2.14226681540167e-31	0.275169062912537	0.502	0.477	5.88459271522683e-27	AKR7A2
2.30320975704321e-31	0.564454404901543	0.15	0.121	6.326686881622e-27	SEPTIN8
2.33934829009229e-31	0.920209707010814	0.028	0.014	6.4259558180545e-27	LINC01705
3.439496328637e-31	0.597115017041563	0.153	0.124	9.44795246513298e-27	PYGO1
3.85097874058798e-31	1.40861740234046	0.01	0.002	1.05782535025211e-26	C20orf85
4.14728326509681e-31	1.04839676885644	0.037	0.022	1.13921724008944e-26	ASXL3
4.59765455633351e-31	1.70045297343882	0.015	0.005	1.26292973007925e-26	POLR2J2
5.0022438178821e-31	0.390519394863553	0.307	0.276	1.37406635433403e-26	DEF8
8.09551945558961e-31	0.736403912119936	0.093	0.069	2.22375823925591e-26	ABCB6
9.32096413520707e-31	0.316365065485877	0.388	0.351	2.56037563830003e-26	SYTL4
1.02522212531197e-30	0.721346513089498	0.041	0.025	2.81618265601946e-26	CDKL4
1.0497542275064e-30	0.8304161937016	0.079	0.056	2.88356988753733e-26	AC126182.3
1.2379467805103e-30	0.87206836973368	0.149	0.121	3.40051601138373e-26	DPH6-DT
1.46185641254152e-30	0.400742307209248	0.302	0.268	4.0155733796103e-26	GNG12
1.54261274120429e-30	0.868481025879921	0.081	0.058	4.23740293881406e-26	TNS4
2.08980116525849e-30	0.299708006842311	0.284	0.247	5.74047482084854e-26	NAPRT
2.33139682877299e-30	0.46507469142842	0.183	0.151	6.40411394895651e-26	D2HGDH
3.7600472369297e-30	0.562114320445866	0.167	0.136	1.03284737551222e-25	KLHL29
4.0106019326338e-30	0.853336206400749	0.044	0.027	1.10167224487518e-25	CBLN3
5.02032254005373e-30	0.490710126865181	0.144	0.116	1.37903239852736e-25	AL135925.1
5.49428323754692e-30	0.315664187528425	0.458	0.431	1.50922466252176e-25	MPZL1
5.7282455761656e-30	0.617144109885959	0.143	0.116	1.57349177731693e-25	C11orf95
6.11156254168945e-30	0.375955721454386	0.346	0.315	1.67878511457668e-25	IL15RA
6.39170079022644e-30	0.371862889839507	0.262	0.227	1.7557362900673e-25	AC004160.1
6.70856142612141e-30	0.352124328175911	0.261	0.223	1.84277473814129e-25	LINC01798
6.94901251510481e-30	0.362627285640243	0.377	0.348	1.90882424777414e-25	STK25
8.888146023656e-30	0.325403933598935	0.363	0.332	2.44148483123807e-25	PRAF2
9.46149446609055e-30	0.431341146413743	0.202	0.171	2.59897791489041e-25	BMPER
9.76146267821697e-30	0.472333056968923	0.255	0.222	2.68137618307942e-25	LRP6
9.88643370720574e-30	0.66487518341674	0.081	0.059	2.71570447503235e-25	HLA-DOB
1.09153939626582e-29	0.567754814908624	0.138	0.109	2.99834956760258e-25	COL5A3
1.16172898753047e-29	0.341829774717815	0.278	0.246	3.19115335584745e-25	DIO3OS
1.3580917307804e-29	1.52081354305037	0.021	0.01	3.73054217528068e-25	AC108861.1
1.48035400755857e-29	0.411877194222994	0.304	0.272	4.06638442336264e-25	SLC25A19
1.55793745850094e-29	1.35452155709022	0.021	0.01	4.27949840475623e-25	AC006159.1
1.69703183582625e-29	0.517100286563192	0.22	0.19	4.66157674983114e-25	PLBD2
1.70741462455696e-29	0.456483664309305	0.272	0.241	4.69009723219552e-25	CORO2B
1.72972205805691e-29	0.3918660155005	0.241	0.208	4.75137352127652e-25	AC119674.1
1.79709875122403e-29	0.332994952863906	0.374	0.345	4.93645055973729e-25	AC100810.1
1.85372351458328e-29	0.915554660924807	0.074	0.053	5.09199312220882e-25	AADAT
1.86952717613781e-29	0.825080746932492	0.09	0.067	5.13540420013296e-25	DNAJC22
2.00830095910321e-29	0.588443864648604	0.112	0.086	5.51660190456062e-25	AL078459.1
2.21062448373277e-29	0.329662946753581	0.338	0.306	6.07236439436554e-25	LARP6
2.93626491872145e-29	0.274789885397296	0.572	0.557	8.06562610523596e-25	ITPA
3.15552861284922e-29	0.508076973483715	0.074	0.053	8.66792154663553e-25	TOX2
6.10587364543696e-29	0.676469208856805	0.071	0.05	1.67722243166508e-24	SH2B2
7.17005453590361e-29	0.378421205911916	0.328	0.295	1.96954228046736e-24	P4HA3
7.81741241977761e-29	0.844296160533538	0.074	0.054	2.14736501758871e-24	MANCR
7.88078045684832e-29	0.586004771044221	0.089	0.066	2.16477158369166e-24	HOXA6
8.12032519263383e-29	0.587127084438905	0.053	0.034	2.23057212716459e-24	EDIL3
8.13012751011737e-29	0.669800264778224	0.147	0.119	2.23326472575414e-24	CLTCL1
1.02959945628128e-28	0.841327823719169	0.053	0.035	2.82820674645906e-24	LINC02694
1.08273736599119e-28	0.932808886798138	0.028	0.015	2.97417127064119e-24	AL445433.2
1.08690916520067e-28	0.300196044924414	0.526	0.503	2.98563078588971e-24	TCEAL8
1.131869521189e-28	0.274896481410676	0.524	0.501	3.10913238775407e-24	PHC2
1.37524285456594e-28	0.98575001590668	0.044	0.028	3.77765459720717e-24	PCDHGA5
1.6315078428366e-28	0.458731957227131	0.235	0.205	4.48158889348785e-24	SNHG18
1.89787773729526e-28	0.300310718527886	0.421	0.393	5.21328035657634e-24	WIPI1
2.1417289103468e-28	0.343976119282295	0.384	0.354	5.88311514383161e-24	RNF146
2.49340802893303e-28	1.2560896040716	0.022	0.011	6.84914251467614e-24	IQSEC3
4.42430091783746e-28	0.453253857317091	0.22	0.191	1.21531121912077e-23	CRAT
4.721950691407e-28	0.486075268328266	0.256	0.225	1.29707263542259e-23	GASK1A
5.27334516434907e-28	0.824915437425309	0.069	0.049	1.44853518319505e-23	KCNAB3
5.67709778541216e-28	0.509492348263319	0.112	0.087	1.55944199067487e-23	NRIP3
6.40297610902661e-28	0.574269073537863	0.097	0.073	1.75883350738852e-23	TNFAIP6
7.92038258627652e-28	0.938449188254706	0.056	0.038	2.1756498926243e-23	LMTK3
9.28888094576629e-28	0.895091622065771	0.071	0.051	2.55156270699254e-23	AL162388.2
1.18698098096953e-27	0.421138546971271	0.236	0.206	3.26051805662521e-23	DUSP14
1.34718460021283e-27	0.35331391186977	0.353	0.319	3.70058137832461e-23	BMPR1A
1.46571733344775e-27	0.481745466155277	0.23	0.2	4.02617894324761e-23	HSPA12A
1.73619180634795e-27	0.89084668030586	0.06	0.041	4.76914527285718e-23	AC093523.1
1.76239475860134e-27	0.268681664972938	0.517	0.494	4.84112216240201e-23	HIKESHI
1.82946255424163e-27	0.612930255771101	0.128	0.102	5.02535069024634e-23	PEX5
2.1671883387513e-27	1.38663010097493	0.013	0.005	5.95304964771594e-23	LINC02645
2.72722285529725e-27	0.553309229311091	0.094	0.071	7.49140846121602e-23	ELOVL7
2.88524096619819e-27	0.297104444030267	0.389	0.36	7.92546841004981e-23	ZNF580
3.27165986186896e-27	0.384064724480502	0.343	0.315	8.98692247456785e-23	WDR13
3.67974434779527e-27	1.08308930263526	0.025	0.013	1.01078897489588e-22	UBE2E2-AS1
4.22831149443352e-27	0.288848250134812	0.084	0.062	1.16147488440594e-22	SAMMSON
4.83759827906248e-27	0.891973309195087	0.043	0.027	1.32883987127567e-22	ACOX2
5.76212867099385e-27	0.657589648650031	0.082	0.06	1.5827991246353e-22	STEAP1
5.95983044176472e-27	0.365609249772585	0.318	0.287	1.63710582404835e-22	PRKCI
8.77461038729259e-27	0.890324272366243	0.049	0.032	2.4102977272854e-22	LINC01913
9.35360090472375e-27	0.457023475747987	0.142	0.115	2.56934063251857e-22	LIN7A
1.28682122853758e-26	1.6874296551802	0.013	0.005	3.53476923266988e-22	KIAA0319
1.31231638765122e-26	0.263209802187375	0.644	0.634	3.60480188523914e-22	MRTFA
1.33127300638442e-26	0.424878008380603	0.222	0.191	3.65687382123736e-22	SOBP
1.38076915468512e-26	0.286558633043467	0.468	0.445	3.79283479100455e-22	C14orf119
1.51470819287996e-26	1.11493200423665	0.033	0.02	4.16075193502195e-22	AC073316.3
1.63782734271096e-26	0.706558272279486	0.088	0.066	4.49894792769272e-22	CEP170B
1.6629420365324e-26	1.65336206707775	0.011	0.003	4.56793548015085e-22	LINC02463
1.74041200140044e-26	0.31780558387723	0.226	0.197	4.78073772664688e-22	ANPEP
2.11586773501403e-26	0.784022040763064	0.084	0.062	5.81207708131004e-22	OSBPL10-AS1
2.28334025705174e-26	0.311895952075936	0.371	0.341	6.27210735209541e-22	FAM102A
2.35748264428682e-26	0.758751357476213	0.091	0.069	6.47576907559148e-22	C1QTNF4
2.62492243480909e-26	0.444032397376225	0.33	0.304	7.21039943617709e-22	MOB3B
2.8540587351691e-26	0.52973397452054	0.148	0.122	7.83981393963601e-22	PCBP4
3.6466624580363e-26	1.06733356281627	0.041	0.026	1.00170171059799e-21	PCDHB2
3.78915216453709e-26	0.307447815814413	0.522	0.502	1.04084220807669e-21	TAF13
3.86980539166915e-26	0.497300857319447	0.141	0.114	1.0629968430376e-21	SORD
3.91187486075642e-26	0.548028125234617	0.063	0.044	1.07455290550118e-21	AL135978.2
4.04884188544785e-26	0.655578145437921	0.068	0.049	1.11217637751367e-21	TENM3
4.18564413288524e-26	0.579858746588591	0.071	0.051	1.14975458686225e-21	ZNF295-AS1
4.73455664853449e-26	0.541283531765499	0.162	0.135	1.30053536578594e-21	FAM227B
5.18642846486241e-26	1.30888006500166	0.021	0.01	1.42466003501306e-21	ATCAY
5.35742103147825e-26	1.64741836831224	0.011	0.004	1.47162998313676e-21	IGLV10-54
5.35989892750313e-26	0.534508001713684	0.084	0.062	1.47231063639583e-21	AP002954.1
6.40601502067574e-26	0.38219068279347	0.361	0.331	1.75966826602942e-21	EPN2
6.45740885818151e-26	0.32354815295111	0.365	0.337	1.77378563925388e-21	TMBIM1
6.88505534717484e-26	0.270074448732917	0.345	0.307	1.89125585331546e-21	GARNL3
7.2908372434931e-26	0.356697134585863	0.231	0.201	2.00272008241512e-21	JAM3
7.98161446826346e-26	0.534406694517782	0.152	0.125	2.19246967828729e-21	MOK
8.41739454723215e-26	0.391729536775427	0.17	0.14	2.3121741081792e-21	GOLGA8B
9.15728786797056e-26	0.350966722193574	0.362	0.331	2.51541540445283e-21	LDLRAD3
1.10589947354721e-25	0.826877049070212	0.046	0.031	3.03779526388683e-21	LINC02669
1.47913739983233e-25	0.306305798478114	0.419	0.392	4.06304252359942e-21	FGD5-AS1
1.50238181725325e-25	0.482267902334724	0.086	0.065	4.12689261381294e-21	MIR4458HG
2.11951693451421e-25	0.737460413222995	0.073	0.054	5.82210106741709e-21	AC108734.4
2.14055819614531e-25	0.43409707067605	0.276	0.247	5.87989930899156e-21	LINC00174
2.22255638622482e-25	0.563736682159699	0.166	0.14	6.10514013732096e-21	EEF2KMT
2.31528820176555e-25	0.400502936870903	0.224	0.193	6.3598651614298e-21	P2RY1
2.33732469210866e-25	0.684144371049006	0.089	0.068	6.42039719675327e-21	AL162231.2
2.43539522119957e-25	0.493525100128234	0.179	0.152	6.68978713311309e-21	CDCA7
2.64228433364257e-25	0.407609535056748	0.317	0.291	7.25809083608279e-21	CNPY4
3.70873158790465e-25	0.634756130954189	0.08	0.06	1.01875147988153e-20	LINC01876
4.21285940622338e-25	0.352353812551205	0.389	0.363	1.1572303502955e-20	SLC39A14
5.56379585858244e-25	0.635838777545168	0.067	0.048	1.52831908439401e-20	USP12-AS1
5.69619640689281e-25	0.322700397664651	0.27	0.239	1.56468819100939e-20	SESN2
5.7421661026954e-25	0.418660093543447	0.311	0.283	1.5773156067494e-20	POGLUT3
6.65972111320649e-25	0.421563611162954	0.241	0.213	1.82935879258669e-20	LTBP3
7.23015861842151e-25	1.26864258670577	0.042	0.027	1.98605227089421e-20	SERPINB10
8.63824079630728e-25	0.485607191327818	0.084	0.063	2.37283836433765e-20	CCDC74A
1.15050428942098e-24	0.576202839855499	0.111	0.088	3.16032023261048e-20	CYP27C1
1.44680154366356e-24	0.325087633852577	0.274	0.245	3.97421916028944e-20	AC099560.1
1.51122074456706e-24	0.574303518775908	0.154	0.129	4.15117226325125e-20	SHROOM1
1.60459414688672e-24	0.257272436740674	0.466	0.44	4.40765966208312e-20	NDUFV3
1.66233397544508e-24	1.26675106974833	0.038	0.024	4.5662651971501e-20	LBHD2
1.95249624246054e-24	0.968057760459377	0.031	0.018	5.36331192841485e-20	AL390791.1
2.36605164360209e-24	0.32218971012884	0.187	0.159	6.49930725981059e-20	NOTCH3
2.72336930543117e-24	0.34895701424002	0.268	0.242	7.48082314508889e-20	FAM104B
3.06083595485518e-24	0.655577869646057	0.043	0.028	8.4078102843917e-20	AC107021.1
3.10999787253583e-24	0.648770624249682	0.08	0.059	8.54285315606867e-20	AL360012.1
3.2148710217613e-24	0.457841980879324	0.245	0.218	8.83092920967612e-20	ZBTB8A
3.53446149095536e-24	0.539204540952609	0.164	0.138	9.70881226950527e-20	GGT7
3.54939788556301e-24	0.927557057767904	0.035	0.022	9.74984105185305e-20	AL034417.2
4.13987149504514e-24	0.307993619249305	0.377	0.346	1.13718130097395e-19	EHD1
4.46461767239169e-24	0.411629322378352	0.29	0.264	1.22638582842927e-19	NT5C3B
4.76232391834138e-24	0.50391204016846	0.123	0.099	1.30816275712919e-19	LINC01828
4.95062506318917e-24	0.385838230996831	0.14	0.114	1.35988719860743e-19	PRKCG
5.63440493589651e-24	0.536317905661159	0.103	0.081	1.54771469184141e-19	AC007877.1
6.22759978482875e-24	0.503853337245858	0.16	0.134	1.71065938489461e-19	NFATC4
7.13832756236379e-24	0.349608047832084	0.33	0.302	1.96082719810571e-19	RCBTB1
8.22689997818292e-24	0.807235356265193	0.076	0.056	2.25984715500707e-19	CAVIN2
8.62796485047079e-24	0.903361965536567	0.042	0.028	2.37001566477582e-19	AL355377.3
8.77989274089855e-24	0.525500534310317	0.32	0.295	2.41174873699742e-19	GANC
9.4463104043628e-24	0.801886831811651	0.046	0.031	2.59480700497442e-19	AC138627.1
1.21109730522054e-23	0.560911522074401	0.122	0.098	3.32676318771031e-19	IPO9-AS1
1.3356870420102e-23	0.31612381225123	0.347	0.316	3.66899873569782e-19	CPNE8
1.81094246282751e-23	1.82885355233557	0.01	0.003	4.9744778511409e-19	MAGEL2
1.84565745818076e-23	0.290867423873137	0.327	0.294	5.06983647187673e-19	TBC1D8
1.99321262802983e-23	0.389993152898461	0.252	0.225	5.47515576793515e-19	FAM153CP
2.41066244970426e-23	0.731908711783291	0.086	0.066	6.62184868309264e-19	ERICH2
2.46414023893429e-23	1.12330898648587	0.018	0.009	6.76874682232859e-19	CAPN11
2.91441922802423e-23	0.318543476697668	0.417	0.394	8.00561817745976e-19	UBXN6
3.22983866301577e-23	0.789166968162665	0.126	0.102	8.87204382343802e-19	EPB41L4A
3.75148936694074e-23	0.327000317547187	0.376	0.354	1.03049661420495e-18	HMG20B
4.01515946012493e-23	0.293096521305778	0.333	0.306	1.10292415210172e-18	NPEPL1
5.1040064141803e-23	0.471320459312007	0.242	0.217	1.40201952191119e-18	NT5E
5.14949098644751e-23	0.411898447296968	0.181	0.154	1.41451367906727e-18	S1PR2
5.19348379292622e-23	0.601755321680405	0.091	0.07	1.4265980630789e-18	RNF227
5.61038136101505e-23	0.409662972862839	0.186	0.159	1.54111565605722e-18	RIPOR3
6.41176193042438e-23	0.470133874034112	0.218	0.193	1.76124688466827e-18	WTIP
6.74910491240687e-23	0.401825817196573	0.285	0.259	1.85391162838904e-18	ARSG
7.78614478259957e-23	1.67091105779358	0.014	0.006	2.13877611033228e-18	AC022034.1
9.01272188344351e-23	0.263021244421334	0.458	0.428	2.4757045741631e-18	SPSB1
1.06188799316704e-22	1.54576874713196	0.012	0.005	2.91690012843053e-18	AC020892.2
1.06833606552775e-22	0.660665436632289	0.098	0.077	2.93461233839818e-18	TMC3-AS1
1.17232805866781e-22	0.978055125584261	0.027	0.015	3.22026794435461e-18	TRO
1.22773788073446e-22	0.429955557080672	0.271	0.245	3.37247318458948e-18	CRELD1
1.27522944364602e-22	0.399798035631349	0.109	0.086	3.50292775875125e-18	RGS17
1.3119134231226e-22	0.447451189560842	0.241	0.214	3.60369498197546e-18	CARM1
1.39587802953572e-22	0.573351930430964	0.081	0.062	3.83433735933167e-18	AP002784.1
1.39768152903913e-22	0.373667725687662	0.234	0.206	3.83929139211759e-18	DDAH1
1.42146430396415e-22	0.515472179935895	0.161	0.136	3.90462029655911e-18	EBF4
1.43375321369505e-22	0.305986857244489	0.288	0.26	3.93837670269894e-18	C8orf82
1.51218875839986e-22	0.879347025943223	0.052	0.037	4.15383130044858e-18	GORAB-AS1
1.69363953591133e-22	0.269268795794952	0.454	0.431	4.65225844119484e-18	DNPEP
1.80841234780655e-22	0.67184086345967	0.09	0.07	4.96752787818981e-18	C6orf132
1.87106095563726e-22	0.487970427038094	0.127	0.103	5.13961733903998e-18	NTNG2
2.42536579408803e-22	0.366091710315139	0.317	0.291	6.66223729978042e-18	URGCP
2.42801322846001e-22	1.15336221229861	0.024	0.014	6.6695095372568e-18	AC008273.1
2.47995037034285e-22	1.14201462250633	0.024	0.014	6.81217567229477e-18	U91324.1
2.5170881192827e-22	0.526841631043772	0.111	0.089	6.91418935485766e-18	SELENBP1
2.57210233472811e-22	0.305178206442755	0.453	0.429	7.06530790326465e-18	MYO1C
2.74571357779226e-22	1.05855776235313	0.034	0.022	7.54220062683756e-18	LINC02836
3.22458724168233e-22	0.497689774574023	0.163	0.137	8.8576186941772e-18	PGM5
3.78550342983035e-22	0.403312351537817	0.236	0.21	1.0398399371401e-17	COQ5
4.51666091960722e-22	0.530849725979929	0.11	0.088	1.24068158800691e-17	AADAC
4.54229280684243e-22	0.32078907801066	0.289	0.262	1.24772241111155e-17	HOXD10
4.66186677992576e-22	1.03932697527166	0.049	0.034	1.28056818577781e-17	AC131956.2
4.77738098334077e-22	0.262066541694248	0.445	0.421	1.31229878231388e-17	MRPL24
4.93179929036157e-22	0.361623886233898	0.319	0.291	1.35471594706942e-17	RUFY2
4.95606306163352e-22	0.616018739387892	0.04	0.027	1.36138096240011e-17	CRYM
5.28798923830874e-22	0.590061282453413	0.14	0.117	1.45255776387103e-17	RHBDF1
5.47226157992295e-22	1.22745854770988	0.019	0.01	1.50317553338903e-17	AC008906.2
5.52737114010831e-22	0.532169179460288	0.101	0.08	1.51831357847635e-17	SNHG19
5.5967300201715e-22	0.401145850312866	0.347	0.32	1.53736576924091e-17	PTPRS
5.91257737284381e-22	4.18487121320319	0.013	0.005	1.62412587854647e-17	MMP7
6.96276153746952e-22	0.87586434221834	0.034	0.021	1.9126009667275e-17	SP5
7.0656346046687e-22	0.533047868487828	0.132	0.109	1.94085916955644e-17	PTGFRN
7.44196521440025e-22	0.448488229525936	0.169	0.145	2.0442334247436e-17	MRPL23
8.66036718464502e-22	0.782324901154079	0.097	0.077	2.37891626195014e-17	SHROOM4
9.50863958756763e-22	0.313656375888182	0.248	0.22	2.61192820830895e-17	PANX1
1.04510307923787e-21	1.58579	0.013	0.006	2.87079364835852e-17	CXCL9
1.05243269447065e-21	0.279805783581449	0.454	0.43	2.89092736844144e-17	WDR41
1.05768320042659e-21	0.57247273565228	0.114	0.093	2.90534998325181e-17	TMEM8B
1.11541709788657e-21	0.261235721383309	0.301	0.271	3.06393922618462e-17	ARNTL
1.17359143496324e-21	0.722446363056729	0.038	0.025	3.22373831270052e-17	AP000692.2
1.23760144145938e-21	0.981225387857934	0.052	0.037	3.39956739954478e-17	ADORA2B
1.29297532842998e-21	1.68045262917315	0.012	0.005	3.55167392966432e-17	AC141930.1
1.34498112189669e-21	0.711816875629975	0.059	0.042	3.69452864373801e-17	NUDT11
1.35691508576279e-21	1.04049920001223	0.033	0.021	3.72731004908181e-17	ARSI
1.47882147326433e-21	1.02433176572023	0.035	0.023	4.06217470490979e-17	AC025887.2
1.53002353787353e-21	0.34908303023408	0.214	0.183	4.20282165618479e-17	SPP1
1.74524452643013e-21	0.446643349496072	0.2	0.175	4.79401218965093e-17	WDR54
1.77288329279419e-21	0.30868127096829	0.372	0.344	4.86993311697636e-17	CHEK2
1.77488942443002e-21	0.696898353217148	0.122	0.101	4.87544375996681e-17	SNAP91
1.86250573640047e-21	0.372111009437496	0.256	0.23	5.11611700731844e-17	MRPL45
2.17468566686137e-21	0.583507055618744	0.049	0.034	5.9736440583015e-17	AC096564.1
2.19416911383651e-21	0.380548076905651	0.277	0.252	6.02716313879752e-17	P3H1
2.41408359963836e-21	0.719703900430888	0.045	0.031	6.63124623984662e-17	FAM184B
2.6996356221455e-21	0.930193617776274	0.039	0.026	7.41562909047147e-17	CYP51A1-AS1
3.13028935542872e-21	1.05970589018535	0.035	0.023	8.59859183042715e-17	AC007563.2
3.2405060812674e-21	0.911597481334169	0.043	0.029	8.90134615463343e-17	ABCG5
3.29319017683293e-21	0.688664632688577	0.13	0.108	9.04606409674238e-17	AL390783.1
3.39224274675118e-21	0.888928120873677	0.017	0.009	9.31815160105083e-17	AC021723.2
3.45284455638147e-21	0.654528179209441	0.115	0.093	9.48461871192427e-17	LCA5
4.16248590656375e-21	0.253122621557191	0.523	0.507	1.143393253674e-16	SUGT1
4.32080337157631e-21	1.0932838864639	0.026	0.015	1.1868814781383e-16	AZU1
4.68173559078315e-21	0.299952425080309	0.437	0.419	1.28602594943222e-16	AC004448.2
5.00271274877462e-21	0.268544118900775	0.385	0.36	1.3741951649609e-16	PTRH1
5.11902022368423e-21	0.381112265766558	0.167	0.142	1.40614366524382e-16	ZNF385A
5.19848567101031e-21	0.759096032827185	0.069	0.052	1.42797202896982e-16	TMEM198
5.70879721480614e-21	0.958904899325476	0.035	0.022	1.5681495069351e-16	MEG9
5.96842203735441e-21	0.762723962936644	0.028	0.017	1.63946584944088e-16	FLNC-AS1
6.37871862067226e-21	0.397536809745615	0.244	0.219	1.75217021791246e-16	RAB23
7.74733514668351e-21	0.762526539079614	0.051	0.036	2.12811549144249e-16	TSPAN18
9.78024365714054e-21	0.464489422753381	0.257	0.232	2.68653513017993e-16	SNHG25
9.80738759811177e-21	0.332506779611108	0.28	0.253	2.69399129932532e-16	HNRNPA1P48
1.02278746070995e-20	0.560166324203029	0.107	0.086	2.80949487582416e-16	ERBB2
1.15685576817786e-20	0.361026827624483	0.367	0.343	3.17776710960776e-16	C1RL
1.18140292794795e-20	0.264195787905612	0.343	0.316	3.24519570278023e-16	A1BG
1.2617491873325e-20	0.821719110128091	0.037	0.024	3.46589884268365e-16	PIFO
1.42886389996846e-20	0.362743813342335	0.263	0.236	3.92494624682335e-16	KHDRBS3
1.94105787813542e-20	0.483235880062057	0.096	0.076	5.33189188545018e-16	SPART-AS1
1.95028036376024e-20	0.432653940572152	0.155	0.131	5.357225131213e-16	NR1H3
1.99770070351336e-20	0.60086371935989	0.105	0.085	5.48748406248085e-16	NCDN
2.02776674920885e-20	0.482658030137906	0.116	0.094	5.5700724834018e-16	PLEKHA4
2.03538214549264e-20	0.446294121619939	0.341	0.319	5.59099121545373e-16	UACA
2.2792816473362e-20	0.385567112357244	0.183	0.156	6.26095875706781e-16	RHOBTB1
2.38870562800332e-20	0.578759670809727	0.032	0.02	6.56153548956232e-16	GPR4
2.73086011654419e-20	0.281629828538081	0.418	0.395	7.50139965413523e-16	IPO5
3.30256615732962e-20	0.26136209140602	0.433	0.402	9.07181897756872e-16	EPDR1
3.56202839176685e-20	0.745535124818282	0.056	0.041	9.78453578934435e-16	AL353746.1
3.69934970381098e-20	0.653058938306001	0.087	0.068	1.01617437013984e-15	TGFB3
3.77175219159424e-20	0.550454003432454	0.114	0.093	1.03606260950902e-15	TRABD2B
3.80491469429506e-20	0.432635977738776	0.082	0.064	1.04517201737591e-15	HNRNPA1L2
3.93820001938938e-20	0.785363534725708	0.061	0.045	1.08178416332607e-15	LINC02198
4.38231649503141e-20	0.525673002607544	0.155	0.133	1.20377851802018e-15	PINLYP
4.52054982729335e-20	1.40441863869713	0.016	0.008	1.24174983205921e-15	SHOX2
4.58325282522882e-20	0.378577596898831	0.23	0.203	1.2589737185621e-15	ADAMTS9-AS1
4.59815117854748e-20	1.07735746811254	0.018	0.01	1.26306614723521e-15	FZD10
4.66995278408705e-20	0.497539391361823	0.175	0.151	1.28278933026087e-15	SYNGAP1
4.8996030034929e-20	1.31015104812569	0.02	0.011	1.34587194902946e-15	AC107220.1
5.31105722815022e-20	0.689120491271676	0.105	0.085	1.45889431000058e-15	CCDC8
5.44180379339685e-20	0.477857547159722	0.248	0.223	1.49480908400818e-15	CLEC3B
5.74976434079292e-20	0.776081139733578	0.04	0.027	1.57940276677241e-15	LINC01465
5.87901517599103e-20	0.337453602392255	0.249	0.224	1.61490667869298e-15	ALKBH2
6.14264118954135e-20	0.429060484079103	0.123	0.101	1.68732210835511e-15	AC007780.1
6.24359381656974e-20	0.30288978289338	0.254	0.228	1.71505278547354e-15	BRINP2
6.80249172127017e-20	0.488454154223711	0.097	0.077	1.8685764509157e-15	FAM27C
7.61453380908681e-20	1.34391804528678	0.013	0.006	2.09163629201806e-15	AC108134.1
8.44633816704304e-20	0.335125110756575	0.339	0.318	2.32012463110505e-15	MGAT2
8.65354388439147e-20	0.388046736801026	0.179	0.154	2.37704196960349e-15	USP13
8.93892928788732e-20	0.259888819996974	0.388	0.365	2.45543448608977e-15	PDZD11
9.12525050301236e-20	0.637219874983366	0.116	0.096	2.50661506067247e-15	PTH1R
9.84336788764905e-20	0.307613249150612	0.399	0.379	2.70387472505832e-15	LRRC59
1.03089440566824e-19	0.350793647771392	0.248	0.224	2.83176384293008e-15	LXN
1.17659864208226e-19	0.330834377702574	0.312	0.287	3.23199880993575e-15	PC
1.20175672487581e-19	0.931322388001329	0.031	0.02	3.30110554756136e-15	FNDC7
1.36478900814229e-19	0.717111749769364	0.06	0.045	3.74893892646606e-15	GRTP1
1.45694620807368e-19	0.574277420593828	0.119	0.098	4.00208553895761e-15	C2orf92
1.64469200207133e-19	0.45142605895542	0.023	0.014	4.51780446048973e-15	MSC
1.67797522767687e-19	0.967087850026919	0.029	0.018	4.60923015290559e-15	HEY2
1.70830668076139e-19	0.962048093679877	0.035	0.023	4.69254762138346e-15	BVES
1.88160469570663e-19	0.342399434386658	0.26	0.235	5.16857993863653e-15	GLI3
1.97638832073557e-19	1.0317348391815	0.022	0.013	5.42894107822855e-15	AL731571.1
1.99030072501068e-19	2.19705064340317	0.01	0.004	5.46715706153184e-15	MMP26
2.05767840782046e-19	1.35926279156592	0.021	0.012	5.65223681844203e-15	ALLC
2.14065278823688e-19	0.656319161148395	0.083	0.064	5.8801591440079e-15	LUCAT1
2.19322403679018e-19	1.24932161024482	0.021	0.012	6.02456710665893e-15	LAIR2
2.20683695654083e-19	0.584897947060779	0.158	0.134	6.061960435922e-15	AL138999.2
2.34257324774089e-19	1.27145875017518	0.016	0.008	6.43481445421946e-15	AC009413.2
2.39270965198627e-19	0.447005229320215	0.206	0.184	6.57253414304109e-15	AC093849.2
2.43690619985167e-19	0.547762568284766	0.198	0.175	6.69393764037256e-15	ZBED3-AS1
2.47121649087221e-19	0.488610511518136	0.157	0.135	6.78818457877687e-15	SYDE1
2.48202969598137e-19	1.04102437894697	0.025	0.015	6.81788737189122e-15	AC010203.2
2.48219277398326e-19	0.531671398662882	0.086	0.068	6.81833533085461e-15	MAPK8IP1
2.54528025522759e-19	0.304462671570356	0.32	0.297	6.99163033308468e-15	GPX7
2.60115032603866e-19	0.312860399410622	0.349	0.323	7.14509983059558e-15	AC058791.1
2.82065257095982e-19	0.384509562737819	0.203	0.179	7.74805054716953e-15	CENPT
3.06416876552425e-19	0.374139952663278	0.209	0.184	8.41696518201857e-15	WDR18
3.68964736550495e-19	0.432485990395763	0.185	0.161	1.01350923483055e-14	ADAM32
3.72036928761129e-19	0.554191139529255	0.086	0.067	1.02194823961394e-14	AC243829.1
3.88168297255399e-19	0.440347772204742	0.125	0.104	1.06625949573085e-14	NUDT6
4.18603327460066e-19	0.776669905763328	0.087	0.069	1.14986148020005e-14	AL359546.1
4.50379640458973e-19	0.500300704842534	0.128	0.107	1.23714783437675e-14	ACCS
4.56055278256769e-19	0.72438036709912	0.055	0.04	1.25273824384352e-14	AC018978.1
4.86203534456546e-19	1.15423680584296	0.02	0.011	1.33555248879869e-14	LINC01510
4.97225919529945e-19	0.621837414041609	0.039	0.026	1.36582987835681e-14	STAM-AS1
5.28252674218517e-19	0.507927018309636	0.13	0.108	1.45105727081084e-14	AC090578.1
5.31830172160377e-19	0.656474508900445	0.079	0.062	1.46088429990734e-14	ANGPTL5
5.4124060857851e-19	1.33792999333283	0.011	0.005	1.48673382770431e-14	ASB15
5.60953278042752e-19	1.25875237047621	0.027	0.017	1.54088255945564e-14	TSNAXIP1
5.96055077086979e-19	0.255674241276089	0.415	0.392	1.63730369125022e-14	STX10
6.12069729581686e-19	1.02847597544922	0.024	0.014	1.68129434018793e-14	ALDH1L1
6.12860975551841e-19	2.06887546068839	0.027	0.017	1.68346781374335e-14	IGHG4
6.54364945314267e-19	0.351662024238804	0.2	0.237	1.79747506828376e-14	PHKG1
7.80493477907835e-19	0.280461296848941	0.351	0.328	2.14393753446503e-14	TNIP2
7.8195211746912e-19	1.27447861794632	0.025	0.015	2.14794427147593e-14	CHGA
7.95178381287122e-19	1.14467359919719	0.02	0.011	2.1842754955576e-14	WDR17
8.13950492372657e-19	0.772979308273051	0.055	0.041	2.23584060749845e-14	ZNF667
8.37921931554242e-19	0.644248667980473	0.061	0.046	2.30168775378635e-14	ATP9A
9.93699703928637e-19	0.384213534068081	0.188	0.165	2.72959371672157e-14	MTERF2
1.0006646426148e-18	0.291161626995576	0.38	0.357	2.74872570679861e-14	PLOD3
1.23511694720969e-18	0.74476774606144	0.057	0.042	3.39274274229029e-14	IL17RD
1.27000138139225e-18	0.529914900394671	0.101	0.082	3.48856679454637e-14	MAP3K6
1.46434731066807e-18	0.433687106499968	0.229	0.208	4.02241562767413e-14	NLGN2
1.57040614360372e-18	0.255535268827087	0.402	0.375	4.31374863586504e-14	AGAP1
1.97275251569322e-18	0.779019156269913	0.033	0.022	5.41895388535772e-14	C9orf92
2.04838617672929e-18	0.441757680606414	0.12	0.099	5.6267119888577e-14	PLEKHA6
2.17350496219207e-18	0.76567136609492	0.079	0.062	5.9704007806454e-14	AL133444.1
2.33313656731868e-18	0.662245418834673	0.061	0.046	6.40889283676769e-14	AC007541.1
2.41348257802258e-18	0.537363745433474	0.152	0.131	6.62959529357023e-14	HCG11
2.50522324258318e-18	0.923579061940703	0.028	0.018	6.88159772505173e-14	AL133482.1
2.72619900801579e-18	0.528330410926699	0.15	0.129	7.48859605511856e-14	HAAO
2.86116044133807e-18	0.554905255302796	0.062	0.047	7.85932161631155e-14	C2orf81
3.11162495568965e-18	0.764193883221925	0.047	0.034	8.54732259078389e-14	PCDHB15
3.17116584063966e-18	0.435773104749341	0.208	0.186	8.71087544765309e-14	ATL1
3.17933294736362e-18	0.851436803951808	0.035	0.023	8.73330967311313e-14	GLIDR
3.45455290243588e-18	0.40211613730166	0.139	0.118	9.48931136770111e-14	CDKN2B
3.6683743529962e-18	0.831029503294922	0.036	0.025	1.00766575102453e-13	AP001437.2
3.71561453303177e-18	1.64425599645987	0.013	0.006	1.0206421560785e-13	CCDC195
3.79037899325791e-18	0.638873947443262	0.108	0.09	1.04117920565802e-13	C22orf31
4.19763507380948e-18	0.617542556783678	0.07	0.054	1.15304837842473e-13	AC005759.1
4.26998659678219e-18	1.12691642975126	0.018	0.01	1.1729226182701e-13	C8orf86
4.98336918845258e-18	0.474924890993092	0.154	0.131	1.36888168237604e-13	TCF7L1
5.25569147017904e-18	0.491506102075889	0.163	0.14	1.44368588994348e-13	NEK11
5.38722437942154e-18	0.45251609660135	0.077	0.06	1.4798166647833e-13	LINC00839
5.5795983229681e-18	0.401011530386303	0.19	0.166	1.53265986333611e-13	SIDT2
5.6005034581845e-18	0.845536519039549	0.047	0.033	1.5384022949287e-13	AL627232.1
5.67955288249534e-18	0.550716102449809	0.103	0.084	1.56011638129265e-13	FANK1
6.16404197229272e-18	1.34618680647367	0.016	0.008	1.69320068936909e-13	MAFIP
6.81136004999122e-18	0.430723357244254	0.052	0.037	1.87101249213209e-13	AC098818.2
6.98199701052006e-18	0.634356363871183	0.082	0.065	1.91788475881976e-13	IL1RL2
6.9930286291713e-18	0.459035370929878	0.054	0.039	1.92091503414707e-13	AC007728.2
7.28255976262847e-18	0.318530622701369	0.358	0.334	2.00044634119641e-13	CLUAP1
7.68749953066099e-18	0.292214996695547	0.343	0.321	2.11167924607727e-13	ALDH7A1
7.79773033879921e-18	0.705466588398653	0.077	0.061	2.14195854676476e-13	PACSIN3
7.84054047648071e-18	1.0302434341616	0.01	0.004	2.15371806348449e-13	AC113383.1
8.26055737034312e-18	0.984680878393607	0.019	0.011	2.26909250405955e-13	AC012603.1
9.09095055503521e-18	0.400040556041282	0.294	0.268	2.49719320796262e-13	DANT2
9.97551774475933e-18	1.06989372318627	0.022	0.013	2.74017496930794e-13	AC010273.3
1.00111024882293e-17	0.643706182952744	0.047	0.034	2.74994974249171e-13	MAP7D2
1.00194055144644e-17	0.590024192096942	0.106	0.087	2.75223050076824e-13	PHETA2
1.04573431736653e-17	0.37300955377405	0.302	0.28	2.87252759637413e-13	PPARA
1.19778275981674e-17	0.873677945205814	0.022	0.013	3.2901894629406e-13	CDC42BPG
1.20982764899147e-17	0.376190468187226	0.282	0.26	3.32327556901468e-13	ULK1
1.42935971367341e-17	0.769926753534477	0.043	0.03	3.92630819748948e-13	PPFIA2-AS1
1.53765524560622e-17	0.261802096233195	0.368	0.346	4.22378519415574e-13	ST6GALNAC6
1.5620323013307e-17	0.310282447870087	0.294	0.272	4.29074652852529e-13	GSTA4
1.65132244809187e-17	0.524437068693182	0.111	0.092	4.53601763266355e-13	TOP1MT
1.69670738966759e-17	1.8949081336134	0.012	0.006	4.66068552867789e-13	AP001037.1
1.80182113072673e-17	0.786503042276056	0.054	0.04	4.94942246399325e-13	CCDC13
1.87819860635269e-17	0.63918534264842	0.106	0.087	5.15922375179019e-13	SNX32
1.90049689581974e-17	0.697863268729908	0.035	0.023	5.22047492312723e-13	AC011468.3
2.19873644652938e-17	1.30314328350813	0.019	0.011	6.03970914497156e-13	SLC5A10
2.34233904608202e-17	0.678668647885297	0.145	0.124	6.43417112568271e-13	ZNF521
2.34698205220996e-17	0.695587945886928	0.089	0.072	6.44692499921553e-13	AC002066.1
2.35315455870588e-17	0.337653200601099	0.307	0.285	6.46388025730919e-13	CEP68
2.62452650248435e-17	0.375595299739515	0.296	0.276	7.20931184967427e-13	HYAL2
2.73138816516159e-17	0.341227693158273	0.357	0.336	7.50285015088237e-13	SIN3B
2.9637335873405e-17	1.12885834359287	0.016	0.009	8.14107979106562e-13	TMEM212
2.9698021840631e-17	0.581627099803441	0.092	0.075	8.15774961940294e-13	AL354920.1
3.02456601084306e-17	1.11996650052214	0.024	0.014	8.30818037518481e-13	SLC9A3-AS1
3.03235619301139e-17	0.955139628375619	0.033	0.022	8.32957922658299e-13	SEPTIN4-AS1
3.15893439408193e-17	0.279842990382658	0.163	0.139	8.67727688710365e-13	SPATC1L
3.24697743958965e-17	1.33368481610807	0.011	0.005	8.91912232880882e-13	SLC22A2
3.33856753361309e-17	0.351792631534766	0.233	0.212	9.17071115808181e-13	FAM229B
3.48478212919488e-17	0.436134613513157	0.179	0.157	9.57234803068542e-13	FRMD6
3.57991673279786e-17	0.383235059016848	0.082	0.064	9.83367327332243e-13	PHLDA3
3.62535137965134e-17	0.310935458594667	0.219	0.197	9.95847770476427e-13	HTRA2
3.75782467091161e-17	0.798062286955727	0.047	0.034	1.03223685885271e-12	LINC00705
3.92518856700456e-17	0.281932358508439	0.417	0.395	1.07821004747048e-12	TRMT11
3.94132735777341e-17	0.273365727268303	0.372	0.349	1.08264321190678e-12	TOB1
3.98647905461434e-17	0.542385306921129	0.173	0.153	1.09504593151201e-12	DMGDH
4.03168151995641e-17	1.00832177636852	0.023	0.014	1.10746259671683e-12	DIO2-AS1
4.1434739564387e-17	0.318030926366118	0.35	0.329	1.13817086109415e-12	TRIM25
4.30665712965434e-17	0.440359328599043	0.125	0.105	1.18299564694475e-12	AMOTL1
4.51784532955372e-17	0.341543631219672	0.255	0.23	1.24100693357511e-12	NFATC1
4.74361330451313e-17	0.595205811825171	0.063	0.048	1.30302313861671e-12	SERPINE3
5.07162865976277e-17	0.640979595199314	0.078	0.062	1.39312567655023e-12	AGAP2-AS1
5.53295394060927e-17	0.386476174458831	0.221	0.197	1.51984711794596e-12	SPATA7
5.65556608261851e-17	0.628412725556645	0.122	0.103	1.55352744723448e-12	STAR
5.8174120056987e-17	0.723756152487534	0.033	0.022	1.59798490384537e-12	ACOT12
6.47326280664893e-17	1.41261361395956	0.01	0.004	1.77814056035839e-12	TPO
6.53291173116275e-17	0.503644689989612	0.15	0.13	1.7945255234331e-12	BEND6
6.69977495018196e-17	0.695628189855053	0.047	0.035	1.84036118106548e-12	Z97200.1
7.036204095677e-17	0.388064237631689	0.273	0.251	1.93277490304151e-12	AC087477.2
7.85391582067386e-17	0.597024328429469	0.137	0.117	2.1573921367809e-12	FAM9B
8.00468145484977e-17	0.815507359695308	0.032	0.021	2.19880594883268e-12	AC021205.3
8.36055620236958e-17	1.18870167393413	0.011	0.005	2.2965611832289e-12	AL158167.1
1.11895386579437e-16	0.323241656641021	0.237	0.215	3.07365437395056e-12	CTSF
1.14395618787636e-16	0.882420987430387	0.046	0.034	3.14233325247759e-12	C11orf91
1.17135756766119e-16	0.88143312808507	0.09	0.073	3.21760210260853e-12	MAMDC2-AS1
1.20131050372451e-16	1.49279156152572	0.012	0.006	3.29987982268086e-12	AL008730.1
1.38196364798714e-16	0.618498296298836	0.121	0.102	3.79611594465586e-12	SIAE
1.44418080382068e-16	0.351689215535143	0.177	0.154	3.96702025001503e-12	ATP8B2
1.61452104748065e-16	0.611523358767074	0.06	0.045	4.43492786532461e-12	LATS2-AS1
1.81812234739071e-16	0.344242479964494	0.315	0.293	4.99420027604755e-12	USP40
1.90289193369322e-16	0.320039237587822	0.243	0.22	5.2270538526619e-12	C12orf45
1.96254999390439e-16	0.496211116725534	0.099	0.081	5.39092857825596e-12	SIX5
2.06111390780877e-16	1.1749148839468	0.023	0.014	5.6616737933599e-12	SPATA18
2.06938646842217e-16	0.761699758117865	0.055	0.041	5.68439769010887e-12	ANO1
2.1904482897507e-16	0.656191301369444	0.093	0.076	6.0169424071162e-12	DCHS2
2.19485815108903e-16	0.259245285731665	0.409	0.389	6.02905585522646e-12	NAGLU
2.37554715840882e-16	1.05636073198722	0.019	0.011	6.52539048943319e-12	VEGFD
2.71225143282595e-16	1.00509944904962	0.023	0.014	7.4502834608296e-12	AC245060.6
2.88166883563545e-16	0.34925149974236	0.286	0.266	7.91565612460703e-12	FAM234A
2.9645684880062e-16	0.391073104634661	0.219	0.199	8.14337317970422e-12	CFAP300
3.52946054291004e-16	0.370551055156319	0.287	0.267	9.69507516531958e-12	P3H3
4.21084268224676e-16	1.12754443631819	0.011	0.005	1.15667637638636e-11	AC005785.1
4.34512540360277e-16	0.489029141513895	0.03	0.02	1.19356249711564e-11	LINC00944
5.11990650133943e-16	1.60219148548767	0.016	0.009	1.40638711685293e-11	ISM2
5.26008512427125e-16	0.580021128994332	0.211	0.193	1.44489278278607e-11	LINC00632
5.30953877869912e-16	0.507219568035463	0.077	0.061	1.45847720712086e-11	AL022238.2
5.71806337415661e-16	0.95486884203405	0.021	0.013	1.57069482824708e-11	NGFR
7.11042477245828e-16	0.705343530468105	0.061	0.047	1.95316258074656e-11	AL391807.1
7.25130435132722e-16	0.725705903968685	0.051	0.038	1.99186079226607e-11	AL035409.1
7.38533349113901e-16	1.41584008549601	0.01	0.005	2.02867725668097e-11	AC090987.1
7.41447257123745e-16	0.298730332403236	0.251	0.23	2.03668147059321e-11	IFT52
7.8519647249201e-16	0.34226297369056	0.325	0.306	2.1568561902883e-11	PKD1
8.15430900728987e-16	0.649159237130125	0.022	0.014	2.23990714121245e-11	LINC02240
8.31537758110096e-16	0.389947284719273	0.193	0.173	2.28415106775262e-11	DHRS12
8.89113358626727e-16	1.21294411637349	0.013	0.006	2.44230548481176e-11	TACR2
9.05191307966345e-16	0.383096989121793	0.219	0.199	2.48647000385275e-11	ZNF581
9.32480817928278e-16	0.310374896749606	0.255	0.232	2.56143155876719e-11	ST6GALNAC4
1.0301591563605e-15	0.307562424488665	0.351	0.33	2.82974418660666e-11	BACE1
1.05957691619178e-15	0.254721747044498	0.39	0.372	2.91055183108721e-11	FAM162A
1.08148067053044e-15	0.295680366912025	0.434	0.418	2.97071925388008e-11	PLXND1
1.08900115335818e-15	0.379806169779577	0.024	0.015	2.99137726815958e-11	LINC01031
1.24943306333763e-15	0.336527580207335	0.151	0.13	3.43206768168213e-11	SLC24A1
1.3062387565007e-15	0.669810666790105	0.057	0.043	3.58810724023176e-11	BTG3-AS1
1.31693462439931e-15	0.393189497461689	0.102	0.084	3.61748771976246e-11	PRKAG2-AS1
1.32170436103968e-15	0.922270779512417	0.036	0.025	3.6305897093399e-11	AL391097.3
1.59952350732967e-15	0.920976165536754	0.038	0.027	4.39373112228388e-11	EPHA5
1.73655697105872e-15	0.33830259865819	0.295	0.272	4.77014834380121e-11	CORO2A
1.89425728259559e-15	0.335567106852076	0.252	0.232	5.20333532956182e-11	TRAF7
2.16770422120351e-15	0.318214892728682	0.331	0.311	5.95446672522391e-11	MPP5
2.27016840929912e-15	0.646805434640997	0.049	0.036	6.23592560350376e-11	C22orf23
2.30090349412899e-15	0.484260340330073	0.17	0.151	6.32035180802294e-11	SLC12A4
2.4587788392193e-15	0.896795181881658	0.026	0.017	6.75401959345148e-11	AP003355.2
2.51563211161863e-15	1.05055536819869	0.017	0.01	6.91018984740521e-11	AC003988.1
2.53511966601291e-15	0.566591638681743	0.095	0.078	6.96372021057087e-11	INSYN2A
2.68226548924233e-15	0.646302709712672	0.053	0.04	7.36791507239976e-11	RNF212
2.8847837983895e-15	0.975233131436797	0.03	0.02	7.92421261579612e-11	AL513164.1
3.04729852322967e-15	1.16085863515377	0.016	0.009	8.37062431345959e-11	AC010207.1
3.52326349972712e-15	1.06263880706439	0.021	0.013	9.67805250740043e-11	MAGI1-AS1
3.80349336695775e-15	0.362549327268243	0.187	0.165	1.04478159296962e-10	PDE5A
3.87131137745143e-15	0.992512068092243	0.061	0.048	1.06341052227213e-10	LINC01203
3.96062400716986e-15	0.276108911574165	0.362	0.343	1.08794380852949e-10	PMM1
4.89269427316362e-15	0.826316732746775	0.033	0.023	1.34397418989532e-10	AC105206.2
5.01875353847422e-15	1.32886039398385	0.016	0.009	1.37860140948348e-10	APLNR
5.16611585674812e-15	0.685144518304839	0.058	0.045	1.41908036469014e-10	AL391097.2
5.34065380105628e-15	0.727925288298415	0.045	0.033	1.46702419261215e-10	AP003119.3
5.37769197071702e-15	0.463530503919857	0.055	0.042	1.47719820743626e-10	AP000919.3
5.42244389933757e-15	0.675750617088489	0.028	0.019	1.48949111470904e-10	HSF4
5.66256030604378e-15	1.13507503023625	0.015	0.009	1.55544869046717e-10	CADPS
6.64962091957271e-15	0.303156769828289	0.338	0.32	1.82658437039743e-10	ORAI3
7.07998760118131e-15	0.390204505127679	0.244	0.226	1.94480179416849e-10	CYB5D2
7.53711049800128e-15	0.650523740630106	0.127	0.11	2.07036888269597e-10	HOXD3
7.9445815247887e-15	0.486201737777802	0.132	0.114	2.18229709904421e-10	METTL1
8.77945453838376e-15	0.412966693538182	0.192	0.17	2.41162836714863e-10	AC008892.1
9.14887343907628e-15	0.56360326565652	0.068	0.054	2.51310404497986e-10	UNC119B
1.0008123414504e-14	0.592082401472649	0.123	0.106	2.74913142073011e-10	TBC1D8B
1.02063921062179e-14	0.464781428517411	0.166	0.146	2.803593847657e-10	MID1
1.06194170242047e-14	0.644765197412012	0.024	0.016	2.91704766237879e-10	AL139011.1
1.07975587997659e-14	0.446912697439017	0.173	0.154	2.96598142670769e-10	PDIA5
1.20334533406009e-14	1.2860673692891	0.011	0.006	3.30546929812967e-10	MTRNR2L8
1.21436553118625e-14	0.477511397869845	0.149	0.13	3.33574067761552e-10	RGMA
1.28673984012281e-14	0.270343175914819	0.451	0.438	3.53454566683334e-10	NCBP2
1.29225248809989e-14	0.427650212988021	0.15	0.131	3.54968835956159e-10	PTCH2
1.33424253295516e-14	0.548207828810982	0.069	0.055	3.66503081377454e-10	SPAG6
1.42190775998652e-14	0.311855859447304	0.16	0.14	3.90583842590698e-10	PTPRN2
1.49942192540553e-14	0.279989246518674	0.419	0.397	4.11876208689646e-10	PROS1
1.56410854229314e-14	0.295171150975378	0.376	0.358	4.29644975482504e-10	PGM3
1.59194097963334e-14	0.675242367635273	0.032	0.022	4.37290267695483e-10	LHFPL3-AS2
1.71641756062064e-14	0.27846942984162	0.413	0.397	4.71482739726885e-10	TM2D2
1.72600008168729e-14	0.557094717013713	0.072	0.058	4.74114962438681e-10	SYNGAP1-AS1
2.02781042797309e-14	0.868726122677764	0.025	0.016	5.57019246459927e-10	TMEM212-AS1
2.02856713248184e-14	0.484825204837643	0.145	0.127	5.57227105621436e-10	STOML1
2.33250233470055e-14	0.334683929048793	0.284	0.266	6.40715066318894e-10	PNPLA4
2.43266423735417e-14	0.323126496763221	0.399	0.381	6.68228539358817e-10	ITPRIPL2
2.524859924622e-14	0.804964814520342	0.039	0.028	6.93553772694418e-10	COLCA1
2.62999919088949e-14	1.25675620241553	0.022	0.014	7.22434477745435e-10	ITIH5
2.72737659711576e-14	0.396127761163873	0.269	0.25	7.49183077461729e-10	RILPL1
2.74726694871424e-14	0.865502820052674	0.087	0.071	7.54646758142315e-10	AP001528.1
3.09147289169903e-14	0.581352280502871	0.067	0.085	8.49196688620806e-10	ADGRL4
3.2042367396489e-14	0.374652290405326	0.244	0.225	8.80171790014155e-10	GRB10
3.42288679389961e-14	0.431272121367645	0.165	0.146	9.40232773416284e-10	BASP1-AS1
3.59507531998916e-14	0.414586501678107	0.146	0.127	9.87531239647823e-10	RPP40
3.76710920119755e-14	0.419281474809725	0.115	0.098	1.03478722647695e-09	PLCG1
3.77119997195613e-14	0.345032730488454	0.172	0.152	1.03591092029663e-09	RUSC1
3.83426784449349e-14	0.564752785343804	0.031	0.043	1.05323503420392e-09	CPXM2
3.84071301836935e-14	0.492762295310923	0.18	0.163	1.05500545901588e-09	IL17RC
4.2160647136303e-14	0.849425010147996	0.019	0.011	1.15811081618711e-09	SH2D4B
4.25250521169528e-14	0.752101924367458	0.06	0.047	1.16812065660058e-09	SNAP25
4.32696031661877e-14	0.289542587253373	0.226	0.205	1.18857272937201e-09	MSANTD3
4.42164450716593e-14	0.653063167973124	0.085	0.07	1.21458152967341e-09	PABPC5
4.52692545289869e-14	0.341465195514322	0.247	0.227	1.24350115265674e-09	CREB3L1
4.59798283513477e-14	0.870881567078444	0.044	0.033	1.26301990498317e-09	AL391097.1
4.79621319914979e-14	0.698617642794267	0.065	0.052	1.31747180367446e-09	CLMAT3
6.25441055869022e-14	0.465167524513224	0.147	0.128	1.71802403636662e-09	CCDC122
6.508980777814e-14	1.02988234838925	0.024	0.015	1.78795192985773e-09	PCDHB13
6.73451747217489e-14	0.407026055744222	0.182	0.163	1.84990460443172e-09	DHRS4
6.86044361479714e-14	0.889384373774846	0.05	0.038	1.88449525654863e-09	TAS2R1
7.40395640422542e-14	0.64673159277312	0.132	0.116	2.03379278467668e-09	AGXT2
7.5984230581458e-14	0.855627730625729	0.038	0.028	2.08721082984207e-09	AC092115.3
7.65963654871865e-14	1.06639684522959	0.034	0.024	2.10402556356753e-09	RANBP3L
7.82590955019119e-14	0.340026500421591	0.195	0.174	2.14969909434202e-09	USP54
7.93172406565326e-14	1.15986212954303	0.01	0.005	2.17876528359429e-09	LINC02154
8.38534093300738e-14	0.907363069858877	0.045	0.034	2.3033693008878e-09	RORB-AS1
9.49733513912147e-14	0.558920423584917	0.053	0.041	2.60882298936528e-09	KCTD21-AS1
9.55623786351777e-14	0.702360440234524	0.142	0.125	2.6250029787297e-09	LINC02112
9.55965513022605e-14	0.371334168446611	0.197	0.177	2.62594166772179e-09	ARHGEF10
9.60760506271296e-14	0.376844503726581	0.056	0.043	2.63911303467662e-09	NHSL2
9.85448017767681e-14	0.458452612804808	0.198	0.18	2.70692716000604e-09	FAXDC2
1.06549233249308e-13	0.464137794570964	0.173	0.155	2.92680088812524e-09	CAMKK1
1.1557789064663e-13	0.528396858923592	0.056	0.043	3.17480907817227e-09	PGM5-AS1
1.16045458823608e-13	0.540430713857453	0.103	0.087	3.18765270842569e-09	KCNC4
1.19742493898067e-13	0.967897927563709	0.011	0.006	3.28920656488602e-09	AL031668.2
1.24170677374002e-13	0.786398758421513	0.018	0.011	3.41084433678647e-09	AL353593.1
1.28952593501391e-13	0.984041259506832	0.018	0.011	3.5421987908897e-09	IDI2
1.29258752357805e-13	1.21075653790592	0.01	0.005	3.55060866851654e-09	AL391834.3
1.31915426837087e-13	0.655398347394803	0.034	0.024	3.62358485978795e-09	GDF9
1.32769100379404e-13	1.43837445466432	0.014	0.008	3.64703441832185e-09	GFRA1
1.35577392160383e-13	0.874417707199685	0.022	0.014	3.72417538525355e-09	AC016596.1
1.60223467959482e-13	0.824419031746165	0.016	0.009	4.40117844137902e-09	AL121987.2
1.8307488778855e-13	0.444528262389043	0.205	0.185	5.02888409266368e-09	DNM3
1.85627836902766e-13	0.778164394673463	0.027	0.018	5.09901105188208e-09	GLI1
1.91026397196875e-13	0.904261154995659	0.026	0.017	5.24730410460097e-09	AL049775.1
1.96092748979562e-13	0.687080877441082	0.024	0.015	5.38647172171959e-09	ADH1B
2.04675834930015e-13	0.478376812245509	0.066	0.052	5.62224050969258e-09	TINCR
2.07739044566964e-13	0.295528090351163	0.383	0.369	5.70638381520992e-09	RDH11
2.13299752002852e-13	0.659120609268081	0.033	0.024	5.85913088776633e-09	RBMS3-AS3
2.35298268973379e-13	0.642926955434564	0.073	0.059	6.46340815042974e-09	REXO5
2.38987849856089e-13	1.11688277801561	0.031	0.022	6.5647572476969e-09	RAB3C
2.45259793015179e-13	0.450446750678995	0.152	0.134	6.73704125433395e-09	PITPNM1
2.56779806190927e-13	0.253373431337321	0.326	0.308	7.05348449625856e-09	LINC02802
2.65712378814432e-13	0.486189758234702	0.138	0.121	7.29885333365362e-09	ZBTB47
2.754824416547e-13	0.80865801840312	0.037	0.027	7.56722718981296e-09	CLDN16
2.78756171311686e-13	0.35225531041274	0.13	0.113	7.65715326976071e-09	BPHL
3.0122166200673e-13	0.435691993602643	0.209	0.192	8.27425783366286e-09	ZNF429
3.0144356738074e-13	0.719369908701129	0.022	0.014	8.28035335238156e-09	CLVS1
3.0447838507558e-13	0.451530217588401	0.131	0.114	8.3637167596411e-09	NYNRIN
3.12248414470639e-13	0.804243423674309	0.016	0.01	8.57715169709397e-09	CSPG5
3.252681238371e-13	0.490999249007211	0.168	0.149	8.93479009368131e-09	KRT19
3.27833128442938e-13	0.512149446431072	0.076	0.062	9.00524820519907e-09	KDM7A-DT
3.32241339103193e-13	0.883451652368949	0.026	0.018	9.12633734382562e-09	LINC01270
3.32401738584301e-13	0.252906032637956	0.421	0.405	9.13074335717218e-09	TWSG1
3.34872382500129e-13	0.500213976147425	0.092	0.077	9.19860947489603e-09	RAB3D
3.36987560584965e-13	0.492361476823122	0.054	0.042	9.2567113017084e-09	LINC01500
3.43855857321372e-13	0.272877578334526	0.335	0.317	9.44537654476076e-09	ARMCX1
3.89393001140677e-13	0.578707596371841	0.071	0.057	1.06962363483333e-08	SLC2A5
4.19025227116215e-13	0.766843078923346	0.035	0.025	1.15102039636553e-08	GFRA2
4.46949501295832e-13	0.835936310143249	0.028	0.019	1.22772558510952e-08	ADGRF4
4.53492012442369e-13	0.86411231397224	0.036	0.026	1.24569720897794e-08	AL133492.1
4.59991421819817e-13	0.276943981376459	0.288	0.269	1.26355043659686e-08	RUVBL2
4.68443944018819e-13	0.817998678909207	0.036	0.026	1.28676866982529e-08	GLIPR1L2
4.95567517438901e-13	0.276629955917694	0.368	0.352	1.36127441365292e-08	NAA60
5.06459428277205e-13	0.371701802551608	0.192	0.174	1.39119340353465e-08	RMDN2
5.09436904568154e-13	1.09420727062947	0.028	0.019	1.39937223315826e-08	LINC02653
5.1619525022766e-13	0.491971481516772	0.085	0.071	1.41793673285036e-08	TMEM44
5.21036757111228e-13	1.69069714103321	0.017	0.01	1.43123586810883e-08	RASSF9
5.35599209619258e-13	0.947673436557686	0.021	0.013	1.47123746890314e-08	BMX
5.38754162775777e-13	0.357303703731399	0.228	0.21	1.47990380972878e-08	MMUT
6.18378089184e-13	0.710133257337321	0.077	0.063	1.69862277317953e-08	AC106845.1
6.24906923442933e-13	0.912272755548091	0.016	0.009	1.71655682800539e-08	TLL2
6.28645011889494e-13	0.745686864877174	0.016	0.01	1.72682498315925e-08	AC078929.1
6.41106052322187e-13	0.763658025108165	0.016	0.009	1.76105421512382e-08	TSLP
6.48445092601128e-13	0.879122716712985	0.023	0.015	1.78121382486604e-08	AP001189.4
6.63060135788184e-13	0.462655912583326	0.205	0.187	1.82135988699656e-08	KCND3
6.92776110605002e-13	1.02544251674452	0.025	0.017	1.90298669822088e-08	WFDC3
7.04640118102933e-13	0.358327288675228	0.302	0.285	1.93557594041695e-08	PTK7
7.06358665640318e-13	0.992313407283404	0.012	0.006	1.94029661864739e-08	LINC02478
7.09318123995209e-13	0.264813191991661	0.273	0.253	1.94842595480244e-08	DALRD3
7.53828850470383e-13	0.38800552716917	0.117	0.1	2.0706924693571e-08	NBPF26
7.55601199222539e-13	0.733695135763427	0.032	0.023	2.07556093414439e-08	AC004837.4
7.73069478163467e-13	0.55151606801653	0.091	0.076	2.12354454956723e-08	HOXD-AS2
7.76072075271278e-13	0.33274536516542	0.075	0.06	2.13179238356267e-08	PLXDC1
7.82801176895344e-13	0.554387358099944	0.052	0.04	2.15027655281382e-08	C9orf24
7.86830308396605e-13	0.347927443962033	0.187	0.17	2.16134417413463e-08	AP1S1
7.94783257384894e-13	0.382168927578957	0.101	0.086	2.18319012971057e-08	APBB1
8.02304393362159e-13	0.366261765561738	0.293	0.274	2.20384993812651e-08	FBXL2
8.52680237174708e-13	0.321258258990444	0.237	0.218	2.3422273434952e-08	EPHX1
9.55194717239196e-13	1.00323562561972	0.012	0.007	2.62382436878435e-08	XPNPEP2
9.61835955075455e-13	0.461950613268311	0.136	0.119	2.64206718499677e-08	SCGB2B2
1.04486059537098e-12	0.342303113437708	0.139	0.122	2.87012756942455e-08	DVL1
1.05025560321776e-12	0.345063615672773	0.159	0.141	2.88494711647886e-08	EIF4EBP3
1.08953204648893e-12	0.348214295054049	0.208	0.19	2.99283557850045e-08	MAP7
1.09359014601009e-12	0.81806243323892	0.045	0.034	3.00398277207512e-08	DNAH12
1.09569655962306e-12	0.672907207794708	0.02	0.013	3.00976887962858e-08	KIF17
1.1133690779752e-12	0.257495553567806	0.308	0.29	3.05831352029009e-08	QARS
1.17837096790938e-12	0.997944844703773	0.018	0.011	3.23686721175027e-08	AL035416.1
1.18321866241792e-12	0.491174386076354	0.119	0.102	3.25018334379577e-08	CFAP69
1.19669326474814e-12	0.557665033250472	0.105	0.09	3.28719672893668e-08	AL161669.3
1.34784775830726e-12	0.539265917436139	0.084	0.069	3.70240300729421e-08	AOC3
1.44854664496095e-12	0.586514095999052	0.042	0.031	3.97901277904324e-08	AL731769.2
1.54694738852288e-12	0.903589418042746	0.034	0.025	4.2493097815335e-08	AP003778.1
1.55240752994883e-12	0.831008953345927	0.042	0.032	4.26430824401643e-08	AL355102.4
1.61553853115424e-12	1.34397126895699	0.013	0.007	4.43772279122758e-08	AC145212.1
1.62314126609959e-12	0.449407903767596	0.049	0.037	4.45860674384895e-08	MEX3B
1.63891696703578e-12	1.02002619676455	0.015	0.009	4.50194101675059e-08	AL132718.1
1.72929466913688e-12	0.375547613693876	0.15	0.132	4.75019952665211e-08	2025-12-01
1.7441904703807e-12	0.304432390366504	0.239	0.22	4.79111680308875e-08	CLIC2
1.75381263063028e-12	0.450849722281353	0.162	0.146	4.81754791507832e-08	TPBG
1.81759603483882e-12	0.629016652682406	0.044	0.033	4.99275454809877e-08	SLC66A1L
1.9552498583064e-12	0.36836788332197	0.141	0.123	5.37087583578186e-08	MICALL1
2.04950185281411e-12	0.515722950608758	0.074	0.061	5.62977663949507e-08	LENG8-AS1
2.10915457571549e-12	0.297172753326548	0.253	0.234	5.79363670403289e-08	YARS2
2.24597476003037e-12	0.483126773446214	0.076	0.062	6.16946806832742e-08	AC009716.1
2.31154332261696e-12	0.9309644848773	0.018	0.011	6.34957835289653e-08	LCNL1
2.48517936815336e-12	0.527322726772223	0.081	0.067	6.82653920638047e-08	SMO
2.49377513237615e-12	0.30882458221254	0.28	0.262	6.85015091112405e-08	MTMR2
2.61833974166811e-12	0.750871785621291	0.04	0.03	7.19231743638812e-08	AL353135.2
2.66839286624144e-12	0.400242955120359	0.197	0.177	7.32980836427861e-08	CEP128
2.72483493507696e-12	0.326999795417866	0.202	0.183	7.48484908316291e-08	ZNF862
2.7601509077007e-12	0.984226708922574	0.023	0.015	7.58185852836305e-08	NPIPB11
2.82338847651253e-12	0.943455398964551	0.014	0.008	7.75556580613228e-08	PKLR
2.94894712081104e-12	0.841329153521978	0.016	0.009	8.10046284615585e-08	FAM81B
2.98195179292074e-12	0.61105185219018	0.079	0.066	8.19112337997398e-08	AC104211.1
3.06407262630963e-12	0.414169055160478	0.195	0.177	8.41670109720993e-08	AMZ1
3.08028272228105e-12	0.31339727889572	0.209	0.189	8.46122860983382e-08	BTBD19
3.12185417376627e-12	0.78017200216147	0.013	0.007	8.57542122991855e-08	PPP4R4
3.31710926904409e-12	0.789616771560536	0.054	0.042	9.11176745113722e-08	TMPRSS9
3.32553410340966e-12	0.273353667343878	0.3	0.28	9.13490962865599e-08	TBC1D19
3.46946334886565e-12	0.483269234595233	0.244	0.228	9.53026887299905e-08	PLS3
3.72454727113157e-12	0.480398505962551	0.169	0.152	1.02309588990713e-07	FAT4
3.8542915601216e-12	0.325001909728185	0.222	0.205	1.0587353486498e-07	ZSCAN18
3.91859899829749e-12	0.383824017166542	0.162	0.146	1.07639995884234e-07	PCGF2
3.99119916975393e-12	0.536614815524903	0.077	0.063	1.09634249993971e-07	GPRC5D-AS1
4.22350060484032e-12	0.502267335381322	0.037	0.027	1.16015338114359e-07	TSBP1
4.57201628345779e-12	0.405420738902319	0.105	0.089	1.25588715290302e-07	ADPRM
5.04649749556613e-12	0.276283389773751	0.157	0.139	1.38622239705706e-07	GDF11
5.29505841467239e-12	0.324679381906765	0.255	0.239	1.45449959592636e-07	DPCD
5.81817776756094e-12	0.692226450122779	0.092	0.078	1.59819525097131e-07	AP001599.1
6.01939294801754e-12	0.34054263744534	0.106	0.091	1.65346704889094e-07	DNAL4
6.11282511107041e-12	0.517504774648353	0.078	0.064	1.67913192975993e-07	SOX12
6.25731156543902e-12	0.460616707218023	0.108	0.093	1.71882091391045e-07	PJA1
6.25789623601302e-12	0.559221453289041	0.032	0.023	1.71898151707042e-07	GSG1
6.52322676010943e-12	0.422890094650775	0.188	0.171	1.79186515873446e-07	CCDC171
6.65247644053262e-12	1.05750878869591	0.014	0.008	1.82736875344991e-07	LINC02004
6.70470296672119e-12	0.845931879189362	0.024	0.017	1.84171485792864e-07	AC079848.2
6.90232728160059e-12	0.728438523882396	0.038	0.029	1.89600028098287e-07	LRRD1
6.96841654136376e-12	0.325217826754832	0.104	0.088	1.91415433974721e-07	SPIN2B
7.0351413031232e-12	0.675086601203765	0.018	0.011	1.93248296455491e-07	DNAJB5-DT
7.77353037588264e-12	0.396060100042542	0.206	0.189	2.1353110589512e-07	GRK4
7.8281366560198e-12	0.877539024382246	0.029	0.02	2.15031085804208e-07	SAXO1
7.97681330696804e-12	0.452660822975445	0.145	0.128	2.19115084729105e-07	NINL
8.02592849531842e-12	0.380853773183605	0.092	0.077	2.20464229837902e-07	CCDC102A
8.57913851523657e-12	0.687882378797557	0.058	0.047	2.35660355875033e-07	AL445526.1
8.58699487535498e-12	0.672042635211199	0.091	0.077	2.35876162231126e-07	AC015712.2
8.59942305652407e-12	0.967036733796181	0.047	0.037	2.3621755193966e-07	PCLO
9.05342979505654e-12	0.370150971664144	0.243	0.227	2.48688663040408e-07	CHPF2
9.729989786525e-12	0.432688970702126	0.19	0.174	2.67273089446055e-07	MGAT3
1.02547461618237e-11	0.322791583125831	0.201	0.183	2.81687622319135e-07	PM20D2
1.06473280933397e-11	0.526944500329694	0.036	0.027	2.92471455395947e-07	ADCY10
1.07009494830275e-11	0.584629664876933	0.038	0.028	2.93944381349281e-07	SLC7A14-AS1
1.09170716388238e-11	0.393954648137809	0.127	0.111	2.9988104084685e-07	CCDC51
1.12642219866775e-11	0.533312052584676	0.126	0.111	3.09416913752044e-07	PGR-AS1
1.21668100436922e-11	0.656260926205436	0.034	0.025	3.34210105090181e-07	ENO2
1.28477239733104e-11	0.342642317971031	0.077	0.064	3.52914129822864e-07	AC009522.1
1.34746230761859e-11	0.592752952407316	0.039	0.03	3.7013442127975e-07	NTN1
1.37019614700321e-11	1.04580846585183	0.017	0.01	3.76379179620313e-07	LINC02613
1.39039114225865e-11	0.562876937414208	0.055	0.044	3.81926542867029e-07	HTRA4
1.45946946137655e-11	0.300185231246511	0.442	0.43	4.00901666345523e-07	PLIN3
1.47185426162677e-11	1.01313509584508	0.021	0.014	4.04303647126258e-07	LINC00545
1.51133987530476e-11	0.350377614557999	0.225	0.209	4.15149950347464e-07	TIMM22
1.66571356513e-11	0.464829988441584	0.104	0.09	4.5755485920556e-07	KCTD11
1.6759105071696e-11	0.537393291102915	0.029	0.021	4.60355857214418e-07	LINC01569
1.69955605929652e-11	0.853967193698669	0.068	0.084	4.66851053928162e-07	ZNF385D
1.74062740478991e-11	0.592498902787441	0.076	0.063	4.7813294182174e-07	TMCC1-AS1
1.81378745097069e-11	0.427423698308874	0.155	0.141	4.98229274907139e-07	CDR2L
1.81466161611563e-11	0.442214161665983	0.168	0.152	4.98469399330804e-07	ADPRHL1
1.83626614254658e-11	0.345045953526337	0.268	0.252	5.0440394669612e-07	MLH3
1.87022189324597e-11	0.426154479497521	0.085	0.072	5.13731251855737e-07	ENKD1
1.91502208838767e-11	0.643699108743337	0.042	0.032	5.26037417459208e-07	SLIT2
1.93374833898544e-11	0.381595619920373	0.203	0.187	5.3118133123591e-07	LINC02754
2.0087124800494e-11	0.641643936529242	0.083	0.07	5.5177323114477e-07	F8
2.09643321875967e-11	0.438052462712525	0.152	0.135	5.75869240861094e-07	SEMA4B
2.12994357540569e-11	0.759961677216317	0.016	0.01	5.85074200728188e-07	AC017002.6
2.17242938386866e-11	1.27080358044435	0.011	0.006	5.96744627454881e-07	LINC01060
2.24481204604918e-11	0.474640684511876	0.083	0.069	6.16627420929249e-07	C16orf86
2.626799633317e-11	0.623255599656973	0.063	0.051	7.21555591275847e-07	AC040168.1
2.62996531347398e-11	0.380731327228516	0.216	0.2	7.22425171958167e-07	FOXL2
2.69200984665631e-11	0.81190914298699	0.018	0.011	7.39468184778021e-07	LINC00092
2.71589406944616e-11	0.36920521166768	0.125	0.109	7.46028941936166e-07	DENND2C
2.91902017097677e-11	0.573841996748702	0.145	0.131	8.01825650765608e-07	TMC1
3.09393796884524e-11	0.256955637547593	0.165	0.148	8.49873820662099e-07	ENDOG
3.1033230441276e-11	1.11057751835002	0.014	0.008	8.52451806991411e-07	ARL14EPL
3.24041424136546e-11	0.446524852690386	0.099	0.085	8.90109387960679e-07	ASPHD1
3.40620927331419e-11	0.720174632898339	0.024	0.017	9.35651625286675e-07	WEE2-AS1
3.40944188074702e-11	1.23293117054912	0.022	0.015	9.36539590222399e-07	PAPPA-AS1
3.51091992020874e-11	0.905432679932048	0.016	0.01	9.64414592882139e-07	KCND1
3.88033463644101e-11	0.390917870809244	0.209	0.192	1.06588912128398e-06	CC2D2A
3.88570645565984e-11	0.449609876309018	0.076	0.063	1.0673647063052e-06	FAM86C1
3.99336451357778e-11	1.56440336993701	0.01	0.006	1.09693729823468e-06	AC007317.1
4.10675529690356e-11	0.329768565984382	0.278	0.263	1.12808461250644e-06	FBXO17
4.20730815338192e-11	0.335508508301405	0.271	0.255	1.15570547665248e-06	IFT74
4.30209423939607e-11	0.850405854641402	0.019	0.012	1.18174226661971e-06	AC119396.1
4.44611189124552e-11	0.47384454796338	0.125	0.111	1.22130247540623e-06	AL162497.1
4.57786477485717e-11	0.761414897093749	0.029	0.021	1.25749367500552e-06	CFAP206
4.78639044486546e-11	0.372911777568012	0.17	0.154	1.31477359130009e-06	DNAAF5
4.98430177859142e-11	0.459470520442512	0.118	0.104	1.36913785556128e-06	SNX33
5.05770164203458e-11	1.17166405515708	0.022	0.015	1.38930006405048e-06	KCNC2
5.29220455207507e-11	1.27213089348283	0.035	0.026	1.4537156684095e-06	SORBS2
5.55163130999042e-11	0.33530174148261	0.258	0.242	1.52497760454127e-06	CAMKK2
5.65921254976163e-11	0.560117387757793	0.093	0.079	1.55452909529402e-06	PRRT3-AS1
6.08416066668338e-11	0.306521855482832	0.284	0.269	1.67125809353126e-06	BCAR1
6.30917056022822e-11	0.349164669002423	0.01	0.005	1.73306606118909e-06	FSTL4
6.32732349337195e-11	0.421412973333972	0.153	0.138	1.73805249039434e-06	TRMT5
6.38215755934329e-11	0.558235148616649	0.236	0.219	1.75311485997601e-06	MECOM
6.42797318923005e-11	0.371644910805302	0.233	0.218	1.7656999553496e-06	TMEM42
6.51557863816357e-11	0.345173625642291	0.14	0.124	1.78976429611715e-06	SMIM10
6.80255122389904e-11	0.49094633022022	0.121	0.106	1.86859279569283e-06	KIAA0513
7.07720663596065e-11	0.323256780402177	0.326	0.313	1.94403789083203e-06	GSTM3
7.11257671303232e-11	0.910690413077739	0.017	0.011	1.95375369730285e-06	B3GALT1
7.49536812963975e-11	0.590797985308368	0.045	0.035	2.05890267153074e-06	AC008393.1
7.98251055554945e-11	0.268335792517053	0.299	0.283	2.19271582450388e-06	POLR1E
8.44281654091978e-11	0.484202425286311	0.201	0.185	2.31915727562525e-06	AL627171.2
8.72328028721552e-11	0.386606667194501	0.212	0.196	2.39619786209523e-06	HEPH
9.72800473192579e-11	0.351429100557053	0.196	0.179	2.6721856198127e-06	LRSAM1
9.94310861601523e-11	0.93763391963447	0.016	0.01	2.73127250573322e-06	AC022424.1
1.03332709182026e-10	0.469266890458204	0.094	0.08	2.83844618852107e-06	FZD2
1.06850184866443e-10	0.355595366055058	0.165	0.148	2.93506772809631e-06	LINC02062
1.08735050215916e-10	0.958520978762636	0.02	0.014	2.98684309438101e-06	MAFG-DT
1.09421753571782e-10	0.717799241668487	0.032	0.024	3.00570614886328e-06	AL078622.1
1.10125427753573e-10	0.699652441812551	0.087	0.074	3.02503537496289e-06	RDH10-AS1
1.10587335997651e-10	1.13919298067604	0.014	0.008	3.03772353251946e-06	HS3ST2
1.13153204374506e-10	0.284738979293721	0.318	0.304	3.10820537096329e-06	FAM160B1
1.1477419104939e-10	0.315990452379985	0.304	0.29	3.1527322539357e-06	UPK3BL1
1.15542009333294e-10	0.43101521624798	0.035	0.027	3.17382345437625e-06	EIF2AK3-DT
1.19877965407175e-10	1.21528695011234	0.01	0.005	3.29292783176969e-06	NYAP1
1.19937697031916e-10	0.319114644476818	0.301	0.287	3.29456859976971e-06	POLR3D
1.26916435684981e-10	0.271350782215536	0.43	0.413	3.48626757183074e-06	KLHL13
1.37164363631856e-10	0.782967872349625	0.019	0.013	3.76776790460345e-06	NR2E3
1.41528559612315e-10	1.23260379975213	0.01	0.005	3.88764800399068e-06	AC009120.4
1.53585382670267e-10	0.487448746683565	0.087	0.074	4.21883687656955e-06	AC116049.2
1.57814444113535e-10	0.375794538181131	0.176	0.161	4.33500496535468e-06	RIDA
1.6111059606862e-10	0.440880312024075	0.178	0.163	4.42554696340891e-06	GATA6
1.6366067990622e-10	0.331803063091144	0.04	0.03	4.49559521634397e-06	FOXP2
1.63684003026524e-10	0.307564966666536	0.263	0.248	4.49623587913558e-06	RIPOR1
1.80535603829701e-10	0.268516871674199	0.329	0.314	4.95913250159805e-06	CTIF
1.8200700315549e-10	0.271462555073938	0.122	0.106	4.99955036967815e-06	PLCG1-AS1
1.85907257016797e-10	0.35910326000404	0.165	0.15	5.1066864429944e-06	CHST14
1.86480427609569e-10	0.526075184589916	0.046	0.036	5.12243086600726e-06	LCAT
1.94481926557488e-10	0.56583279565719	0.036	0.027	5.34222404060765e-06	AL162258.2
1.96045070078396e-10	0.299788717481662	0.124	0.108	5.38516202998345e-06	AC105916.1
1.96840509540206e-10	0.478422947362678	0.041	0.031	5.40701195655991e-06	AL391422.4
2.02457034850635e-10	0.836946504353407	0.019	0.013	5.56129229031208e-06	ROR1-AS1
2.12897540330398e-10	1.00922424930318	0.012	0.007	5.84808253533571e-06	AC138028.1
2.17505424993558e-10	1.11838063174509	0.013	0.008	5.97465651914804e-06	AL445183.2
2.1780931748482e-10	0.437649499686457	0.087	0.075	5.98300414199051e-06	KCTD21
2.22105210761481e-10	0.266024463017171	0.121	0.107	6.10100803440713e-06	NAALADL1
2.24988114845618e-10	0.326627021718919	0.115	0.101	6.18019852669427e-06	PHC1
2.60296316908534e-10	0.327205453084791	0.195	0.18	7.15007952916053e-06	DNAJC30
2.66027625542697e-10	0.506190257074112	0.036	0.027	7.30751284603235e-06	LRRC2
2.76090121353909e-10	0.48436827702021	0.033	0.025	7.58391954347053e-06	SERPIND1
2.76415105916339e-10	0.252773525815835	0.443	0.432	7.59284654441592e-06	TMEM30A
2.786358870892e-10	0.279316843954915	0.273	0.259	7.65384918245323e-06	FH
2.87974998417489e-10	0.388659686349416	0.043	0.034	7.91038523153001e-06	HYAL1
2.91353803963628e-10	0.744336706639515	0.05	0.04	8.00319764107688e-06	SHC3
2.93276743669514e-10	0.30542998932049	0.245	0.228	8.05601887185789e-06	BMP8A
3.11362187707888e-10	0.772660489740794	0.027	0.02	8.55280793414798e-06	BX322562.1
3.23218141844591e-10	0.405223129126302	0.218	0.204	8.87847913832908e-06	SLC2A10
3.24720845926269e-10	1.03063808158498	0.021	0.014	8.91975691674868e-06	SIX2
3.39417445072958e-10	0.520657549053336	0.166	0.153	9.32345779870909e-06	HOXA11-AS
3.50236883835707e-10	0.918816345849857	0.015	0.009	9.62065696208303e-06	LINC02150
3.51183950687231e-10	0.592125617794172	0.035	0.027	9.64667194142755e-06	ARHGAP31-AS1
3.51757011829348e-10	0.527799755673748	0.075	0.063	9.66241335794037e-06	AC024230.1
3.74190493066577e-10	0.325881199492817	0.127	0.112	1.02786386540458e-05	CCDC28B
3.84278516222343e-10	0.700637407655619	0.018	0.012	1.05557465621115e-05	LINC00958
3.89151244375078e-10	1.03106371424417	0.024	0.017	1.0689595531739e-05	AFAP1L1
3.93450026580901e-10	1.22916183522889	0.02	0.013	1.08076787801508e-05	NPNT
4.16999969045711e-10	0.364275329692633	0.098	0.084	1.14545721497166e-05	AP001831.1
4.32513767071322e-10	0.930039593821236	0.029	0.022	1.18807206676821e-05	AC007317.2
4.37664917778259e-10	0.253149861080304	0.164	0.147	1.2022217626451e-05	MARK1
4.66750496352413e-10	0.836281328569229	0.026	0.019	1.28211693843044e-05	FZD4-DT
4.79629050508222e-10	0.469352846758162	0.047	0.037	1.31749303884104e-05	C8orf37-AS1
4.8834951388253e-10	0.685408391593547	0.026	0.019	1.34144727968392e-05	TSKS
4.95065607817247e-10	0.893272921202154	0.056	0.046	1.3598957181132e-05	ZNF608
5.05217130467805e-10	0.323811411933312	0.141	0.126	1.38778093568201e-05	SBF2-AS1
5.43448459792068e-10	0.912510333615946	0.02	0.014	1.49279857420283e-05	LINC02576
5.70432509383947e-10	0.509921830030549	0.136	0.121	1.56692106002676e-05	IFT140
5.77883566981379e-10	0.721276804956372	0.047	0.037	1.58738837014115e-05	MYL3
5.86326993831235e-10	0.459372304500997	0.096	0.083	1.61058161935502e-05	PIGZ
6.2068480472874e-10	0.408779779495311	0.101	0.087	1.70495909010938e-05	AL121603.2
6.2769795740304e-10	0.578871241085392	0.043	0.034	1.72422351919041e-05	ZNF774
6.36833845060266e-10	0.25882977614256	0.321	0.307	1.74931888899604e-05	LSS
6.49549780455031e-10	0.769797768074075	0.056	0.046	1.78424829193192e-05	SCTR
6.54969625617665e-10	0.45815086925967	0.101	0.088	1.79913606460916e-05	UCHL1
6.57604288183403e-10	0.510193081424397	0.072	0.061	1.80637321921099e-05	SLC22A4
6.64834006703739e-10	1.01446434875941	0.024	0.017	1.8262325330145e-05	UNC80
6.66058053718194e-10	0.361331131393219	0.131	0.116	1.82959486775851e-05	ST3GAL4
6.74267598452102e-10	0.998068907207336	0.014	0.009	1.85214566618808e-05	AL078612.1
7.05453079281319e-10	0.516380709044012	0.034	0.026	1.93780906347786e-05	AL591846.2
7.08438662722826e-10	0.595335770697388	0.087	0.075	1.94601016263333e-05	SALL1
7.14881580584258e-10	0.862489974883974	0.015	0.009	1.9637082137069e-05	SLC6A13
7.16727080242726e-10	0.312945517831623	0.277	0.264	1.96877761671875e-05	MLLT1
7.2653457593509e-10	0.752719982947269	0.048	0.039	1.9957178266361e-05	CHDH
7.42140242939078e-10	0.29659344905842	0.319	0.304	2.03858503332935e-05	DSTYK
7.53219539485025e-10	0.5279448854541	0.058	0.047	2.06901875301142e-05	AC096733.2
[truncated: 236 more rows]

## Sheet: FB_AMA_vs_CTR_diff. Down Gene
p_val	avg_log2FC	pct.1	pct.2	p_val_adj	GeneName
0	-1.68363	0.489	0.83	0	IGFBP1
0	-0.538104	0.343	0.677	0	NKG7
0	-1.60889	0.38	0.694	0	PRL
0	-1.01727	0.401	0.671	0	DPP6
0	-1.64788	0.101	0.365	0	BST2
0	-1.43627	0.639	0.901	0	IFI6
0	-2.46754	0.071	0.318	0	AL355612.1
0	-0.904542	0.362	0.606	0	RARRES2
0	-1.12128	0.241	0.482	0	CFH
0	-0.87206	0.427	0.658	0	GULP1
0	-1.51734	0.178	0.405	0	SERPINA3
0	-1.29422	0.203	0.428	0	ID1
0	-1.39946	0.157	0.378	0	ID3
0	-1.41195	0.135	0.326	0	PRXL2A
0	-2.55551	0.047	0.218	0	TACSTD2
0	-0.676559	0.784	0.917	0	PPDPF
0	-0.770106	0.705	0.834	0	HSPA1B
0	-0.977524	0.784	0.906	0	TAGLN
2.28784014225831e-318	-1.39839	0.03	0.155	6.28446808676935e-314	KLRB1
7.67881744695904e-314	-1.18737	0.532	0.659	2.10929436450518e-309	SLC35F1
2.65366163539939e-313	-0.734878	0.855	0.953	7.28934314627859e-309	IFI27
8.15086094556049e-312	-1.41332	0.153	0.338	2.23895999313601e-307	C1QTNF6
1.74394442872434e-299	-1.30486	0.141	0.322	4.7904409512629e-295	CNN1
1.2865201189293e-293	-1.52082	0.089	0.247	3.53394211468689e-289	GRM7
9.67796037154624e-292	-0.795655	0.385	0.596	2.65843893446004e-287	GLB1L2
5.02845826538265e-286	-0.46755	0.091	0.252	1.38126720091796e-281	KLRC1
2.00542325079967e-282	-0.700749	0.935	0.95	5.50869712762162e-278	WTAP
4.15939725250729e-280	-1.07076	0.111	0.276	1.14254483129123e-275	SPDYE2
6.09925328602288e-280	-0.626879	0.662	0.831	1.67540388513762e-275	MAOB
5.05606421849235e-278	-0.903419	0.418	0.622	1.38885028017766e-273	CNTN4
8.16710905320137e-277	-0.809948	0.498	0.681	2.24342318582388e-272	SORBS1
7.48921170562339e-274	-0.859986	0.384	0.584	2.05721156341769e-269	APOA1
1.81758337401956e-272	-0.363717	0.981	0.997	4.99271977009433e-268	CALD1
3.59764250630777e-262	-0.76059	0.564	0.746	9.88236420057681e-258	ISG15
7.2181649783002e-260	-1.17097	0.119	0.281	1.98275773788928e-255	RAB11FIP1
6.97149589115784e-259	-1.34244	0.084	0.227	1.91500020634215e-254	TM4SF1
1.77914493703999e-252	-0.453939	0.402	0.615	4.88713322755515e-248	WNT5A
3.21300255796628e-248	-0.80829	0.255	0.445	8.82579672647758e-244	UNC5C
1.03486449439786e-242	-1.12008	0.313	0.485	2.84266927966148e-238	ACAT2
2.21760751792667e-239	-1.78207	0.118	0.267	6.09154609099278e-235	KCNMA1
3.94786253163413e-238	-0.308563	0.467	0.667	1.08443835881458e-233	SRGN
4.87222913914385e-235	-0.633239	0.324	0.52	1.33835262223142e-230	SGCE
1.31707251597347e-232	-0.502434	0.603	0.785	3.61786649412751e-228	WNT4
3.18390085992778e-230	-1.22221	0.631	0.801	8.74585727213561e-226	RGCC
3.30387163208363e-227	-0.683152	0.456	0.655	9.07540498617053e-223	IER3
5.18417068454543e-224	-0.306722	0.971	0.977	1.42403984533778e-219	PTMA
7.5689897578855e-224	-0.971644	0.58	0.746	2.07912579659357e-219	ACTA2
2.89363710416715e-221	-0.373449	0.776	0.885	7.94853176143675e-217	TMEM167A
6.21231403612609e-221	-1.08793	0.132	0.283	1.70646054258348e-216	CCL2
6.85951543170457e-221	-0.727723	0.58	0.74	1.88424029393493e-216	FABP5
7.1696404168852e-218	-0.681898	0.461	0.645	1.9694285261142e-213	MME
3.74582767168854e-217	-1.40079	0.098	0.232	1.02894140313613e-212	MYLK
9.88608057715059e-217	-1.34078	0.073	0.197	2.7156074737375e-212	MIR646HG
1.86632448873035e-215	-0.483194	0.108	0.249	5.1266067380934e-211	GPX3
3.27623173946084e-215	-0.602862	0.78	0.875	8.99948096512499e-211	MDK
1.12053987826146e-214	-0.582076	0.585	0.749	3.07801099159641e-210	ACTN1
1.12287811191929e-214	-0.472653	0.849	0.927	3.08443388563109e-210	TPM1
1.60195586104483e-212	-0.727645	0.426	0.612	4.40041255470404e-208	CKB
4.08984688623879e-211	-0.764198	0.614	0.768	1.12344004118093e-206	LSAMP
1.75127011589165e-206	-0.517265	0.908	0.945	4.81056388134276e-202	HSPA1A
5.77255385002053e-206	-1.19352	0.133	0.276	1.58566281706214e-201	CLDN10
8.21834260874915e-203	-0.259713	0.222	0.398	2.2574965311973e-198	TYROBP
4.37578916796282e-201	-0.312103	0.885	0.941	1.20198552654771e-196	RPL36AL
2.57656024312714e-199	-1.27853	0.119	0.254	7.07755333184595e-195	IL1RL1
8.75228630770465e-199	-0.505706	0.081	0.206	2.40416552586339e-194	ITGAD
5.5507628240667e-197	-0.901858	0.25	0.414	1.52473904014288e-192	GAL
2.44214172985263e-194	-0.568288	0.466	0.642	6.70831911773219e-190	PLA2G7
6.05136691856211e-194	-0.891925	0.188	0.342	1.66224997885983e-189	MYOCD
1.84606802254107e-193	-0.912712	0.193	0.35	5.07096425111807e-189	CNR1
7.13271773915517e-193	-1.00257	0.216	0.372	1.95928623576853e-188	TAFA2
9.86820062916422e-191	-0.329304	0.9	0.957	2.71069603082512e-186	SERPING1
1.39819733767361e-189	-1.21102	0.078	0.195	3.84070826685565e-185	TLCD2
6.16006334871299e-188	-0.805123	0.552	0.703	1.69210780125797e-183	RNF150
2.45856894369612e-184	-0.973768	0.151	0.294	6.75344303143887e-180	ADAMTS17
1.09515447708016e-183	-0.487754	0.407	0.589	3.0082798330915e-179	NUDT2
1.41987093652214e-183	-0.484256	0.543	0.719	3.90024347553266e-179	IGFBP3
3.7236915399588e-180	-1.10638	0.133	0.267	1.02286082911128e-175	AC092902.4
1.49349094056971e-176	-1.77449	0.044	0.137	4.10247026465094e-172	ATRNL1
2.06192520492333e-176	-1.0607	0.099	0.22	5.6639023454039e-172	MPDZ
9.47807321465704e-175	-0.669886	0.243	0.402	2.60353193133414e-170	CARMIL1
1.34981183544895e-174	-0.616491	0.056	0.158	3.70779813079472e-170	CD52
2.81714212102691e-173	-0.604197	0.428	0.59	7.73840769224883e-169	GALNT17
9.86360957113949e-173	-0.471291	0.794	0.877	2.70943491309631e-168	LAMA4
8.04165975900722e-171	-1.5226	0.071	0.175	2.20896351920169e-166	SCN11A
8.25004773243716e-171	-2.3719	0.01	0.069	2.26620561162316e-166	IGLC2
1.01093381174822e-169	-0.789334	0.196	0.343	2.77693408749118e-165	CAP2
4.2579485168827e-169	-0.563568	0.173	0.313	1.16961587810251e-164	REN
6.02333214748694e-169	-0.476189	0.577	0.724	1.65454910759319e-164	FHIT
2.71654146877822e-168	-0.667587	0.215	0.367	7.46206776058689e-164	ZDHHC21
3.77853098726854e-167	-0.652183	0.346	0.508	1.0379246768928e-162	FAM135A
4.73451782331258e-167	-0.481653	0.882	0.918	1.30052470088573e-162	MEIS1
7.4122896199206e-167	-0.624055	0.391	0.557	2.03608183569599e-162	AC083870.1
5.17241244695316e-166	-0.627069	0.286	0.445	1.42080997505356e-161	SMOC2
1.74714522404919e-164	-1.37163	0.043	0.132	4.79923321594073e-160	IFI44L
2.4100585342768e-164	-0.531786	0.421	0.602	6.62018978780495e-160	MAML3
7.52208164877495e-164	-1.69796	0.049	0.14	2.06624060810199e-159	AC012501.2
8.09412064010953e-162	-0.989501	0.044	0.133	2.22337399863169e-157	PEG10
4.92024878309183e-160	-0.50438	0.751	0.848	1.35154313822749e-155	MITF
1.06840788147567e-159	-0.478717	0.561	0.705	2.93480960962553e-155	F3
7.36106563571281e-159	-0.460732	0.984	0.998	2.02201111947395e-154	RBP1
1.31014053013874e-157	-1.96175	0.045	0.132	3.5988250222381e-153	DGKB
1.94948923031129e-157	-0.603054	0.126	0.249	5.35505196674209e-153	SLPI
2.63715135521511e-157	-0.649067	0.228	0.377	7.24399105764038e-153	FREM1
4.28582980023738e-157	-0.564841	0.313	0.472	1.17727458782721e-152	LDLRAD4
2.55565279921221e-156	-0.326785	0.196	0.343	7.02012267415601e-152	AFF3
1.99160721092966e-155	-0.62996	0.174	0.313	5.47074584770268e-151	CCZ1B
2.79141562866922e-155	-0.546736	0.544	0.688	7.66773959039149e-151	SNCAIP
6.26711936384192e-155	-0.517794	0.31	0.473	1.72151501805374e-150	SEC11C
4.7830601860423e-152	-0.517559	0.256	0.408	1.31385880250396e-147	NR4A3
6.32986151005918e-152	-1.04652	0.51	0.665	1.73874965819816e-147	SYT1
8.27760612315803e-152	-0.708009	0.26	0.404	2.27377562597028e-147	SNHG17
1.66419199573603e-151	-0.345037	0.814	0.902	4.57136899308731e-147	PDGFRA
2.30780322714899e-151	-0.464729	0.459	0.619	6.33930468465557e-147	LRRFIP1
1.65781755741979e-150	-0.951512	0.116	0.233	4.55385904847643e-146	GPM6B
1.59711101543622e-149	-0.533611	0.588	0.732	4.38710424830175e-145	PLA2G2A
1.83509799087357e-149	-1.31248	0.06	0.152	5.0408306711306e-145	PCDH7
6.67276038659201e-149	-0.835878	0.082	0.185	1.83294055059296e-144	NIBAN1
1.30065988488479e-148	-1.20986	0.099	0.209	3.57278263779003e-144	SEMA3A
6.09414423300089e-147	-0.467629	0.197	0.339	1.67400047936301e-142	KLRD1
1.23923471879064e-145	-0.578895	0.256	0.405	3.404053849046e-141	NHS
1.46450521134714e-145	-4.05111	0.023	0.089	4.02284936504946e-141	FBN2
1.61084376987933e-145	-0.552349	0.804	0.888	4.42482675148153e-141	KALRN
3.21793450525744e-145	-0.304077	0.793	0.883	8.83934429249166e-141	CCDC85B
5.65168518318818e-145	-0.738531	0.039	0.119	1.55246140296996e-140	TESC
7.26723996065589e-145	-0.885945	0.209	0.345	1.99623814479257e-140	HELLPAR
1.39128452321224e-144	-0.518367	0.506	0.651	3.8217194568117e-140	SCMH1
2.50324936196643e-143	-0.336413	0.073	0.171	6.87617567238557e-139	HCST
9.31493203092686e-143	-0.615531	0.207	0.346	2.5587186795753e-138	RPRM
5.53397493858694e-142	-0.492687	0.514	0.658	1.52012757588045e-137	AC139720.1
2.48870100471845e-141	-0.420055	0.548	0.693	6.83621278986111e-137	CSRP1
5.55753545854742e-141	-0.716786	0.51	0.649	1.52659941510839e-136	IGF1
9.41677266533794e-141	-1.17024	0.017	0.077	2.58669328344168e-136	KLRC3
2.17268291691336e-139	-0.61003	0.373	0.522	5.9681427044693e-135	PWWP3B
2.30016554507241e-139	-0.506209	0.337	0.494	6.3183247357594e-135	KNOP1
1.18687441999338e-138	-0.328818	0.794	0.897	3.2602253442798e-134	LY6E
2.60522554549898e-137	-0.737851	0.266	0.406	7.15629405093113e-133	AC008014.1
2.89786404351076e-137	-0.547378	0.165	0.292	7.96014274111971e-133	SLC35E2A
3.49569320396671e-137	-1.07879	0.107	0.214	9.60231966197615e-133	CTNNA3
6.66580821670686e-137	-1.02472	0.072	0.166	1.83103085904721e-132	MRVI1
1.31339012795058e-136	-0.403894	0.717	0.831	3.60775134246746e-132	CARHSP1
1.36101409191306e-136	-0.387808	0.773	0.86	3.73856960907598e-132	C3
2.38747487102135e-136	-0.616996	0.366	0.514	6.55815472320855e-132	RBKS
2.07936738372278e-135	-1.24733	0.079	0.173	5.7118142663481e-131	AC068279.2
7.51359121108387e-135	-1.78549	0.024	0.089	2.06390836977263e-130	CDH3
1.51731890805368e-133	-0.673094	0.171	0.297	4.16792330853265e-129	DNAH14
2.57005818889068e-133	-1.31534	0.043	0.12	7.05969283906381e-129	SMAD9
4.57338639133213e-133	-0.282495	0.484	0.642	1.25626350783502e-128	CTSD
5.89732093044314e-132	-0.953987	0.106	0.211	1.61993508638343e-127	ST6GAL2
6.45985358195319e-132	-0.51368	0.299	0.445	1.77445718042672e-127	MASP1
1.09110741881032e-131	-0.833683	0.34	0.465	2.99716296873007e-127	SNHG31
2.07154229984185e-131	-1.5483	0.035	0.107	5.69031954343557e-127	TMEM108
2.31765154962678e-131	-0.563383	0.781	0.855	6.36635704166981e-127	SERPINE1
2.38539593757091e-131	-0.287768	0.88	0.931	6.55244410091352e-127	TCEAL4
3.45687207329229e-130	-1.24817	0.124	0.233	9.49568189812658e-126	PDGFD
1.38091696902698e-129	-0.487401	0.387	0.534	3.79324082222021e-125	ADAMTS19
1.66141770651258e-129	-1.45452	0.077	0.169	4.5637482980194e-125	ST6GALNAC3
1.96287700990332e-129	-0.406394	0.457	0.606	5.39182685850343e-125	HIBADH
9.33027790445089e-129	-0.344362	0.632	0.753	2.56293403757361e-124	GBP1
3.65450459802255e-128	-0.584432	0.263	0.401	1.00385586803081e-123	CDKN2C
6.66115987500983e-128	-0.359525	0.757	0.861	1.82975400606645e-123	LIMA1
2.04227706159169e-127	-0.529589	0.317	0.464	5.60993086048621e-123	WIPF1
2.39331075904851e-127	-0.796784	0.221	0.352	6.57418532403036e-123	CLEC2D
6.85760529146548e-127	-2.74057	0.022	0.081	1.88371559751265e-122	MMP9
5.15861622347586e-126	-0.333395	0.928	0.949	1.41702029042658e-121	PPP1R15A
1.53182449290273e-125	-0.508477	0.281	0.421	4.20776869955451e-121	RARRES1
1.959033070129e-124	-0.558582	0.299	0.44	5.38126794033735e-120	SEMA3B
2.88117444886937e-124	-1.05423	0.051	0.129	7.91429809359927e-120	CECR2
6.24759908688951e-123	-0.438132	0.322	0.464	1.71615299317768e-118	KPNA1
9.11274706807917e-123	-0.549591	0.485	0.613	2.50318049213067e-118	CDH13
1.26083082239951e-122	-0.452192	0.241	0.377	3.46337618604921e-118	SMC4
3.72120273038881e-122	-2.54679	0.025	0.086	1.0221771780105e-117	PRR15
1.14991353634426e-121	-5.48392	0.001	0.035	3.15869749298406e-117	LYPD2
1.53338951358579e-121	-0.673139	0.25	0.38	4.21206765486881e-117	AC092691.1
2.91577877213556e-121	-1.37241	0.137	0.244	8.00935270917916e-117	LGR4
1.37794228259281e-120	-1.05803	0.066	0.151	3.78506965605419e-116	BCO2
6.57671849579298e-120	-0.363611	0.719	0.83	1.80655880360937e-115	BABAM2
1.16689800019089e-119	-0.915854	0.145	0.258	3.20535211672435e-115	KIF26B
1.91506728634241e-119	-0.392631	0.338	0.484	5.26049832885396e-115	LRMDA
2.63767753475062e-119	-0.78189	0.191	0.308	7.24543642020647e-115	TMEM158
2.73544366995507e-118	-0.813553	0.129	0.235	7.51399021699957e-114	AC240274.1
1.50186929377962e-117	-0.374674	0.538	0.677	4.12548476308325e-113	CPED1
2.50638375955484e-117	-0.532174	0.41	0.547	6.88478554912118e-113	PDE4B
3.14805237725961e-117	-0.481453	0.39	0.53	8.64738507509442e-113	PDLIM7
6.98915507141215e-117	-0.366167	0.374	0.515	1.9198510065662e-112	GAS7
1.76098074953676e-116	-0.376373	0.464	0.604	4.83723802090252e-112	CCNH
2.31703299113858e-116	-0.421907	0.346	0.489	6.36465792335856e-112	SAMD11
2.76282145649047e-116	-0.822223	0.108	0.206	7.58919425883366e-112	ADIRF
8.46318541873242e-116	-1.5672	0.049	0.123	2.32475240267161e-111	EPYC
1.37252909473078e-115	-0.389772	0.193	0.316	3.77020017031597e-111	SLFN5
1.96701525342869e-115	-0.255175	0.073	0.16	5.40319419964327e-111	XCL2
3.46801000020755e-115	-0.353444	0.803	0.869	9.52627666957012e-111	PLEKHA5
2.90014930849543e-114	-1.65519	0.029	0.089	7.96642013550609e-110	IGF2
1.24258485462151e-113	-0.613576	0.276	0.405	3.41325633715983e-109	PODNL1
1.26974125569006e-113	-1.45638	0.007	0.047	3.48785225525502e-109	ZNF683
1.7923222395032e-113	-0.421098	0.405	0.545	4.92332995969133e-109	SLC2A8
2.46353194777293e-113	-0.747151	0.143	0.25	6.76707590733746e-109	MEST
1.7659944933176e-112	-0.473339	0.75	0.841	4.85101027369411e-108	APBB2
1.81669239758501e-112	-0.687257	0.188	0.307	4.99027234692626e-108	ADAM33
1.94005113814413e-112	-0.966147	0.098	0.192	5.32912647136812e-108	NOS1AP
1.95430909782305e-112	-0.315064	0.06	0.14	5.36829166081015e-108	CST7
3.89914479552167e-112	-0.707293	0.179	0.295	1.07105608388185e-107	CTDSPL
9.90926167164182e-112	-0.657365	0.159	0.271	2.72197508858329e-107	LINC02351
1.24411618329845e-111	-0.389602	0.392	0.527	3.41746274390252e-107	SIK2
1.42766290085504e-111	-0.353219	0.557	0.682	3.92164722235872e-107	STX12
1.68530985468792e-111	-0.34717	0.058	0.136	4.62937763984225e-107	TPD52
4.77519473552354e-111	-0.325973	0.468	0.61	1.31169824190096e-106	NHLRC3
1.94342041912829e-110	-0.325278	0.687	0.801	5.33838154930351e-106	FBLN5
5.60015915691632e-110	-0.509999	0.478	0.608	1.53830771881334e-105	ING1
5.94806742726087e-110	-0.641766	0.094	0.187	1.63387464159429e-105	DPY19L2
1.91340040829268e-109	-0.43908	0.702	0.795	5.25591958153917e-105	ESR1
2.8578591817675e-109	-0.680706	0.147	0.255	7.85025338639714e-105	CCL8
1.25518478416177e-108	-0.584475	0.252	0.377	3.44786708361398e-104	HOXD11
1.95809118820964e-108	-0.536488	0.04	0.108	5.37868068489306e-104	CD7
2.67200921604127e-108	-0.408654	0.694	0.794	7.33974211554375e-104	FLRT2
3.49535172091545e-108	-0.947862	0.145	0.249	9.60138164218265e-104	KRT23
4.3902039784983e-108	-1.20775	0.085	0.171	1.2059451308537e-103	GPR155
4.94549996939008e-108	-0.358381	0.33	0.465	1.35847938659176e-103	NPHP3
8.95338733043433e-108	-0.310739	0.818	0.906	2.45940596579701e-103	PARVA
1.0553925442087e-107	-1.71453	0.041	0.107	2.89905777968688e-103	LEFTY2
2.48547925023673e-107	-0.577231	0.191	0.311	6.82736295247528e-103	AL592183.1
2.48890633334127e-107	-0.356539	0.685	0.807	6.83677680705514e-103	INAFM1
4.79566316447417e-107	-0.455417	0.645	0.774	1.31732071464941e-102	MRPL33
9.57200241291727e-107	-0.460459	0.237	0.361	2.62933334280424e-102	LRFN5
1.75801555871323e-106	-1.14272	0.038	0.103	4.82909293822938e-102	CCL21
4.35413630066002e-105	-0.32942	0.778	0.86	1.1960377004283e-100	PALLD
1.21644094210944e-104	-1.53655	0.067	0.144	3.34144162388041e-100	AL163541.1
1.71340954399974e-104	-0.385934	0.789	0.859	4.70656467641288e-100	C1orf21
4.69673638711955e-104	-0.357568	0.845	0.877	1.29014651817787e-99	HSPH1
8.26246117651839e-104	-0.272455	0.541	0.67	2.26961546057784e-99	AFF1
1.90499204748322e-103	-0.433592	0.792	0.878	5.23282265523165e-99	THSD7A
3.41933582933278e-103	-0.842739	0.014	0.06	9.3925735895942e-99	GZMH
9.92085741511378e-103	-0.623979	0.074	0.155	2.7251603233576e-98	AC083798.2
1.58798887211031e-101	-0.326904	0.754	0.829	4.36204663279982e-97	TEAD1
8.24362452941694e-101	-0.435893	0.344	0.474	2.26444122198554e-96	MSRB3
1.20566085512085e-100	-0.38803	0.875	0.909	3.31182980293145e-96	TNFAIP3
1.63275505292989e-100	-0.649804	0.141	0.241	4.4850148548931e-96	UPP1
4.18643862187295e-100	-0.331198	0.738	0.831	1.14997282504228e-95	ANTXR2
5.18762328315096e-100	-0.401332	0.357	0.489	1.42498823964874e-95	LONRF1
5.640095589938e-100	-0.549163	0.172	0.28	1.54927785760007e-95	PER3
8.73382995650272e-100	-1.49097	0.044	0.109	2.39909575075173e-95	DMD
9.10056787252664e-100	-1.07493	0.061	0.134	2.49983498890434e-95	SCG5
1.60319698551189e-99	-0.413058	0.347	0.477	4.4038217995026e-95	CDC7
6.4989282020282e-99	-0.457919	0.272	0.396	1.78519058781513e-94	FSTL3
2.36201323323386e-98	-0.442016	0.929	0.95	6.48821415037008e-94	PLCL1
2.93235804263415e-98	-0.252408	0.668	0.773	8.05489430731174e-94	KIZ-AS1
3.67201313956689e-98	-0.393986	0.235	0.355	1.00866528930763e-93	NAALAD2
4.96293921800194e-98	-2.00986	0.014	0.057	1.36326977379295e-93	WNT6
1.09938412586394e-97	-0.263966	0.532	0.665	3.01989825533565e-93	RNF115
1.58008780143713e-97	-0.317442	0.698	0.788	4.34034318176765e-93	AP001347.1
1.78572458528923e-97	-0.364279	0.422	0.562	4.90520686333098e-93	FHL2
2.83442845370892e-97	-0.350524	0.349	0.479	7.78589151949302e-93	TRAK1
6.87331175791802e-97	-1.54614	0.048	0.114	1.8880300067825e-92	LINP1
1.25011664434743e-96	-0.333901	0.552	0.685	3.43394541035796e-92	SLIT3
1.59035680291553e-96	-0.777903	0.133	0.228	4.36855110192866e-92	SHISA6
1.88222197736698e-96	-0.371757	0.457	0.603	5.17027554962937e-92	ITGA1
6.53759575285686e-96	-0.274938	0.746	0.862	1.79581217735225e-91	RAB31
1.43371099091332e-95	-0.503896	0.222	0.337	3.9382607209398e-91	LIMS2
1.93689542136429e-95	-0.348238	0.699	0.799	5.32045803294557e-91	LPAR1
2.00193154388737e-95	-0.254122	0.72	0.821	5.49910575790421e-91	FILIP1L
2.74282340221739e-95	-0.329225	0.585	0.698	7.53426160355096e-91	HDAC4
3.60126205828793e-95	-0.31154	0.499	0.621	9.89230674791111e-91	SCFD2
9.90432529674686e-95	-0.281424	0.466	0.596	2.72061911576339e-90	TULP4
1.2210590914932e-94	-0.571137	0.281	0.4	3.35412721842266e-90	GRK5
2.19106390493233e-94	-0.401561	0.933	0.94	6.01863344045862e-90	INPP4B
2.80374492795974e-94	-0.495856	0.272	0.395	7.7016069426126e-90	ABCC9
1.6205880426847e-93	-0.770173	0.062	0.134	4.45159329445059e-89	LERFS
3.31521259677403e-93	-0.357138	0.352	0.483	9.10655748207858e-89	YBEY
8.77338455965349e-93	-0.348774	0.212	0.327	2.40996100469122e-88	KLF12
3.29344404646929e-92	-0.410751	0.469	0.599	9.04676145124648e-88	THBS1
3.34396623319571e-92	-0.676165	0.153	0.253	9.1855408459653e-88	AVPR1A
5.33949306774832e-92	-1.8688	0.024	0.073	1.46670535077979e-87	SIGLEC7
5.81772331891558e-92	-0.998432	0.08	0.157	1.59807041847292e-87	BRINP1
8.99583238337466e-92	-0.548169	0.107	0.195	2.47106519738919e-87	ZNF718
1.20382138730362e-91	-3.6229	0.003	0.032	3.30677696878431e-87	AC108690.1
1.63974766555708e-91	-0.534057	0.169	0.272	4.50422286251874e-87	FERMT1
3.01596636931e-91	-0.459243	0.198	0.308	8.28455801985764e-87	FBXO10
3.21386455198356e-91	-0.334605	0.392	0.523	8.82816453784365e-87	TSPAN9
4.85474408888586e-91	-1.30716	0.029	0.082	1.33354965377606e-86	ARHGEF26
6.8239462950276e-91	-0.326981	0.331	0.466	1.87446980778113e-86	KLF2
6.98453313409541e-91	-0.384587	0.239	0.357	1.91858140660467e-86	SRGAP2B
7.24525508532171e-91	-0.548286	0.198	0.303	1.99019911938702e-86	DAB1
8.42664263262134e-91	-0.2808	0.478	0.607	2.31471446475475e-86	MAP4K3
9.47299310561095e-91	-0.251565	0.853	0.91	2.60213647618027e-86	HSPE1
1.53226630724239e-90	-0.425677	0.172	0.274	4.20898231936411e-86	ADAMTS6
1.96945892053906e-90	-0.3456	0.481	0.601	5.40990670882873e-86	GARNL3
2.41306634001216e-90	-0.294425	0.495	0.622	6.62845192937941e-86	ODF2L
2.76063416368169e-90	-0.722258	0.032	0.087	7.58318598421723e-86	TNFRSF18
5.085369611973e-90	-0.405875	0.337	0.461	1.39690017871286e-85	PARD3B
5.2529654238197e-90	-0.545912	0.177	0.28	1.44293707226903e-85	NBPF1
5.27477253991905e-90	-1.65464	0.022	0.069	1.44892726899036e-85	UNC5B
4.929243460782e-89	-0.93183	0.08	0.155	1.35401388624221e-84	ACKR3
5.33479818901261e-89	-0.302818	0.338	0.466	1.46541571453987e-84	CNN2
3.02560500724794e-88	-0.558599	0.225	0.334	8.31103439440938e-84	RPH3AL
7.7412779061718e-88	-0.302448	0.244	0.361	2.12645162804633e-83	XKR6
8.16983554998388e-88	-0.324692	0.498	0.621	2.24417212722507e-83	PRR16
2.07305589123196e-87	-0.644019	0.212	0.315	5.69447722762508e-83	UBA6-AS1
3.47859747125629e-87	-3.87401	0.001	0.025	9.55535939379391e-83	AC048337.1
4.71697577555107e-87	-0.351601	0.433	0.552	1.29570607578612e-82	MINDY2
5.91828600151005e-87	-0.500164	0.233	0.342	1.6256939817548e-82	SOCS2-AS1
7.76919981149239e-87	-0.333307	0.368	0.495	2.13412149621885e-82	POLR3GL
8.55752055208053e-87	-1.84863	0.029	0.08	2.350665320451e-82	NKD1
9.36438794799413e-87	-0.277836	0.494	0.625	2.57230372543451e-82	BORCS7
9.93562924035426e-87	-0.29208	0.157	0.256	2.72921799603291e-82	FRMD4B
4.34849086085659e-86	-0.348566	0.345	0.47	1.1944869545687e-81	GGT5
4.39379475439247e-86	-0.501868	0.293	0.413	1.20693148108407e-81	AC068587.4
4.48969574849168e-86	-0.747997	0.091	0.169	1.23327452515318e-81	MCAM
8.63976639429415e-86	-0.334719	0.263	0.379	2.37325743084866e-81	FMNL2
9.75890058344959e-86	-0.752573	0.111	0.195	2.68067240126777e-81	TRPM3
1.29227037269576e-85	-0.409834	0.301	0.42	3.54973748675798e-81	AL357873.1
6.35083938830888e-85	-0.289445	0.048	0.11	1.74451207157456e-80	RAC2
1.03197698885592e-84	-0.84385	0.101	0.181	2.83473759068832e-80	SORCS1
1.07565503836729e-84	-0.974564	0.091	0.169	2.95471682489111e-80	CST11
1.16552621727056e-84	-0.45345	0.137	0.228	3.2015839662205e-80	ST8SIA4
2.91494919295856e-84	-0.304301	0.631	0.731	8.00707393813787e-80	CERS6
4.72229715995606e-84	-0.605021	0.018	0.061	1.29716780686833e-79	CLNK
1.00284816064552e-83	-1.48973	0.019	0.063	2.75472361247717e-79	DGCR6
1.40207088477417e-83	-0.480958	0.176	0.275	3.85134851338616e-79	GPR89A
1.61563391473143e-83	-0.292409	0.309	0.427	4.43798480037577e-79	SUSD6
2.83718411136519e-83	-0.366059	0.253	0.366	7.79346103550905e-79	IFT80
3.93209816975444e-83	-0.434273	0.269	0.38	1.08010804624985e-78	H2AFY2
5.56545979922626e-83	-0.546653	0.382	0.502	1.52877615224946e-78	TGFBR1
6.27277335571072e-83	-0.388573	0.177	0.279	1.72306811308018e-78	ZNF124
6.59425645973015e-83	-0.281133	0.693	0.78	1.81137630692328e-78	MEF2A
8.21474948524893e-83	-0.309556	0.404	0.531	2.25650953610303e-78	TMEM50B
9.02889743037221e-83	-0.288514	0.511	0.639	2.48014783514894e-78	CHCHD5
1.1627498637548e-82	-0.371585	0.36	0.482	3.19395760074806e-78	MTLN
3.17905649220624e-82	-0.269133	0.432	0.554	8.73255027844131e-78	LINC01473
4.34274223155848e-82	-0.294334	0.329	0.45	1.1929078635868e-77	LINC01278
4.82495687064864e-82	-0.446368	0.065	0.134	1.32536740279848e-77	STX17-AS1
6.53329964469663e-82	-0.578164	0.149	0.241	1.79463207940172e-77	TRPC6
6.56865751779872e-82	-0.807113	0.019	0.061	1.80434453356413e-77	AL731577.1
8.34188334288826e-82	-0.292953	0.447	0.573	2.29143193545798e-77	TSC22D3
1.27327001295273e-81	-0.760472	0.035	0.089	3.49754539857985e-77	LCLAT1
1.52027221019785e-81	-0.987669	0.078	0.149	4.17603573419248e-77	DIRAS2
1.74252969049612e-81	-0.690067	0.176	0.273	4.78655480682379e-77	KIAA1549
1.76311520218829e-81	-0.305154	0.957	0.969	4.84310114889101e-77	PLPP1
2.00709528341118e-81	-0.819854	0.106	0.187	5.51329003400216e-77	HDAC9
2.42659855744495e-81	-0.666976	0.07	0.139	6.66562357744554e-77	AC022101.1
4.65952522794162e-81	-0.600706	0.301	0.41	1.27992498486328e-76	DDX58
5.61440766186099e-81	-0.258606	0.606	0.732	1.54222164063659e-76	POLR2K
5.85876448410497e-81	-0.765947	0.247	0.356	1.60934401613879e-76	LINC00894
7.84139752552813e-81	-0.387688	0.732	0.814	2.15395348628732e-76	PTPRG
8.60770412640903e-81	-1.93652	0.013	0.05	2.3644502464833e-76	MTRNR2L1
8.90035752829557e-81	-0.254588	0.804	0.885	2.44483920944751e-76	H19
9.84544121908228e-81	-0.428992	0.206	0.309	2.70444424846971e-76	SLC25A17
1.99761088636391e-80	-1.50568	0.051	0.111	5.48723734375303e-76	LINC00707
2.22833754671695e-80	-0.699627	0.068	0.136	6.1210204070768e-76	AC011043.1
2.71139354963953e-80	-0.376388	0.415	0.529	7.44792694150484e-76	SNX25
3.31694008452006e-80	-0.26479	0.605	0.712	9.11130271816814e-76	SMYD3
4.92715347889047e-80	-0.634407	0.432	0.55	1.35343978911642e-75	PHACTR4
5.30207906014233e-80	-0.38687	0.483	0.61	1.4564280970305e-75	CMC1
1.00400607919655e-79	-0.413873	0.203	0.305	2.757904298945e-75	TUB
1.02634601712523e-79	-0.40906	0.229	0.333	2.81926987444131e-75	IQCN
1.12985882213401e-79	-0.39766	0.343	0.462	3.10360919851991e-75	SAMD9L
1.74518630261079e-79	-0.508838	0.179	0.277	4.79385225464158e-75	AC004148.1
2.12083459567266e-79	-0.309086	0.459	0.585	5.82572055085323e-75	RHOU
2.50574381374569e-79	-0.845392	0.065	0.131	6.88302768197802e-75	AC073316.1
2.5058008307439e-79	-0.353157	0.3	0.415	6.88318430197041e-75	ADAMTS9-AS1
2.58175860997694e-79	-1.4944	0.013	0.051	7.09183272574565e-75	TNFRSF4
2.7976857737663e-79	-1.14697	0.032	0.083	7.68496305195866e-75	SYTL5
4.36928761486233e-79	-0.561131	0.36	0.469	1.20019961492653e-74	ZFAND2A
4.6710892464723e-79	-0.404585	0.739	0.796	1.28310150511348e-74	BAG3
6.02066668519443e-79	-0.605015	0.099	0.177	1.65381693175606e-74	ZNF559
1.36076016101171e-78	-0.478177	0.231	0.336	3.73787208628306e-74	GHR
1.37401883076498e-78	-1.60091	0.023	0.067	3.77429232622832e-74	GREM2
3.78095511969643e-78	-0.328345	0.354	0.472	1.03859056182941e-73	CRYBG3
7.84986604798454e-78	-1.61464	0.021	0.063	2.15627970472087e-73	NDNF
8.35156876158944e-78	-0.30493	0.41	0.528	2.294092423121e-73	WHRN
1.56063438027841e-77	-0.535296	0.124	0.209	4.28690657918677e-73	KLK8
1.67267454366294e-77	-0.270878	0.528	0.645	4.59466970398773e-73	COMMD10
2.63755857523729e-77	-0.280716	0.799	0.851	7.24510965031931e-73	PPP2CB
4.24653065693587e-77	-1.47197	0.032	0.082	1.16647950615371e-72	SEMA6D
8.15225350013614e-77	-0.439855	0.813	0.853	2.2393425139524e-72	KAZN
1.13676579358333e-76	-0.290936	0.533	0.651	3.12258195839406e-72	MFSD4B
1.55390001224482e-76	-0.51219	0.044	0.099	4.26840794363529e-72	C2CD4B
1.99677993624922e-76	-0.390471	0.261	0.368	5.48495480688297e-72	ATP11A
3.21782115600073e-76	-0.348469	0.326	0.439	8.83903293341841e-72	RANBP17
4.25280839383601e-76	-0.282145	0.506	0.639	1.16820393770281e-71	UQCC2
7.13834685644613e-76	-0.250158	0.512	0.626	1.96083249799719e-71	MICU1
1.13355560684095e-75	-0.470977	0.192	0.29	3.11376389643141e-71	WASHC1
1.2563382202952e-75	-0.772951	0.071	0.138	3.45103545732888e-71	AC008397.1
1.7830707384687e-75	-0.318869	0.284	0.398	4.89791701149969e-71	AC018682.1
2.13221921313926e-75	-0.31643	0.298	0.41	5.85699295657223e-71	ZNF618
2.3806692493828e-75	-0.25745	0.37	0.49	6.53946036112962e-71	HAT1
7.71850020801194e-75	-0.329822	0.317	0.436	2.1201948221388e-70	ELP5
1.19004743548429e-74	-1.14328	0.031	0.079	3.2689413005318e-70	KCNMB1
2.32597764201426e-74	-0.301776	0.378	0.493	6.38922798484898e-70	ITPR1
2.35745498037407e-74	-0.467762	0.189	0.283	6.47569308558954e-70	CABCOCO1
2.36886807836094e-74	-0.38338	0.388	0.497	6.50704372444968e-70	GXYLT2
2.94646195059916e-74	-1.47823	0.04	0.092	8.09363633210084e-70	CXCL13
3.47171295609021e-74	-0.273974	0.317	0.431	9.53644831908419e-70	PCSK7
9.75214473667086e-74	-0.267314	0.429	0.539	2.67881663771612e-69	FAM53C
1.04681336532208e-73	-0.626326	0.112	0.19	2.87549163320323e-69	AP002026.1
1.68549256694633e-73	-0.79022	0.1	0.173	4.62987953214488e-69	RAMP3
2.08695693379069e-73	-0.345612	0.344	0.456	5.73266200142964e-69	COG6
2.72749591811418e-73	-0.490564	0.188	0.281	7.49215853746783e-69	LRP1B
3.58391029654323e-73	-0.267892	0.277	0.385	9.84464319357461e-69	GPR173
4.45056898276017e-73	-0.315928	0.322	0.434	1.22252679387439e-68	EPSTI1
7.50551770723326e-73	-0.671933	0.097	0.172	2.0616906589999e-68	KCNJ8
1.17539138111914e-72	-0.883253	0.043	0.096	3.22868258479615e-68	LINC00685
1.2199201467309e-72	-0.965563	0.102	0.175	3.35099865105511e-68	COL24A1
3.14913226099786e-72	-0.260935	0.482	0.589	8.65035140773502e-68	SAP30BP
3.39449198024736e-72	-0.427372	0.908	0.94	9.32433002054147e-68	ADAMTS9
5.16253773289595e-72	-0.497221	0.224	0.324	1.41809748984919e-67	RAI2
6.6233477331804e-72	-1.6779	0.016	0.053	1.81936738882732e-67	CYP39A1
8.39810623640214e-72	-0.835937	0.066	0.128	2.3068758020773e-67	STK33
9.15612239347464e-72	-1.66622	0.031	0.077	2.51509526026355e-67	SYNDIG1
9.36629400305303e-72	-0.343704	0.368	0.485	2.57282729969864e-67	ETS2
1.82619846245292e-71	-0.678833	0.312	0.415	5.01638455651191e-67	CLSTN2
2.31950310894689e-71	-0.346604	0.19	0.284	6.3714430899662e-67	LINC02253
2.52627117161883e-71	-0.579479	0.027	0.072	6.93941428131976e-67	KRT81
2.70992532804195e-71	-0.362077	0.503	0.622	7.44389388359843e-67	GRAMD2B
3.97427552331094e-71	-0.258469	0.412	0.529	1.09169374349828e-66	CBR4
4.21989378816864e-71	-0.331775	0.571	0.691	1.15916262467204e-66	APOC1
4.53054690168068e-71	-0.300597	0.391	0.508	1.24449592842267e-66	CRY2
4.68174777435425e-71	-0.478109	0.123	0.204	1.28602929613737e-66	AC012306.3
6.09131331643618e-71	-0.344977	0.181	0.274	1.67322285489185e-66	AC068282.1
7.15787875801124e-71	-0.312001	0.232	0.333	1.96619771603811e-66	WDR27
1.08878332158039e-70	-0.313704	0.268	0.375	2.99077890604916e-66	PLXNC1
1.39951170868918e-70	-0.342892	0.203	0.299	3.84431871259831e-66	ZNF519
1.74924489887427e-70	-0.297255	0.371	0.487	4.80500081271772e-66	FAM13B
2.02506330797761e-70	-0.548371	0.123	0.201	5.5626464006837e-66	IFI44
2.76165895588379e-70	-0.312941	0.265	0.37	7.5860009859172e-66	NBPF15
2.98746990167585e-70	-0.293828	0.869	0.905	8.2062810729134e-66	HSPD1
3.32999441686804e-70	-0.350788	0.192	0.286	9.14716166369482e-66	DDX60
3.40296966853971e-70	-0.981707	0.073	0.137	9.34761738251172e-66	SAMD5
3.45633414249156e-70	-1.0769	0.061	0.121	9.49420425601006e-66	MIR29B2CHG
4.68974328968509e-70	-0.445704	0.176	0.266	1.2882255842436e-65	HTR2A
7.79477661570772e-70	-1.76985	0.013	0.047	2.14114718856875e-65	S100A1
9.77983082730144e-70	-0.32821	0.238	0.342	2.68642172995143e-65	PABPN1
1.03918149246161e-69	-0.669289	0.214	0.307	2.8545276416428e-65	DEPP1
1.13522183366133e-69	-0.918737	0.046	0.1	3.11834085488432e-65	LINC01116
1.15272288131247e-69	-0.309021	0.471	0.584	3.16641448267722e-65	DIXDC1
1.32990713968329e-69	-0.386509	0.32	0.429	3.65312192199604e-65	ARMT1
1.76495671042942e-69	-0.35006	0.235	0.334	4.84815958787857e-65	MOXD1
1.84363174399329e-69	-0.785958	0.052	0.108	5.06427203757517e-65	AC090617.5
2.13733567458522e-69	-0.679611	0.062	0.123	5.87104736451815e-65	AL049840.2
2.41712847333752e-69	-0.486211	0.117	0.194	6.63961020341084e-65	CCDC58
2.53385176025777e-69	-0.32853	0.275	0.379	6.96023740025206e-65	GATA2-AS1
4.14976004465149e-69	-0.84422	0.088	0.155	1.13989758666532e-64	CRYGN
4.2619672160756e-69	-0.931869	0.019	0.058	1.17071977458381e-64	SOD2-OT1
5.05238555670194e-69	-0.26587	0.248	0.35	1.38783978857046e-64	ARL5B
6.19601152628366e-69	-0.483803	0.155	0.241	1.70198240615486e-64	NPAS3
1.02133820175725e-68	-0.660031	0.034	0.081	2.805513906407e-64	PLCXD3
1.159096439516e-68	-0.975665	0.039	0.088	3.18392200970649e-64	RIPOR2
1.17194849910749e-68	-0.361096	0.133	0.214	3.21922533219836e-64	PDE4D
1.93588343310069e-68	-0.296971	0.636	0.737	5.3176782023843e-64	PTPN13
3.75451353462629e-68	-0.376357	0.208	0.303	1.0313273228265e-63	WARS2-AS1
5.30170880113145e-68	-0.564535	0.134	0.215	1.4563263905828e-63	HERC6
1.81672122524873e-67	-0.277848	0.316	0.425	4.99035153363574e-63	PDCD7
3.23814128134022e-67	-0.250269	0.399	0.505	8.89485028571345e-63	SPECC1L
3.26912337018004e-67	-0.374525	0.108	0.182	8.97995498554756e-63	PEX6
8.98266877400337e-67	-0.445421	0.256	0.355	2.46744928553099e-62	CLCF1
1.11622812545719e-66	-0.411695	0.16	0.246	3.06616703781835e-62	KAZN-AS1
1.41130574253e-66	-0.58136	0.08	0.145	3.87671574415567e-62	GRK3
2.04498310679781e-66	-0.437659	0.249	0.346	5.6173640960629e-62	RGL1
2.14534132620971e-66	-0.257205	0.49	0.605	5.89303808896544e-62	VEZT
5.45641184489691e-66	-0.648404	0.049	0.103	1.49882176967473e-61	IPCEF1
1.14831747811707e-65	-0.501416	0.175	0.262	3.15431328063977e-61	ACP5
1.61200654631473e-65	-2.01855	0.007	0.033	4.42802078207194e-61	AL359636.2
1.65956285854734e-65	-0.261108	0.461	0.566	4.55865321614369e-61	RNF152
2.66662390505056e-65	-0.321235	0.588	0.687	7.32494920478338e-61	PPP1R14A
2.86318472810112e-65	-0.348862	0.664	0.766	7.86488212962098e-61	DAAM1
2.94081295469742e-65	-0.453725	0.119	0.195	8.07811910525835e-61	AC053527.2
3.75926987936533e-65	-0.735528	0.084	0.149	1.03263384316286e-60	CARMN
5.31257364955878e-65	-0.256352	0.318	0.426	1.4593108557973e-60	ZNF10
5.63786403979057e-65	-0.265325	0.803	0.859	1.54866487309007e-60	ATXN1
6.830409871302e-65	-0.3243	0.23	0.325	1.87624528754795e-60	TMTC2
8.73644128174341e-65	-0.327058	0.303	0.406	2.3998130556821e-60	FAM199X
9.88443087108767e-65	-0.258466	0.318	0.427	2.71515431597907e-60	IFNAR2
1.01847798971477e-64	-1.19981	0.024	0.065	2.7976571899475e-60	AL356277.3
1.10775319608316e-64	-0.625759	0.077	0.141	3.04288725432084e-60	RABL2A
1.47015579355269e-64	-0.327645	0.229	0.326	4.03837094930989e-60	FAM162B
1.85443162552219e-64	-0.536352	0.26	0.352	5.0939382321469e-60	PPFIA2
3.18468654299707e-64	-0.965518	0.045	0.096	8.74801546495864e-60	FILIP1
3.60785716998297e-64	-0.311122	0.376	0.484	9.91042286022623e-60	NR2F1
4.86958584195185e-64	-0.596822	0.756	0.851	1.33762653492575e-59	ABI3BP
5.70681727927499e-64	-0.254106	0.639	0.734	1.56760563844405e-59	ARHGAP10
8.69088227987735e-64	-0.872459	0.047	0.098	2.38729845345951e-59	CLDN4
8.70893749189808e-64	-1.67327	0.015	0.049	2.39225803964949e-59	PDZK1IP1
9.84773824166453e-64	-0.623449	0.19	0.277	2.70507521760283e-59	HES4
1.03952803375107e-63	-1.88046	0.008	0.036	2.85547955591082e-59	DSG2
1.21936236210684e-63	-1.08017	0.041	0.09	3.34946647247128e-59	FBXL22
1.26154676537864e-63	-0.258646	0.171	0.258	3.46534280981859e-59	SPATA13
2.2183759102496e-63	-0.47152	0.205	0.294	6.09365678786461e-59	OSGIN2
2.93982305552223e-63	-0.311545	0.854	0.891	8.07539995121401e-59	TBL1X
3.84678595453612e-63	-0.468221	0.127	0.202	1.05667363385153e-58	MINDY4
4.90127604991284e-63	-0.257243	0.32	0.426	1.34633151815056e-58	MDN1
5.13126693627598e-63	-0.325544	0.738	0.79	1.40950771472565e-58	SLC24A3
5.61089053800529e-63	-0.653814	0.054	0.107	1.54125552188467e-58	SLC6A6
5.70612543261807e-63	-0.271217	0.372	0.48	1.56741559508586e-58	TASP1
8.28711553920105e-63	-0.476157	0.133	0.211	2.27638776746314e-58	AC087521.3
9.59430569333354e-63	-0.291358	0.829	0.893	2.63545983090179e-58	ZFP36
9.7789448994641e-63	-0.746276	0.066	0.124	2.68617837443379e-58	AC007422.1
9.9420504292409e-63	-0.276982	0.717	0.795	2.73098183240818e-58	NLGN4X
1.12053592064136e-62	-0.250261	0.358	0.47	3.07800012040975e-58	AC087286.2
1.13014173904403e-62	-0.25996	0.499	0.603	3.10438634298006e-58	SECISBP2
1.34383554456975e-62	-0.871699	0.064	0.121	3.69138185737864e-58	AC037198.1
1.64846875601118e-62	-0.311178	0.225	0.321	4.52817882588711e-58	LTBR
2.26419906658581e-62	-0.256472	0.838	0.885	6.21952841600457e-58	PLEKHH2
2.6268546747113e-62	-0.298739	0.205	0.298	7.21570710596446e-58	CDK5RAP2
2.83050847276842e-62	-1.14038	0.03	0.073	7.77512372384758e-58	Z99289.1
3.44844567303812e-62	-1.58972	0.009	0.037	9.47253541926842e-58	OCLN
3.76570218972431e-62	-0.256986	0.281	0.379	1.03440073449537e-57	RGS10
4.13446901693975e-62	-0.323285	0.286	0.386	1.13569729426318e-57	AUH
4.14803543384158e-62	-0.269967	0.43	0.535	1.13942385332194e-57	GMDS-DT
5.35550043001358e-62	-0.968473	0.029	0.07	1.47110241312043e-57	RGPD2
9.52516830184921e-62	-1.13737	0.052	0.103	2.61646848083496e-57	AL033504.1
1.03111406697332e-61	-0.257736	0.319	0.42	2.83236723056901e-57	GTF2IRD1
1.05341594780814e-61	-0.287812	0.319	0.422	2.89362826703417e-57	MCU
1.05894422780238e-61	-0.32772	0.493	0.608	2.90881389935037e-57	MFAP4
1.26161397806596e-61	-0.256666	0.323	0.426	3.46552743634937e-57	HIP1
1.43971438497481e-61	-0.663423	0.115	0.186	3.95475144408731e-57	VIPR2
1.7315052817603e-61	-0.862885	0.058	0.112	4.75627185846737e-57	KANK3
1.8428651009264e-61	-0.443604	0.293	0.388	5.06216614573473e-57	ARHGAP28
1.97992893056127e-61	-0.253813	0.474	0.582	5.43866677935876e-57	PCNX4
1.98134031484115e-61	-0.448132	0.21	0.3	5.44254371083714e-57	FXYD6
2.66731412265394e-61	-0.281924	0.081	0.144	7.32684516351811e-57	NFKBID
5.15249371908998e-61	-0.609295	0.052	0.105	1.41533849969683e-56	NEB
9.85930305972339e-61	-1.76903	0.016	0.05	2.70825195747542e-56	PAGE4
1.09813416024184e-60	-0.34073	0.419	0.522	3.01646472476832e-56	KCTD8
1.35515984120903e-60	-0.299364	0.301	0.398	3.72248856781709e-56	NEDD4
1.35531136303291e-60	-0.503131	0.329	0.428	3.7229047831151e-56	TANC2
1.375080204485e-60	-0.270751	0.475	0.581	3.77720781369984e-56	RGS2
1.76709007275214e-60	-0.307962	0.376	0.478	4.85401972084285e-56	CYP7B1
2.3769011652221e-60	-0.284096	0.771	0.851	6.52910981074858e-56	TNFAIP2
3.42227533073478e-60	-0.923706	0.04	0.087	9.40064810599538e-56	ANO4
3.73804748516098e-60	-0.281231	0.631	0.716	1.02680426369887e-55	FBXL7
5.01937722354282e-60	-0.253015	0.775	0.833	1.37877272953498e-55	AC005062.1
5.02472009203464e-60	-0.401621	0.098	0.165	1.380240362081e-55	ZNF814
5.30681771772178e-60	-0.330484	0.897	0.954	1.457729758881e-55	HAND2-AS1
8.75353665671442e-60	-0.252438	0.467	0.575	2.40450898423288e-55	CAB39
1.75185962617414e-59	-0.257372	0.877	0.912	4.81218320713774e-55	ZFP36L1
1.79595188715953e-59	-0.430658	0.12	0.191	4.93330023883852e-55	AC023095.1
1.89068944283134e-59	-0.274122	0.447	0.546	5.1935348305134e-55	DPH6
1.94455163229418e-59	-0.260967	0.185	0.271	5.34148887874889e-55	CSRNP3
2.36016028373375e-59	-0.458964	0.08	0.141	6.48312428338823e-55	LBR
2.52282686330586e-59	-0.36535	0.381	0.486	6.92995311081486e-55	CCDC6
2.93100817490258e-59	-0.278079	0.338	0.442	8.05118635563989e-55	CHRD
3.25892279557511e-59	-0.263946	0.325	0.425	8.95193502716528e-55	RBBP8
3.47968211254515e-59	-0.296333	0.311	0.414	9.55833879495029e-55	SMARCB1
4.79426121120787e-59	-0.960133	0.065	0.12	1.31693561210669e-54	SEMA6A-AS1
8.00365092712705e-59	-1.55738	0.023	0.059	2.19852287317253e-54	SGCZ
1.24192351664405e-58	-0.25827	0.504	0.605	3.41143970786955e-54	MTREX
1.53472355375482e-58	-0.315341	0.103	0.171	4.21573212980912e-54	PTPRK
2.38770074479031e-58	-0.447315	0.166	0.246	6.55877517586451e-54	MRGPRF
2.65554980954895e-58	-1.61174	0.029	0.069	7.29452977185002e-54	CYP3A5
2.89620978820658e-58	-0.609733	0.116	0.185	7.95559866722466e-54	KCNIP4
3.25045350926255e-58	-0.344109	0.031	0.072	8.9286707445933e-54	CLDN5
3.45609996849388e-58	-1.88732	0.028	0.067	9.49356100345583e-54	AC099520.1
4.10699406886309e-58	-1.57234	0.012	0.042	1.128150200776e-53	HIF3A
4.81398486767731e-58	-0.337138	0.407	0.511	1.32235350330228e-53	SMIM30
5.57043941892929e-58	-0.302414	0.221	0.311	1.53014400398569e-53	RELCH
7.08695719163886e-58	-0.845338	0.038	0.083	1.94671627097128e-53	PCSK1N
8.25235409267972e-58	-0.419203	0.118	0.189	2.26683914571819e-53	KLHL23
8.30751341666731e-58	-1.1024	0.017	0.05	2.28199086042434e-53	AL136115.2
8.70622034969689e-58	-0.295791	0.362	0.462	2.39151166785824e-53	TRERF1
1.02427731425718e-57	-0.400736	0.542	0.641	2.81358735453304e-53	CAB39L
1.06287338567328e-57	-0.263116	0.64	0.742	2.91960690310594e-53	DOCK4
1.14708475732356e-57	-0.339022	0.263	0.358	3.15092711989208e-53	ZNF703
1.15958656570649e-57	-0.679686	0.179	0.259	3.18526833733916e-53	AC092821.3
1.50347262194613e-57	-0.399756	0.362	0.461	4.12988894522381e-53	ZNF704
1.63251022482697e-57	-1.41932	0.013	0.043	4.48434233657721e-53	RGS4
2.07556554184248e-57	-0.581065	0.056	0.108	5.7013709868871e-53	ITGA9-AS1
2.39237737939895e-57	-0.41623	0.207	0.293	6.57162142347098e-53	COL27A1
2.52121150568692e-57	-0.271039	0.219	0.311	6.92551588497139e-53	UNK
2.68153434204036e-57	-0.305758	0.29	0.386	7.36590668415067e-53	DENND5B
4.10947477425636e-57	-0.387896	0.379	0.476	1.12883162574048e-52	PLD1
7.55746053943951e-57	-0.375139	0.382	0.486	2.07595883557864e-52	SUCO
7.85440925783166e-57	-0.459406	0.436	0.539	2.15752767903378e-52	AF165147.1
8.64443139610736e-57	-0.422823	0.342	0.44	2.37453886019673e-52	NID2
8.85105169408865e-57	-0.266262	0.206	0.296	2.43129538984921e-52	ARSD
1.30404748289514e-56	-0.274743	0.386	0.482	3.58208803076465e-52	LINC01798
1.47755259842807e-56	-0.255309	0.226	0.315	4.05868923262206e-52	VPS45
1.6691687708447e-56	-0.465865	0.137	0.211	4.58503969663329e-52	WEE1
2.0554418198298e-56	-0.707029	0.081	0.14	5.64609313489047e-52	ENOX1
2.95769238755517e-56	-0.352754	0.213	0.3	8.1244852193753e-52	THAP6
3.21982899313909e-56	-1.62502	0.047	0.094	8.84454826125378e-52	AL139042.1
3.32869808190656e-56	-0.520359	0.166	0.243	9.14360076118914e-52	MICAL2
3.34853688378065e-56	-0.623646	0.209	0.294	9.19809596605706e-52	MOSPD2
4.02565632257166e-56	-0.295234	0.181	0.264	1.10580753524721e-51	ZNHIT6
4.94068873939844e-56	-0.271001	0.367	0.476	1.35715778982536e-51	AC010894.3
5.82675944098784e-56	-0.558421	0.081	0.141	1.60055255084495e-51	MMP23B
7.48377539260525e-56	-0.291781	0.776	0.853	2.05571826259473e-51	FNDC3A
7.73033754053511e-56	-0.35368	0.355	0.45	2.12344641900959e-51	KDM3B
1.00604505020479e-55	-0.276952	0.314	0.415	2.76350514840754e-51	PPP1R21
1.15679936369618e-55	-0.277557	0.378	0.483	3.17761217213702e-51	PIM3
1.28261274810929e-55	-0.423131	0.095	0.158	3.52320895778142e-51	FAT1
1.31768520203167e-55	-0.669896	0.04	0.084	3.61954948146078e-51	PDE3A
2.43049972313393e-55	-0.280806	0.092	0.155	6.6763396894766e-51	AC073167.1
2.73049465762855e-55	-0.258616	0.316	0.414	7.50039577503985e-51	GNB5
2.83328635916857e-55	-1.18701	0.019	0.052	7.78275430000015e-51	CCL14
3.64103963546485e-55	-0.362088	0.146	0.22	1.00015717746584e-50	ZNF736
6.27514458664497e-55	-1.05979	0.046	0.092	1.72371946650551e-50	AC022217.2
6.48272096552163e-55	-0.981901	0.064	0.116	1.78073862201914e-50	CCDC85A
7.08586481610542e-55	-0.515514	0.09	0.151	1.946416206336e-50	CEP70
8.65155490965033e-55	-0.490005	0.09	0.15	2.37649561813185e-50	RGMB
1.25554695564749e-54	-0.699133	0.124	0.192	3.4488619324681e-50	FRMD3
1.2764388785778e-54	-0.307912	0.185	0.268	3.50624995556535e-50	IMMP1L
1.83239959912413e-54	-0.269331	0.285	0.382	5.03341845883408e-50	ORC3
2.50291354204612e-54	-0.813321	0.049	0.096	6.87525320864648e-50	SMAD6
2.78589256986081e-54	-1.052	0.038	0.081	7.65256830015065e-50	RBP4
3.34047823783374e-54	-0.722049	0.061	0.112	9.1759596715055e-50	SH3BGR
4.1819228089159e-54	-0.752987	0.045	0.091	1.14873237638111e-49	AC093298.2
4.5664794484828e-54	-0.392857	0.15	0.226	1.25436623970374e-49	GTF2IRD2
4.60690849481421e-54	-0.281339	0.058	0.11	1.26547169444051e-49	GMFG
4.62279393556968e-54	-2.50424	0.009	0.033	1.26983526616163e-49	AC025160.1
6.78247648013372e-54	-0.254152	0.243	0.334	1.86307846432793e-49	HIF1A-AS3
6.82068533874561e-54	-0.359019	0.213	0.299	1.87357405570003e-49	THAP9-AS1
9.86245154878754e-54	-1.31673	0.024	0.059	2.70911681593645e-49	AC124254.2
1.36600825821995e-53	-0.288957	0.447	0.552	3.75228808450439e-49	AC012085.2
1.61377598222029e-53	-0.847006	0.031	0.07	4.43288124556092e-49	F2RL2
1.66952386745862e-53	-0.289973	0.163	0.24	4.58601511152209e-49	SLC25A27
2.19858009859761e-53	-0.317478	0.251	0.341	6.03927967283777e-49	LINC00923
2.24971109031816e-53	-0.430951	0.119	0.187	6.17973139399495e-49	SPAG1
2.34840945241119e-53	-0.431577	0.01	0.037	6.45084592482829e-49	EOMES
2.76903415940304e-53	-0.601859	0.038	0.08	7.60625993246422e-49	ACKR1
3.49893358009558e-53	-0.289492	0.293	0.385	9.61122065116454e-49	P2RY1
5.36695983203489e-53	-0.310579	0.104	0.169	1.47425019626166e-48	AC104806.2
5.57969318350304e-53	-0.270672	0.169	0.248	1.53268592057645e-48	SREBF2
5.71348500249849e-53	-0.271672	0.197	0.281	1.56943719533631e-48	TRAF3IP1
6.08188527222901e-53	-0.506088	0.075	0.131	1.67063306542859e-48	FAM66C
9.16927990493527e-53	-0.676196	0.087	0.145	2.51870949708667e-48	ASPN
9.55135887187731e-53	-0.380537	0.152	0.225	2.62366276851598e-48	ARRDC3-AS1
1.08904315615845e-52	-0.252117	0.522	0.628	2.99149264565165e-48	ABI1
1.11963045174879e-52	-1.33875	0.028	0.065	3.07551288790876e-48	AC011246.1
1.83485155583899e-52	-0.305299	0.182	0.261	5.04015373873411e-48	NARS2
1.95972740996462e-52	-0.907876	0.046	0.09	5.38317522243182e-48	RBM24
2.19335556559136e-52	-0.671866	0.028	0.066	6.0249284031229e-48	VAMP1
2.49611749489862e-52	-1.1239	0.029	0.067	6.85658514673702e-48	RXFP1
2.77268890055524e-52	-0.260549	0.059	0.11	7.6162991409352e-48	SPINK2
3.26115706711877e-52	-0.25394	0.323	0.421	8.95807234766854e-48	PARN
3.59003467789243e-52	-0.468393	0.062	0.114	9.86146625670272e-48	AL049869.3
3.62653650288091e-52	-0.260431	0.397	0.502	9.96173311976356e-48	SLC9A3R2
3.7722761697641e-52	-0.604481	0.272	0.358	1.0362065410725e-47	LINC00924
3.85969391516892e-52	-0.347839	0.235	0.319	1.06021932155775e-47	AL050309.1
4.70184928569018e-52	-0.50544	0.013	0.041	1.29155098028624e-47	SLFN13
4.71584598349224e-52	-0.255468	0.371	0.472	1.29539573320548e-47	NDUFS2
5.12861614572756e-52	-0.696952	0.086	0.142	1.4087795690699e-47	SLC1A1
9.22679068747877e-52	-0.271588	0.117	0.184	2.53450713394354e-47	CHIC1
9.48627509902326e-52	-0.280507	0.221	0.307	2.6057849069507e-47	EXOSC8
1.02608448120319e-51	-0.567599	0.173	0.248	2.81855146141705e-47	NCAM2
1.12657294895616e-51	-0.994093	0.041	0.083	3.09458323348768e-47	PKP2
1.27020043074823e-51	-0.384887	0.122	0.189	3.48911356322232e-47	DOCK9
1.2962636764244e-51	-0.34054	0.191	0.272	3.56070669277018e-47	PTPN21
1.56887967916094e-51	-0.486107	0.159	0.232	4.30955559068719e-47	LINC01695
1.66636211440946e-51	-0.61638	0.038	0.079	4.57733009207134e-47	PRR5
2.18650417692849e-51	-0.674505	0.027	0.063	6.00610832360488e-47	C7
2.706639828424e-51	-0.648242	0.079	0.134	7.43486894469789e-47	ABCC8
3.69651409718074e-51	-0.49703	0.143	0.213	1.01539545735458e-46	SMIM3
3.84276646783417e-51	-0.371208	0.23	0.314	1.05556952104937e-46	NINJ1
4.56386457792828e-51	-0.30861	0.182	0.26	1.25364796091112e-46	PACRGL
6.15969844263199e-51	-0.277606	0.279	0.37	1.69200756520658e-46	LIX1L
6.47705609865852e-51	-0.717667	0.045	0.089	1.77918253974051e-46	LINC01266
7.09569812064132e-51	-0.454385	0.19	0.269	1.94911731675896e-46	ADAMTS8
7.15653616904758e-51	-0.29161	0.708	0.78	1.96582892027568e-46	SPIDR
8.08711450354576e-51	-1.29891	0.021	0.054	2.22144948297898e-46	PRKG2
8.16562211951816e-51	-0.252012	0.257	0.348	2.24301474001044e-46	DPY19L1
8.36848239611534e-51	-0.268476	0.376	0.465	2.29873842938892e-46	THUMPD3-AS1
8.48565709112954e-51	-0.422276	0.096	0.157	2.33092514636237e-46	MORN4
1.11672956904185e-50	-0.55984	0.072	0.125	3.06754445320107e-46	TMEM97
1.23413926000718e-50	-0.523479	0.085	0.142	3.39005713331371e-46	C1QTNF7
1.53081927012404e-50	-0.444492	0.031	0.07	4.20500745310373e-46	PCED1B-AS1
2.8995158580502e-50	-0.545829	0.028	0.064	7.96468011047809e-46	TSTD1
3.05682991586507e-50	-0.253372	0.255	0.346	8.39680609588975e-46	WDR60
3.31144305326736e-50	-0.451058	0.12	0.184	9.09620292302011e-46	MYLK3
3.87330082873461e-50	-0.364769	0.106	0.167	1.06395700464511e-45	AC002074.1
4.74283971205699e-50	-0.314578	0.195	0.275	1.30281064050493e-45	LINC01088
6.30478539809505e-50	-0.336771	0.197	0.276	1.73186150100273e-45	AC008591.1
7.60483141170061e-50	-0.283333	0.226	0.308	2.08897114048004e-45	NEXN
7.65061544539251e-50	-0.835296	0.138	0.203	2.10154755669487e-45	BAMBI
7.94890408266686e-50	-2.88587	0.012	0.039	2.18348446246776e-45	AC012405.1
8.92715368125856e-50	-0.275007	0.296	0.39	2.45219984470491e-45	PKP4
9.24893506773812e-50	-0.416026	0.11	0.173	2.54058997375698e-45	PPFIBP1
9.6435242575504e-50	-0.919426	0.023	0.057	2.64897967830652e-45	CACNA1H
1.20155345132694e-49	-0.331179	0.159	0.232	3.30054717544998e-45	MVB12B
1.29299103751302e-49	-0.701713	0.093	0.151	3.55171708094452e-45	CRMP1
1.31013324681147e-49	-0.278901	0.203	0.284	3.59880501566642e-45	CBL
1.62294255560749e-49	-0.731137	0.064	0.113	4.45806090599821e-45	PCDHB16
1.67024013672808e-49	-0.410064	0.259	0.346	4.58798263157836e-45	FST
1.94824914213942e-49	-0.258516	0.334	0.424	5.35164556854278e-45	ATXN7L1
2.5716575765402e-49	-2.96545	0.004	0.023	7.06408619699826e-45	PLIN1
2.66371015992359e-49	-0.287711	0.22	0.302	7.31694543829412e-45	NOVA1
2.95164165557021e-49	-1.16441	0.027	0.062	8.10786446368581e-45	MME-AS1
5.51810935352302e-49	-0.325849	0.017	0.046	1.51576945831924e-44	SIDT1
5.5654396494349e-49	-0.439552	0.107	0.169	1.52877061730327e-44	AC006059.1
6.08145821067128e-49	-0.393898	0.255	0.343	1.67051575588929e-44	SLC35D1
1.00028007820393e-48	-1.10874	0.013	0.04	2.74766934681836e-44	EPCAM-DT
1.04695845185246e-48	-0.335962	0.354	0.448	2.87589017139352e-44	XRCC4
1.30334479007393e-48	-0.285806	0.017	0.047	3.58015780385409e-44	CLEC12A
1.87586034802644e-48	-0.547343	0.062	0.111	5.15280078999382e-44	STAC2
2.1009594035231e-48	-0.503805	0.074	0.127	5.77112538553759e-44	GRIK1
2.59257622832907e-48	-0.34284	0.324	0.418	7.12154764159712e-44	GRB10
3.00009520500306e-48	-0.305561	0.118	0.183	8.2409615186229e-44	ZNF682
3.94946878335245e-48	-0.25541	0.857	0.928	1.08487958009909e-43	NPC2
4.31287084550572e-48	-0.348993	0.943	0.935	1.18470249255197e-43	FAM155A
4.54387179932447e-48	-0.714646	0.102	0.16	1.24815614455644e-43	HAS2
1.07993992265177e-47	-2.13	0.004	0.023	2.96648697353215e-43	LINC02696
1.09120600238441e-47	-0.265099	0.112	0.175	2.99743376794973e-43	PRMT9
1.5557462871164e-47	-1.33413	0.057	0.103	4.27347947608004e-43	AC010343.3
1.7357154004671e-47	-2.53106	0.004	0.023	4.76783663354307e-43	IGFBPL1
2.34282837474615e-47	-0.390234	0.095	0.153	6.43551526259019e-43	SMYD2
2.78557150198855e-47	-0.271556	0.143	0.212	7.65168635881236e-43	ETV3
2.95079053164849e-47	-0.301159	0.567	0.636	8.10552651138524e-43	INTS6
3.39338270524049e-47	-0.763435	0.023	0.056	9.32128295302509e-43	AREG
7.17250460997514e-47	-0.515162	0.225	0.304	1.97021529131407e-42	OPHN1
7.66521111767561e-47	-0.384042	0.445	0.541	2.10555684191431e-42	PCBD1
8.7133757548902e-47	-0.528128	0.034	0.072	2.39347718611079e-42	NOL4L
8.97813742104101e-47	-0.350793	0.12	0.183	2.46620456818576e-42	GIPC2
1.29209482073468e-46	-0.594705	0.053	0.097	3.54925526307609e-42	AC132153.1
1.57860247622411e-46	-0.377507	0.151	0.219	4.33626314194001e-42	SHTN1
1.80501471191315e-46	-0.308055	0.292	0.381	4.95819491215424e-42	NXT1
1.85556640291599e-46	-2.12364	0.003	0.02	5.09705535216993e-42	PNMA8A
1.94913510631158e-46	-0.611043	0.06	0.107	5.35407922352729e-42	HDHD3
2.02956629581086e-46	-0.63814	0.06	0.107	5.57501565796285e-42	CCDC36
2.29362600986219e-46	-1.7345	0.011	0.035	6.30036128649046e-42	CRB2
3.22332817257424e-46	-0.287819	0.355	0.452	8.85416015724417e-42	LINC00960
3.95483041947508e-46	-0.267892	0.173	0.247	1.08635236792561e-41	PAK1
4.09599218482332e-46	-0.307143	0.252	0.334	1.12512809324912e-41	MACROD2
4.14355906213272e-46	-0.283743	0.169	0.24	1.13819423877724e-41	DISP1
4.1895492112329e-46	-0.493191	0.056	0.102	1.15082727283357e-41	AL683813.1
4.70431470793578e-46	-0.692244	0.056	0.101	1.29222820712288e-41	TMEM47
5.85588715382955e-46	-0.427759	0.074	0.125	1.60855364228544e-41	AL356356.1
6.64268099576771e-46	-0.262411	0.083	0.137	1.82467804272743e-41	SPDYA
8.79972634787057e-46	-0.746391	0.059	0.105	2.41719683049657e-41	ACVR1C
9.31263793455089e-46	-0.425863	0.129	0.192	2.55808851424178e-41	MACROD1
1.23431575891042e-45	-0.591063	0.02	0.051	3.39054195815102e-41	TRBC1
1.29754540119826e-45	-0.282611	0.781	0.839	3.56422746255149e-41	EHBP1
1.30697614315973e-45	-0.330083	0.852	0.923	3.59013276764547e-41	PRLR
1.74546357205908e-45	-0.408964	0.26	0.339	4.7946138860891e-41	RASD1
1.7547518051042e-45	-0.286824	0.177	0.25	4.82012773344073e-41	MICAL3
2.2116944528928e-45	-0.379851	0.241	0.32	6.07530349265122e-41	EPHA6
2.49104468846963e-45	-0.323395	0.286	0.373	6.84265065475722e-41	PLK3
2.61828548408934e-45	-0.529843	0.02	0.05	7.19216839624501e-41	EPCAM
3.19196203839553e-45	-0.314115	0.682	0.745	8.76800052326867e-41	HOMER1
4.18664964262719e-45	-3.07099	0.003	0.018	1.15003079033326e-40	CCL23
4.46696763965865e-45	-0.556666	0.066	0.114	1.22703134093783e-40	PNCK
5.10211168997267e-45	-0.250877	0.125	0.189	1.40149906011859e-40	INTS7
5.54649909663528e-45	-0.271185	0.492	0.584	1.52356783685474e-40	PRKD1
5.61799420889179e-45	-0.961027	0.015	0.042	1.54320682924049e-40	PTPRZ1
7.45590051830286e-45	-0.40464	0.114	0.175	2.04806131337261e-40	ACACB
7.74838094347276e-45	-0.512261	0.201	0.274	2.12840276136253e-40	TNFRSF21
7.7772402374743e-45	-0.380459	0.179	0.251	2.13633012083181e-40	TARSL2
7.95549486554403e-45	-0.26404	0.048	0.09	2.18529488461629e-40	IGF2BP2
9.20566169481864e-45	-0.316143	0.557	0.645	2.52870321094973e-40	MIR100HG
9.26267730171389e-45	-0.529305	0.08	0.132	2.54436482800779e-40	ZNF711
1.09252980492646e-44	-0.258057	0.158	0.229	3.00107012115248e-40	TRAPPC13
1.20341231637377e-44	-0.420229	0.112	0.171	3.30565329184712e-40	MT1X
1.26145575158468e-44	-0.386155	0.679	0.773	3.46509280402795e-40	RASGRP2
1.27594770407014e-44	-0.424807	0.111	0.171	3.50490074831028e-40	MAST4
1.50456260507813e-44	-0.884878	0.082	0.133	4.13288301988911e-40	AC090709.1
1.85947310447659e-44	-0.279663	0.12	0.182	5.10778667068674e-40	TMEM161B
2.00450627582158e-44	-0.418903	0.113	0.172	5.5061782890543e-40	TMEM200A
2.54542276687416e-44	-0.299777	0.121	0.183	6.99202179832663e-40	POLB
2.65251831032994e-44	-0.404295	0.108	0.167	7.28620254664531e-40	DAB2IP
2.8157244602664e-44	-0.423796	0.048	0.09	7.73451351990578e-40	APOLD1
3.14738865117679e-44	-0.373577	0.089	0.143	8.64556188591754e-40	PDSS1
3.84316497430712e-44	-2.70322	0.009	0.03	1.05567898679242e-39	AC079949.2
4.08534829620512e-44	-0.972815	0.025	0.057	1.12220432348458e-39	GRIA4
4.25476935913863e-44	-0.341732	0.229	0.306	1.16874259526179e-39	AP000763.3
4.30520752031348e-44	-0.288596	0.16	0.229	1.18259745375491e-39	TSEN2
4.42345056879337e-44	-0.575872	0.063	0.109	1.21507763674185e-39	PTCHD1-AS
4.88988657979137e-44	-0.274458	0.138	0.202	1.34320294460289e-39	BACE2
5.83031649847574e-44	-0.39415	0.351	0.438	1.6015296389663e-39	SEMA4A
6.94879975816912e-44	-0.257516	0.497	0.589	1.90876580557148e-39	CHMP1B
7.23567548458278e-44	-0.554946	0.077	0.128	1.98756769886004e-39	AL135910.1
8.52401823810593e-44	-2.56372	0.006	0.025	2.34146256982532e-39	AC003984.1
9.08097758658894e-44	-0.808444	0.01	0.033	2.49445373326012e-39	GRIN2D
1.06068029692156e-43	-0.444864	0.082	0.133	2.91358270761382e-39	LEF1
1.20100279965692e-43	-2.40541	0.002	0.018	3.29903459037759e-39	GLB1L3
1.45324986288445e-43	-1.26216	0.017	0.044	3.99193204835729e-39	ITGA3
1.80530457455426e-43	-0.884205	0.039	0.077	4.95899113584311e-39	NRXN1
1.81429989098903e-43	-0.255005	0.222	0.299	4.98370037055777e-39	PRDM5
2.07936929114728e-43	-0.759666	0.046	0.087	5.71181950585246e-39	LINC01117
2.12682576497573e-43	-0.250705	0.207	0.283	5.84217769381184e-39	SUFU
2.27225871307051e-43	-0.342786	0.046	0.087	6.24166745893339e-39	ZNF385D
2.89741688140054e-43	-0.37148	0.627	0.73	7.95891443151915e-39	RAB18
3.01856037719308e-43	-0.332818	0.318	0.407	8.29168350011167e-39	NUDT16
4.04648677838049e-43	-0.530572	0.13	0.19	1.11152945315334e-38	TNFRSF8
4.15761538699245e-43	-1.22416	0.019	0.047	1.14205537065296e-38	NGF
5.82466273211119e-43	-1.20425	0.018	0.045	1.59997660588362e-38	HOXB3
6.48743960473373e-43	-0.276563	0.142	0.208	1.78203478502431e-38	STYXL1
8.12988966086456e-43	-1.55232	0.055	0.097	2.23319939094289e-38	NFASC
9.29269168615046e-43	-1.17582	0.014	0.04	2.55260947926867e-38	LFNG
9.43800796157854e-43	-0.833125	0.029	0.063	2.59252640696601e-38	MOCOS
1.01359749989847e-42	-0.271739	0.301	0.383	2.7842509724711e-38	FAM20A
1.12601446107449e-42	-0.898665	0.033	0.069	3.09304912312551e-38	PRIMA1
1.18807279219139e-42	-0.637219	0.047	0.088	3.26351715287052e-38	PIK3CD-AS2
1.26212784330059e-42	-0.260247	0.2	0.276	3.4669389727624e-38	CERS4
2.59171611189339e-42	-0.37018	0.085	0.137	7.11918498775995e-38	WAKMAR2
2.96927753831481e-42	-0.854623	0.054	0.096	8.15630846999696e-38	ROBO2
3.22095529118927e-42	-0.908897	0.031	0.065	8.84764208936781e-38	DNLZ
3.64843437113591e-42	-0.487575	0.048	0.089	1.00218843740732e-37	OCIAD2
4.18454291343595e-42	-0.632211	0.063	0.108	1.14945209289172e-37	AC090617.10
4.18508412679738e-42	-0.42075	0.121	0.179	1.14960075878997e-37	C16orf74
4.4040157242022e-42	-0.284236	0.175	0.244	1.2097390792811e-37	AKAP6
5.91851478872158e-42	-0.293952	0.143	0.207	1.62575682731393e-37	LAG3
6.12425619678043e-42	-0.347348	0.109	0.167	1.68227193469362e-37	PSORS1C1
7.84139552970777e-42	-0.4727	0.586	0.67	2.15395293805543e-37	PPM1H
9.26440754461914e-42	-0.422774	0.067	0.114	2.54484010843143e-37	AC008731.1
1.25329864370935e-41	-0.800822	0.066	0.112	3.44268604440521e-37	LINC00882
2.2416301900066e-41	-0.480113	0.112	0.168	6.15753396892913e-37	AP001922.5
2.3340935045055e-41	-0.669421	0.032	0.066	6.41152144752615e-37	ADGRL1
2.53664540713506e-41	-0.262171	0.123	0.184	6.9679112688593e-37	ZNF346
3.5779720408423e-41	-0.289494	0.761	0.808	9.82833139898972e-37	SYNPO2
3.75965423033279e-41	-0.313783	0.457	0.551	1.03273942053011e-36	AC007319.1
4.53784743252453e-41	-0.332736	0.123	0.182	1.24650131124016e-36	ENTPD5
4.56100437795601e-41	-0.31045	0.092	0.146	1.25286229258074e-36	AC105052.4
4.64917538824177e-41	-0.417317	0.176	0.244	1.27708198739613e-36	RALGPS2
8.03815627085009e-41	-0.940022	0.017	0.043	2.20800114603981e-36	SAPCD1
9.20138611296575e-41	-0.396827	0.098	0.151	2.52752875137056e-36	APBA1
1.0917502443208e-40	-0.260545	0.156	0.223	2.99892874612481e-36	C4orf33
1.1077783750895e-40	-0.251418	0.174	0.244	3.04295641853334e-36	EIF4E3
1.13167739941588e-40	-0.383069	0.115	0.172	3.10860464845549e-36	NBPF14
1.61832505804306e-40	-0.278321	0.206	0.279	4.44537710193848e-36	ICA1L
1.80218751753672e-40	-0.527082	0.055	0.096	4.9504288919216e-36	LRP5
3.1637958905464e-40	-0.423822	0.111	0.167	8.6906309317419e-36	NR1D1
3.1643316281374e-40	-0.528409	0.04	0.076	8.69210254933062e-36	AL590807.1
3.32993809032666e-40	-0.758521	0.02	0.048	9.14700694031831e-36	AC005358.1
3.59191572319161e-40	-0.845101	0.049	0.089	9.86663330003503e-36	KNDC1
4.21085351731631e-40	-0.289032	0.16	0.225	1.15667935267162e-35	ATF7IP2
4.32256794369062e-40	-0.356015	0.095	0.148	1.18736618845238e-35	AC092567.1
5.42095112796682e-40	-0.681478	0.077	0.124	1.48908106534121e-35	RYR2
5.67346262265204e-40	-0.425516	0.222	0.296	1.55844344781629e-35	COL4A6
7.741418525065e-40	-0.383542	0.099	0.152	2.1264902546501e-35	LAYN
7.78415415734915e-40	-1.19069	0.019	0.046	2.13822930548224e-35	AC069277.1
7.9625555807065e-40	-0.29792	0.203	0.275	2.18723439246427e-35	NEO1
8.48611668520694e-40	-0.627791	0.039	0.076	2.33105139225949e-35	AC119150.1
9.82790994457666e-40	-0.384229	0.082	0.131	2.69962858267576e-35	MYO1D
1.00588618067522e-39	-0.413929	0.756	0.862	2.76306874969676e-35	ATP13A3
1.05934302166907e-39	-0.34109	0.124	0.183	2.90990934622277e-35	HSD17B7
1.06483929112104e-39	-0.268124	0.386	0.47	2.92500704878038e-35	PLTP
1.07656793176641e-39	-0.275534	0.097	0.15	2.95722445176915e-35	AP002762.2
1.33188623419452e-39	-0.250047	0.551	0.625	3.65855829670894e-35	CKS2
1.41602320800298e-39	-0.569247	0.034	0.067	3.88967415006338e-35	AC007130.1
2.03556058527578e-39	-0.984552	0.022	0.05	5.59148137169405e-35	TUNAR
2.11253302167414e-39	-0.343559	0.022	0.05	5.8029169572367e-35	LRRC8C
2.29689037619585e-39	-0.445675	0.061	0.105	6.30932817437238e-35	CPNE4
2.44333214217993e-39	-2.06414	0.014	0.038	6.71158906135405e-35	PZP
2.68324166395355e-39	-1.95608	0.007	0.025	7.370596526714e-35	ARG1
2.72965171760161e-39	-0.562087	0.116	0.171	7.49808030307985e-35	MX1
3.13306051057866e-39	-0.329131	0.057	0.098	8.60620391650852e-35	ITPRIP
4.76625053960125e-39	-0.319571	0.04	0.077	1.30924136072307e-34	AC100763.1
6.2358158140507e-39	-0.567787	0.085	0.133	1.71291624596159e-34	LDOC1
6.94678783224717e-39	-0.891644	0.023	0.051	1.90821314963998e-34	LRRTM3
8.42688353191357e-39	-1.48573	0.01	0.031	2.31478063738134e-34	PENK
1.01674286022657e-38	-0.656666	0.069	0.113	2.79289096275637e-34	AC069228.1
1.09564277296697e-38	-0.705991	0.063	0.107	3.00962113306296e-34	IFIT1
1.10039609519198e-38	-0.319502	0.096	0.148	3.02267803388285e-34	SCARB1
1.22675926194286e-38	-0.297536	0.102	0.156	3.36978501663085e-34	UHRF1BP1
1.39691638554876e-38	-0.661488	0.035	0.068	3.83718961946389e-34	LRRC1
1.80639038311226e-38	-0.720677	0.034	0.068	4.96197374337106e-34	ANKRD29
2.06534495797971e-38	-0.325664	0.067	0.111	5.67329606507445e-34	AC011997.2
2.15843929696103e-38	-0.310727	0.103	0.157	5.92901690482225e-34	GTF2H2
2.4867486976437e-38	-0.28353	0.081	0.13	6.83084999755747e-34	MEGF9
2.88073563560636e-38	-0.525637	0.063	0.106	7.91309271744712e-34	TRHDE
3.02437192081933e-38	-0.801172	0.026	0.056	8.30764722929862e-34	SPATA22
3.35529076740075e-38	-1.09601	0.043	0.078	9.21664820897313e-34	AC011287.1
3.82545059359196e-38	-0.379564	0.074	0.12	1.05081302355377e-33	SPACA6
3.91825650923918e-38	-0.305091	0.261	0.336	1.07630588052291e-33	AC090825.1
4.12619328795692e-38	-0.453239	0.052	0.092	1.13342403426889e-33	SPTLC3
4.21948382645386e-38	-0.293559	0.396	0.482	1.15905001228861e-33	DLG5
4.42026574590746e-38	-0.303096	0.121	0.178	1.21420279774332e-33	KCTD1
4.67838782872201e-38	-0.499382	0.022	0.049	1.28510635267165e-33	CLDN3
4.88461354739365e-38	-0.262584	0.122	0.18	1.34175449533356e-33	ZDBF2
4.90005710823044e-38	-0.317485	0.199	0.27	1.34599668705982e-33	ANKUB1
5.13902695940626e-38	-0.376107	0.156	0.219	1.41163931547931e-33	LRIG1
6.16708278335179e-38	-0.274857	0.22	0.292	1.6940359697589e-33	DNMBP
6.35865944683849e-38	-0.297071	0.117	0.173	1.74666016345207e-33	CEP120
7.07392052583097e-38	-0.297898	0.156	0.218	1.94313522924051e-33	FLG-AS1
1.00322921274862e-37	-0.699376	0.04	0.075	2.75577032449919e-33	SMCO3
1.02302062601738e-37	-0.303051	0.104	0.157	2.81013535760714e-33	PXYLP1
1.08298366308999e-37	-0.593457	0.039	0.073	2.97484782414188e-33	TEK
1.18782093889298e-37	-0.471053	0.085	0.133	3.26282533704513e-33	AL359232.1
1.2728115881043e-37	-0.343509	0.24	0.313	3.4962861513637e-33	ANK3
1.38664779317508e-37	-0.253019	0.156	0.218	3.80898282307262e-33	UBE3D
1.45430263818021e-37	-0.355861	0.018	0.044	3.99482391681721e-33	KIR2DL4
1.45461938842992e-37	-0.386293	0.033	0.065	3.99569399807816e-33	CPM
1.67040223114922e-37	-0.485046	0.094	0.144	4.58842788874379e-33	ITPKB
1.95143399697572e-37	-0.83993	0.02	0.047	5.36039404629261e-33	LMO7-AS1
2.06753214009456e-37	-0.258777	0.214	0.286	5.67930403562576e-33	C1orf35
2.19585129245593e-37	-0.339911	0.087	0.136	6.03178391524719e-33	FUOM
2.37221156589402e-37	-0.463389	0.071	0.116	6.51622795035427e-33	CCDC180
2.44753725107332e-37	-0.306264	0.098	0.15	6.72314007497329e-33	ZNF587
2.597296961272e-37	-0.750487	0.029	0.06	7.13451502291806e-33	CU638689.4
2.75852853743705e-37	-0.867535	0.041	0.077	7.57740203948584e-33	SEMA6A
3.1018476819096e-37	-0.306337	0.143	0.203	8.52046539743749e-33	PARP10
3.11186193857443e-37	-0.338331	0.175	0.24	8.54797355907009e-33	FLRT3
3.32122105632315e-37	-0.742553	0.029	0.059	9.12306211961407e-33	AC008147.2
3.32600247506458e-37	-0.524456	0.076	0.122	9.13619619875489e-33	ATAD3C
3.68735018991498e-37	-0.303836	0.171	0.235	1.01287822366775e-32	BST1
8.34040344916638e-37	-0.264589	0.144	0.205	2.29102542345151e-32	PEX11B
8.75153798972684e-37	-0.351845	0.094	0.143	2.40395997039807e-32	ITGA9
9.03339869291817e-37	-1.00007	0.021	0.048	2.48138428695769e-32	PRRG4
9.31819453378883e-37	-1.06345	0.009	0.029	2.55961485648646e-32	AC006019.3
1.05600164508572e-36	-0.26126	0.142	0.202	2.90073091888597e-32	ZRSR2
1.09988878185752e-36	-0.6784	0.04	0.074	3.02128449488442e-32	CAMP
1.2464458280262e-36	-0.35521	0.1	0.151	3.42386204500516e-32	TMEM62
1.40613581188892e-36	-0.349099	0.155	0.216	3.86251446167768e-32	WNT9A
1.42990907862625e-36	-0.287671	0.084	0.133	3.92781724807844e-32	NBPF9
1.63698645776746e-36	-0.713908	0.025	0.054	4.49663810084144e-32	ZNF215
2.10949613092441e-36	-0.261288	0.305	0.387	5.79457492203627e-32	BOLA3
2.29720565051611e-36	-0.358212	0.261	0.331	6.3101942014027e-32	RERG
2.80638603395153e-36	-0.27263	0.125	0.182	7.70886179666145e-32	GSTCD
2.83264610091992e-36	-1.31075	0.009	0.028	7.78099557461694e-32	LRRIQ1
2.92937419622572e-36	-1.4317	0.014	0.036	8.04669797961243e-32	LINC00173
3.0139515431544e-36	-0.364683	0.055	0.094	8.27902349389081e-32	AC022872.1
3.73214268202613e-36	-0.258158	0.074	0.119	1.02518227332576e-31	CAPS2
3.86049699271597e-36	-0.781601	0.053	0.091	1.06043991892915e-31	SGO1-AS1
3.96114688966357e-36	-1.46461	0.03	0.06	1.08808743912169e-31	CSMD1
4.2931146786083e-36	-0.345056	0.125	0.18	1.17927567106691e-31	TRMT61A
4.32033784627802e-36	-0.501407	0.06	0.101	1.18675360299411e-31	NBPF10
4.38825517425809e-36	-0.4305	0.071	0.116	1.20540981381695e-31	ZNF793
5.62172152917704e-36	-0.275943	0.135	0.194	1.54423068684964e-31	BBS5
5.94670458090189e-36	-0.356772	0.102	0.153	1.63350028132794e-31	AC016877.1
6.18282284871502e-36	-0.627516	0.025	0.054	1.69835960831353e-31	KIF18A
6.37441508481577e-36	-0.777575	0.05	0.087	1.75098807964804e-31	SERTM2
7.07233594979505e-36	-0.306635	0.071	0.115	1.9426999620492e-31	RAB26
7.78887661479188e-36	-0.293946	0.483	0.58	2.13952651731718e-31	MAOA
1.03423350487383e-35	-0.534289	0.034	0.066	2.84093601453793e-31	RSAD2
1.27087295267071e-35	-0.439323	0.083	0.129	3.49096091369118e-31	LRRC34
1.34107138871678e-35	-0.272575	0.113	0.166	3.68378899766612e-31	TGIF2
1.48559994672447e-35	-0.708696	0.025	0.054	4.08079449365745e-31	TENM4
1.56127101405547e-35	-0.752287	0.018	0.042	4.28865534850897e-31	AC008250.1
1.64731995654991e-35	-0.306844	0.103	0.154	4.52502318864695e-31	TRMT9B
1.69073535727021e-35	-0.388409	0.105	0.155	4.64428095288555e-31	HTRA3
1.70102539433802e-35	-0.311013	0.147	0.207	4.67254665570712e-31	TRIM66
1.75542010178142e-35	-0.304894	0.173	0.236	4.82196347758339e-31	REM1
1.96597298389872e-35	-0.536476	0.069	0.111	5.40033118947138e-31	COL4A4
2.01955709781811e-35	-0.307199	0.148	0.207	5.54752139199657e-31	ERG28
2.42113431605819e-35	-0.273901	0.215	0.284	6.65061385278024e-31	CCDC151
2.46173253182891e-35	-0.258725	0.362	0.442	6.76213309168085e-31	AC004160.1
2.96318177387943e-35	-0.412527	0.069	0.111	8.1395640146694e-31	ERF
3.11161690291831e-35	-0.350473	0.093	0.142	8.5473004706263e-31	LINC02814
3.20304103146221e-35	-0.458602	0.056	0.094	8.79843340932356e-31	AC114763.1
3.40221303359712e-35	-1.0566	0.048	0.083	9.34553898198792e-31	CDA
4.00025246282555e-35	-0.280459	0.191	0.256	1.09882934901355e-30	MIPEP
4.31105822056519e-35	-0.545642	0.047	0.083	1.18420458260705e-30	HLF
5.18886641282429e-35	-0.447524	0.051	0.088	1.4253297149387e-30	RGPD8
6.4110996063402e-35	-0.311334	0.152	0.211	1.76106495086559e-30	HACD1
7.58256577599688e-35	-0.297092	0.105	0.156	2.08285499300858e-30	ANKDD1B
9.44856370267993e-35	-0.266526	0.144	0.203	2.59542596348915e-30	AGK
9.50119827129957e-35	-0.431892	0.03	0.06	2.60988415314328e-30	CCSER1
9.61391025636953e-35	-0.459703	0.073	0.116	2.64084500832214e-30	NUAK1
1.25024284921839e-34	-0.42216	0.038	0.071	3.43429208251799e-30	TCF4-AS1
1.38493517587634e-34	-1.27299	0.047	0.082	3.80427843461473e-30	AC010457.1
1.62538956103887e-34	-1.07101	0.047	0.082	4.46478258521768e-30	C1QTNF1-AS1
1.73343562346719e-34	-0.544162	0.009	0.027	4.76157431410201e-30	GPR174
1.7769649461195e-34	-0.946597	0.027	0.056	4.88114501049566e-30	KIAA1324L
3.66756608468382e-34	-0.286916	0.093	0.141	1.0074437278018e-29	DOCK5
3.83088336848869e-34	-0.378608	0.061	0.101	1.05230535249016e-29	PDE7B
3.93415619837978e-34	-1.24127	0.008	0.026	1.08067336613294e-29	HOXB-AS3
5.83600071374698e-34	-0.567402	0.089	0.135	1.60309103605916e-29	AC093535.1
6.91368953736157e-34	-0.69685	0.264	0.333	1.89912137901785e-29	KCND2
7.51477221052415e-34	-1.01788	0.017	0.04	2.06423277850888e-29	EPHA2
8.90619103132971e-34	-0.355995	0.089	0.135	2.44644161439596e-29	RAP2C-AS1
9.57224623147744e-34	-1.35547	0.011	0.031	2.62940031732454e-29	FBLL1
9.91519780867873e-34	-0.608178	0.027	0.055	2.72360568606596e-29	ANGPTL4
1.09545866518302e-33	-0.495977	0.044	0.078	3.00911540739124e-29	ADGRG6
1.11395681937199e-33	-0.441462	0.085	0.13	3.05992798713293e-29	AC138305.1
1.81646017503977e-33	-0.301557	0.356	0.437	4.98963445481673e-29	LTBP1
1.82105264705255e-33	-0.302797	0.212	0.279	5.00224951618866e-29	LINC01197
1.92380555729678e-33	-0.322042	0.084	0.13	5.28450148533852e-29	LSMEM1
2.03309328800255e-33	-0.314294	0.213	0.278	5.5847039528142e-29	MIR503HG
2.12918704586136e-33	-0.62668	0.049	0.084	5.84866389627656e-29	AC011503.1
2.13042609263308e-33	-0.449918	0.087	0.132	5.85206743385382e-29	JAZF1-AS1
2.55418682799662e-33	-0.538343	0.048	0.084	7.01609579782391e-29	ZNF33B
2.56888527174576e-33	-0.343988	0.108	0.158	7.05647095295842e-29	DEFB124
2.67204739744057e-33	-0.302511	0.098	0.146	7.3398469960295e-29	ZNF714
2.87247474353852e-33	-0.305952	0.084	0.129	7.89040087302596e-29	PPP1R13B
2.95932048417234e-33	-0.540088	0.059	0.097	8.12895743797299e-29	ARHGEF25
3.23853308838971e-33	-0.398539	0.067	0.108	8.89592654049771e-29	USP28
3.95353834727837e-33	-0.25599	0.164	0.223	1.0859974486139e-28	UNC13B
4.02849900733857e-33	-0.353136	0.031	0.061	1.10658839232583e-28	GPSM3
5.70186726300164e-33	-0.279175	0.03	0.059	1.56624591847392e-28	SYNGR2
5.92484090560005e-33	-0.264861	0.175	0.237	1.62749454835928e-28	ALYREF
5.97668502542368e-33	-0.613945	0.044	0.078	1.64173560963363e-28	SECTM1
5.99447661723095e-33	-0.416752	0.04	0.073	1.64662278198717e-28	SPDYE5
6.27638159963065e-33	-0.619869	0.026	0.054	1.72405926160254e-28	SLC47A1
6.67686455237516e-33	-0.410784	0.274	0.341	1.83406792389193e-28	TLN2
7.78809232468538e-33	-0.494471	0.029	0.057	2.13931108066783e-28	TRIB2
8.10821428799628e-33	-0.28214	0.196	0.259	2.2272453827697e-28	AGA
1.00924769756445e-32	-0.656014	0.054	0.09	2.7723025004398e-28	AP002989.1
1.18367370361252e-32	-0.266866	0.23	0.299	3.25143329645322e-28	CCNQ
1.28467186562386e-32	-0.272686	0.123	0.175	3.52886514768218e-28	RIOX2
1.57031084872456e-32	-0.689629	0.025	0.051	4.31348687036148e-28	SLC16A14
1.80980849365821e-32	-0.31311	0.324	0.396	4.97136295122974e-28	CCDC170
1.81653361603928e-32	-0.315461	0.143	0.198	4.9898361898983e-28	SUGCT
1.86565178771126e-32	-0.32848	0.143	0.199	5.12475889566407e-28	NFKBIE
2.06380120047262e-32	-0.574962	0.09	0.134	5.66905551757823e-28	AL161421.1
2.1391195188052e-32	-0.530564	0.049	0.084	5.87594740620601e-28	FRG1-DT
2.35921130249785e-32	-0.834672	0.045	0.078	6.48051752683134e-28	HOMER2
2.36880951921609e-32	-0.734622	0.036	0.067	6.50688286833469e-28	LINC01118
2.39665411126424e-32	-0.378847	0.112	0.163	6.58336917823175e-28	TMEM164
2.49413973094985e-32	-0.818897	0.03	0.058	6.85115242694614e-28	MFAP2
2.6878005312533e-32	-0.850485	0.02	0.045	7.38311927929969e-28	TGFBR3L
2.87155916478802e-32	-0.366531	0.046	0.08	7.88788586975621e-28	ACSS1
3.06426235141977e-32	-0.37214	0.059	0.096	8.41722225311497e-28	PFKP
3.31745351767206e-32	-0.286334	0.12	0.172	9.11271306769339e-28	TCIM
3.86235257653959e-32	-1.39722	0.008	0.026	1.06094962924966e-27	IGHG3
4.44763097993067e-32	-0.779965	0.055	0.091	1.22171975387715e-27	AGMO
5.8143484834396e-32	-0.307726	0.034	0.065	1.59714338491602e-27	LRRC8B
6.24898645282404e-32	-0.453827	0.345	0.421	1.71653408872624e-27	DEPTOR
6.73706333527281e-32	-0.376289	0.151	0.205	1.85060392756609e-27	DMKN
7.27750386498579e-32	-0.496968	0.041	0.074	1.99905753667295e-27	AC092745.5
7.30617162133303e-32	-0.259144	0.179	0.24	2.00693228266397e-27	MZT1
8.74249079186673e-32	-0.782078	0.036	0.066	2.40147479561787e-27	AL365214.2
9.58387501908053e-32	-1.49509	0.007	0.024	2.63259462899123e-27	AC207130.1
1.05064856073057e-31	-0.922796	0.021	0.045	2.8860265314708e-27	SLC38A4
1.12289787338525e-31	-0.259623	0.011	0.03	3.08448816840193e-27	SEL1L3
1.20050995737721e-31	-0.291716	0.106	0.154	3.29768080191947e-27	LINC00665
1.37796246263692e-31	-0.346915	0.101	0.148	3.78512508861736e-27	SPATA33
1.41220055274281e-31	-0.258521	0.022	0.047	3.87917369832924e-27	EMCN
1.52721192426947e-31	-0.865499	0.016	0.038	4.19509843477581e-27	AC077690.1
1.53543714481226e-31	-0.47022	0.064	0.102	4.2176922930848e-27	RFC3
1.8043899191913e-31	-0.571392	0.041	0.073	4.95647866902657e-27	LINC02507
1.84460464684382e-31	-0.413544	0.04	0.071	5.06694450441528e-27	KRT18
2.1581242072182e-31	-0.257015	0.077	0.119	5.92815138480767e-27	ZNF573
2.1717874376149e-31	-0.281099	0.184	0.246	5.96568291238438e-27	ZNF428
2.21350777387954e-31	-0.297301	0.111	0.161	6.08028450406972e-27	AC015712.1
2.44099593686959e-31	-0.672145	0.048	0.082	6.70517173898708e-27	LINC01090
3.20475808598598e-31	-1.08096	0.024	0.049	8.80314998639488e-27	COL26A1
3.33479357143655e-31	-0.410029	0.05	0.084	9.16034446137907e-27	AC026894.1
4.41300446667233e-31	-0.313356	0.099	0.146	1.21220819695022e-26	SULT1A1
5.43519981029657e-31	-0.589133	0.029	0.056	1.49299503589037e-26	FP565260.1
5.57294619727285e-31	-0.654372	0.05	0.084	1.53083259092888e-26	PDE1A
6.73590803580775e-31	-0.278108	0.106	0.155	1.85028657835603e-26	JPH1
9.34377870975085e-31	-2.74573	0.002	0.012	2.56664257378146e-26	AC092546.1
1.28459076285974e-30	-0.578516	0.041	0.073	3.52864236649943e-26	MTCL1
1.41212107295468e-30	-0.339262	0.154	0.209	3.87895537529922e-26	HSD17B14
1.42966821557336e-30	-0.603366	0.031	0.058	3.92715562135845e-26	ABLIM2
1.51083688981463e-30	-0.407459	0.072	0.112	4.1501178526318e-26	MTBP
1.54877052365041e-30	-0.294399	0.979	0.979	4.2543177514153e-26	FOXO1
2.13702680859285e-30	-0.334694	0.165	0.222	5.8701989405237e-26	TFB1M
2.28339667193593e-30	-0.690995	0.014	0.035	6.2722623181408e-26	CNTN4-AS2
2.63961317309276e-30	-0.317147	0.246	0.311	7.2507534251685e-26	AC046134.2
2.7100859982585e-30	-0.65024	0.04	0.071	7.44433522861628e-26	KCNB1
2.87413951572126e-30	-0.386587	0.09	0.134	7.89497383573472e-26	DZIP1L
3.17301268960144e-30	-0.375395	0.059	0.096	8.71594855706618e-26	AC003681.1
3.19565821361976e-30	-0.267342	0.108	0.157	8.77815354699212e-26	MFSD8
3.54237342353965e-30	-0.269792	0.156	0.212	9.73054555712107e-26	AKAP7
3.87647870540376e-30	-0.437239	0.076	0.117	1.06482993558736e-25	KIF7
4.40398028933684e-30	-0.940988	0.018	0.04	1.20972934567794e-25	GALNT18
4.94562314345205e-30	-0.265851	0.082	0.124	1.35851322127484e-25	EPHB6
5.22818812681657e-30	-0.329877	0.063	0.1	1.43613099655524e-25	AC107204.1
5.27749186591738e-30	-0.407682	0.066	0.104	1.44967424064885e-25	WBP2NL
5.46586040178165e-30	-0.988232	0.015	0.036	1.5014171937654e-25	CDH26
5.61118868626917e-30	-2.0367	0.019	0.041	1.54133742023128e-25	AC079949.3
6.45238639552283e-30	-0.402415	0.142	0.194	1.77240601898617e-25	DBNDD2
7.23896747867771e-30	-0.335977	0.083	0.124	1.98847197671798e-25	RNF180
7.98140878796215e-30	-0.251471	0.116	0.164	2.19241317996532e-25	RGN
9.26891111770953e-30	-0.314068	0.106	0.153	2.54607719492363e-25	FRY
9.39071426014329e-30	-0.383319	0.023	0.048	2.57953530011876e-25	RNF122
9.52991285510253e-30	-1.39239	0.007	0.023	2.61777176216811e-25	NGF-AS1
1.0089002500982e-29	-0.291089	0.118	0.168	2.77134809699476e-25	CAMK2N1
1.0853197684042e-29	-0.84009	0.022	0.046	2.98126487182951e-25	AL357153.2
1.18901116371624e-29	-0.728778	0.03	0.057	3.26609476561215e-25	SBNO1-AS1
1.22959860215971e-29	-0.460469	0.039	0.069	3.37758440027252e-25	AC005072.1
1.26556242275958e-29	-0.785232	0.041	0.071	3.47637341907829e-25	C5orf17
1.32751847601914e-29	-0.369681	0.047	0.08	3.64656050177698e-25	DNAH6
1.43376983495888e-29	-0.467607	0.072	0.111	3.93842235964856e-25	ADAMTS3
1.50686016123281e-29	-0.384012	0.11	0.157	4.13919417689042e-25	LAMA3
1.53416124172925e-29	-0.262361	0.163	0.219	4.21418751490608e-25	AC104123.1
1.55710457817818e-29	-0.257814	0.103	0.149	4.27721056579764e-25	ZNF782
1.56056567707381e-29	-0.44505	0.029	0.056	4.28671785835405e-25	PDZK1
1.56676836102978e-29	-0.28509	0.145	0.199	4.30375601091272e-25	SLC10A1
1.58405475600349e-29	-0.517044	0.039	0.069	4.35124000926598e-25	LINC02456
1.61692231190345e-29	-0.996521	0.018	0.04	4.44152389856758e-25	FAM66B
1.72060154071164e-29	-0.339526	0.078	0.119	4.72632037218081e-25	PDK4
1.9274785715303e-29	-0.692697	0.02	0.043	5.29459088813657e-25	AC103409.1
2.27642385084451e-29	-1.42002	0.006	0.021	6.25310867588478e-25	AC090629.1
2.30539822970719e-29	-1.01026	0.022	0.045	6.33269839718267e-25	AC010931.2
2.31717384747631e-29	-0.293822	0.153	0.207	6.36504484163266e-25	LINC00467
2.44169000811181e-29	-0.469175	0.038	0.068	6.70707828328232e-25	AL121821.2
2.57508719458977e-29	-0.53085	0.037	0.067	7.07350701481864e-25	AC020913.1
2.8267813150095e-29	-0.684147	0.022	0.046	7.76488559419959e-25	BDH1
3.94120455837195e-29	-0.389346	0.029	0.055	1.08260948013919e-24	LYPLAL1-AS1
4.44346104574406e-29	-1.64105	0.007	0.022	1.22057431465543e-24	FAM228A
4.77753945425944e-29	-0.318461	0.197	0.255	1.31234231269053e-24	MIR193BHG
4.89045423937459e-29	-0.883458	0.022	0.046	1.34335887501381e-24	NEBL
5.55180411679319e-29	-0.372466	0.069	0.107	1.52502507284192e-24	IFFO2
5.93828110137585e-29	-2.08282	0.004	0.018	1.63118643573693e-24	LINC00470
6.75115569849935e-29	-0.404542	0.033	0.061	1.85447495882079e-24	AC069234.1
6.91598493738321e-29	-0.29814	0.571	0.649	1.89975190244979e-24	ST3GAL5
7.13506335822526e-29	-0.437936	0.064	0.101	1.9599305538709e-24	LRCH2
8.24242551563155e-29	-0.331209	0.089	0.131	2.26411186488883e-24	TMEFF1
8.25051041668618e-29	-0.414086	0.073	0.112	2.26633270635953e-24	ELN
8.5882831098262e-29	-0.932822	0.04	0.07	2.35911548743816e-24	CNTNAP2
1.05901262787919e-28	-0.335757	0.084	0.126	2.90900178752134e-24	DUBR
1.06195279813071e-28	-0.318833	0.068	0.105	2.91707814118525e-24	ZNF79
1.68816213393844e-28	-0.251485	0.136	0.188	4.63721256571551e-24	ATF6B
2.04265031530358e-28	-0.342523	0.03	0.056	5.6109561511074e-24	AC064836.4
2.09119002882138e-28	-0.394596	0.076	0.115	5.74428989016945e-24	RFXAP
2.23152304135144e-28	-0.332235	0.046	0.078	6.12977064228827e-24	AC005165.1
2.26619688623117e-28	-0.254209	0.087	0.13	6.22501622678841e-24	BCAR3
2.28576782228966e-28	-1.08398	0.014	0.034	6.27877563104747e-24	AC023043.1
2.34274648644951e-28	-0.291528	0.039	0.069	6.43529032362817e-24	ZNF320
2.40377684216507e-28	-0.764049	0.009	0.025	6.60293460774324e-24	AC024257.1
2.62962998877865e-28	-0.30235	0.093	0.136	7.22333061617607e-24	CLN6
2.8705125488444e-28	-0.253976	0.121	0.17	7.88501092042069e-24	TRAF4
3.18346762528196e-28	-1.45832	0.018	0.039	8.74466721988702e-24	ESYT3
3.34378524130474e-28	-0.78244	0.018	0.04	9.18504367934e-24	SPEG
4.3287388405792e-28	-0.466543	0.047	0.079	1.1890612721187e-23	AC107068.2
4.86594887619131e-28	-0.602692	0.045	0.076	1.33662749680099e-23	LINC02762
5.63975656385878e-28	-0.374905	0.056	0.09	1.54918473052637e-23	CEACAM1
5.72390773529264e-28	-1.3627	0.011	0.028	1.57230021580754e-23	C16orf89
6.06756293037883e-28	-0.504265	0.037	0.066	1.66669886134576e-23	AK4
8.79579597252622e-28	-0.665846	0.027	0.052	2.41611719569323e-23	AL157394.3
1.101424555032e-27	-0.575036	0.059	0.093	3.02550311021739e-23	NPR3
1.19414049449831e-27	-0.983997	0.01	0.027	3.28018452433741e-23	FABP4
1.19519961924487e-27	-0.3492	0.053	0.086	3.28309383410373e-23	ZNF730
1.23029943328057e-27	-0.326157	0.244	0.307	3.3795095132784e-23	ITPKC
1.2344658370319e-27	-0.425309	0.058	0.093	3.39095420774291e-23	AC019330.1
1.26788711991871e-27	-0.790671	0.022	0.045	3.48275912970471e-23	GNGT1
1.37072994258021e-27	-1.7221	0.002	0.011	3.76525807927359e-23	IGHM
1.51597033467299e-27	-0.317112	0.117	0.164	4.16421891231323e-23	CNKSR2
1.61827315322691e-27	-0.278529	0.078	0.119	4.44523452459901e-23	TEF
1.6567434773986e-27	-0.699335	0.06	0.095	4.55090865806622e-23	AC015923.1
2.05887415463394e-27	-0.250644	0.342	0.416	5.65552141536398e-23	SLC7A2
2.19259449774238e-27	-0.40609	0.036	0.064	6.02283782584854e-23	LINC00339
3.06854582453052e-27	-0.381414	0.047	0.078	8.4289885254029e-23	ZNF589
3.24407971430224e-27	-1.21455	0.031	0.057	8.91116256721683e-23	LINC02755
3.38248003475561e-27	-0.904038	0.048	0.079	9.29133440747018e-23	AL356515.1
3.49782985477651e-27	-0.307529	0.082	0.121	9.60818882808559e-23	DGKE
3.85758120447392e-27	-0.351596	0.065	0.102	1.05963898105694e-22	ZNF415
3.8769158967677e-27	-0.914113	0.022	0.044	1.06495002768312e-22	COL19A1
4.19129175205692e-27	-0.956668	0.026	0.05	1.15130593137251e-22	DIO3
5.2316188633184e-27	-0.565853	0.033	0.06	1.43707338556493e-22	TLE6
5.66874111553971e-27	-0.790893	0.023	0.046	1.5571464970276e-22	KCNT2
6.05756009426239e-27	-0.953583	0.004	0.016	1.66395118229294e-22	RELN
6.48035423799671e-27	-1.30356	0.008	0.023	1.78008850563532e-22	SNTG2
6.76545036416817e-27	-0.920959	0.013	0.031	1.85840156053335e-22	PROSER2
6.8997788933738e-27	-0.273044	0.086	0.127	1.89530026422085e-22	TSIX
8.20514554697319e-27	-0.268348	0.177	0.233	2.25387143029807e-22	ANKRD39
8.27938803966288e-27	-0.398061	0.071	0.108	2.274265100615e-22	ATOH8
1.12321978316773e-26	-0.371615	0.11	0.154	3.08537242238343e-22	LINC01006
1.19922393477187e-26	-0.347062	0.148	0.199	3.29414822642484e-22	BX284668.5
1.2035767701773e-26	-0.35286	0.143	0.192	3.30610503000004e-22	AC027117.2
1.29991793185999e-26	-0.295808	0.06	0.094	3.57074456702622e-22	AC245452.1
1.34037895688889e-26	-0.817803	0.013	0.031	3.68188695667808e-22	RAPGEF3
1.60035807834262e-26	-0.252294	0.117	0.164	4.39602360539935e-22	ZDHHC12
2.41863232689259e-26	-0.644692	0.032	0.058	6.64374113874124e-22	CACNA2D3
2.56280293736896e-26	-0.474601	0.043	0.073	7.03976338865881e-22	CLTRN
2.65731636092185e-26	-0.343013	0.129	0.176	7.29938231181623e-22	IP6K3
2.92242686112784e-26	-0.671651	0.024	0.047	8.02761434483205e-22	AL354809.1
3.67387453924654e-26	-1.55531	0.005	0.017	1.00917659718563e-21	AC005725.1
4.27878984576521e-26	-0.327694	0.079	0.117	1.17534078273325e-21	SF3A2
4.35642684154921e-26	-0.426402	0.033	0.059	1.19666688910515e-21	AC092868.2
4.52266559926237e-26	-0.328336	0.085	0.124	1.24233101346138e-21	PCCA-DT
4.85692452015871e-26	-0.461352	0.074	0.111	1.3341485964424e-21	SLC39A4
4.87308814429613e-26	-0.264779	0.056	0.089	1.3385885823567e-21	GNG7
5.45737850293119e-26	-0.377728	0.039	0.068	1.49908730097017e-21	NME9
5.78368231422795e-26	-0.418714	0.041	0.07	1.58871969489528e-21	LINC02768
7.41848230260445e-26	-0.279075	0.083	0.122	2.03778290370242e-21	LINC01515
8.86231539322085e-26	-0.255775	0.128	0.176	2.43438941536383e-21	THEM4
9.50999976324e-26	-0.434284	0.051	0.082	2.6123018349644e-21	ZNF213-AS1
1.00368147551838e-25	-0.252919	0.518	0.564	2.75701264510144e-21	POLG2
1.1119300546359e-25	-0.365673	0.076	0.113	3.05436066707935e-21	PRKG1-AS1
1.22573880332938e-25	-1.15535	0.006	0.019	3.36698191886549e-21	AC007216.2
1.61254788387061e-25	-0.472516	0.351	0.411	4.42950778220418e-21	ADGRG2
1.65899766832139e-25	-1.41097	0.005	0.017	4.55710069511204e-21	KCNMA1-AS1
1.77367600934854e-25	-0.274186	0.028	0.053	4.87211063007951e-21	TMEM163
1.92421605263496e-25	-0.808244	0.06	0.093	5.28562907498297e-21	C11orf86
2.03473637580195e-25	-0.749937	0.018	0.038	5.58921735069037e-21	SYT14
2.6712626009479e-25	-0.397929	0.048	0.078	7.3376912385438e-21	AL445250.1
2.67973630113517e-25	-1.52694	0.008	0.022	7.36096764558819e-21	TRIM67
2.82177304410708e-25	-0.519586	0.049	0.079	7.75112837485774e-21	USP2
3.1957552220802e-25	-0.985188	0.023	0.045	8.77842001953211e-21	SCN8A
3.5298676926658e-25	-0.92887	0.014	0.032	9.69619356498368e-21	RIMBP2
3.80862393938389e-25	-0.669052	0.021	0.043	1.04619090990936e-20	AC092574.2
3.97763087993308e-25	-1.19301	0.003	0.014	1.09261542640882e-20	DSG3
4.16676952313623e-25	-1.30335	0.012	0.028	1.14456992031029e-20	LINC02138
4.36757665724082e-25	-0.648838	0.032	0.057	1.19972963197748e-20	AC040174.1
4.49424975116562e-25	-1.2174	0.011	0.027	1.23452546414769e-20	LINC01315
4.6676962078634e-25	-0.51328	0.025	0.048	1.282169471338e-20	PRKAA2
5.34425512533379e-25	-0.502612	0.014	0.031	1.46801344037794e-20	MZB1
5.69572991510863e-25	-1.78158	0.007	0.021	1.56456005038119e-20	CPA1
5.91032712084882e-25	-0.27067	0.081	0.12	1.62350775682596e-20	IQCJ-SCHIP1
6.58010940300002e-25	-0.544555	0.016	0.034	1.80749025191007e-20	DES
6.73495596248295e-25	-0.360016	0.067	0.102	1.85002505333444e-20	BGLAP
7.17537317527053e-25	-0.784355	0.019	0.039	1.97100325751506e-20	AC092691.3
7.79702556063769e-25	-0.871368	0.031	0.056	2.14176495125157e-20	CDH20
8.15614173635162e-25	-0.278622	0.114	0.158	2.24041057355843e-20	SCYL3
9.23255462704623e-25	-0.264178	0.036	0.062	2.53609043050333e-20	TNFSF13B
9.48116351187568e-25	-0.361302	0.035	0.062	2.60438080507713e-20	AC005871.2
1.18951196615093e-24	-0.275118	0.986	0.997	3.26747041981999e-20	SAT1
1.20657987468758e-24	-0.338313	0.07	0.106	3.31435425777932e-20	PAXIP1-AS1
1.20895594246385e-24	-0.837668	0.02	0.04	3.32088107835394e-20	AL137026.1
1.23552933561129e-24	-0.602999	0.032	0.057	3.39387553199065e-20	KLHL26
1.28738702219611e-24	-0.387594	0.064	0.098	3.53632341127048e-20	SLFNL1-AS1
1.3464253592372e-24	-1.18325	0.014	0.032	3.69849581928866e-20	PCSK1
1.65790698586084e-24	-0.343872	0.059	0.092	4.55410469946115e-20	NUCB1-AS1
1.67597772168979e-24	-0.284299	0.031	0.056	4.60374320370969e-20	AL158801.3
1.72898481016007e-24	-0.284127	0.672	0.677	4.7493483750287e-20	ADAMTSL4-AS1
1.76378189409131e-24	-0.686675	0.047	0.076	4.84493248487942e-20	ITGBL1
1.79486839708968e-24	-1.40376	0.005	0.017	4.93032399996564e-20	FAM90A1
1.80418410515066e-24	-0.339487	0.044	0.073	4.95591331843834e-20	C9orf147
1.92616393170189e-24	-0.323446	0.024	0.046	5.29097970399192e-20	ACKR4
2.48356721064784e-24	-0.668099	0.022	0.044	6.82211077092855e-20	VPS9D1-AS1
3.11448650700048e-24	-0.290825	0.085	0.124	8.55518298607961e-20	KBTBD7
3.24504603704242e-24	-0.293699	0.084	0.122	8.91381695915181e-20	MORN1
3.45612212790332e-24	-0.288271	0.081	0.118	9.49362187313763e-20	LARGE-AS1
3.47489087582327e-24	-1.70279	0.008	0.022	9.54517774679894e-20	LAMP5
4.07429500447587e-24	-0.259026	0.067	0.101	1.11916809477948e-19	HSD17B6
4.24404813484454e-24	-0.396402	0.518	0.604	1.16579758216045e-19	CPEB4
5.14053939678328e-24	-0.55487	0.016	0.034	1.4120547669024e-19	ERVMER61-1
5.47007948603108e-24	-0.322123	0.05	0.081	1.50257613401788e-19	FAM85B
6.01664622593765e-24	-0.523622	0.026	0.049	1.65271255180281e-19	AC087280.2
6.17715949304269e-24	-0.452632	0.026	0.049	1.6968039411439e-19	IGSF5
6.60546053043394e-24	-0.329773	0.04	0.067	1.8144539531049e-19	CALML4
6.61933715882539e-24	-0.539827	0.021	0.042	1.81826572415775e-19	AC005520.2
6.84634706401805e-24	-0.448454	0.086	0.123	1.88062307501512e-19	FJX1
6.95545550703543e-24	-0.734144	0.175	0.221	1.91059407322756e-19	PWRN1
7.00807613624675e-24	-0.267425	0.081	0.118	1.92504843386562e-19	IRF7
7.87382405876766e-24	-0.295039	0.072	0.107	2.16286073070289e-19	DLEC1
8.63683889615816e-24	-0.546042	0.058	0.09	2.37245327638568e-19	NKAIN1
8.69659529829647e-24	-0.595989	0.074	0.108	2.38886776248906e-19	PARPBP
9.23024929128963e-24	-0.537583	0.024	0.046	2.53545717782435e-19	DNAH11
9.28732456044531e-24	-1.42717	0.004	0.016	2.55113518350872e-19	SELE
1.01619953994058e-23	-0.429587	0.246	0.302	2.79139851626278e-19	MDM1
1.03872613066324e-23	-0.495144	0.035	0.06	2.85327680831885e-19	AC130324.2
1.11784326001933e-23	-1.07976	0.01	0.026	3.0706036509471e-19	SERTAD4-AS1
1.2291328074832e-23	-0.504461	0.052	0.081	3.37630490887561e-19	AQP3
1.28372104489367e-23	-0.277417	0.069	0.103	3.52625333821842e-19	CCDC125
1.59417979170069e-23	-0.385961	0.067	0.1	4.37905246982264e-19	FBXO27
2.00590856232771e-23	-1.89648	0.005	0.017	5.51003022985798e-19	ENHO
2.26804940649489e-23	-0.672797	0.008	0.022	6.23010491470082e-19	AL513548.1
2.41906851977032e-23	-0.418799	0.032	0.056	6.64493931695709e-19	ACSM6
2.830838134149e-23	-1.94144	0.005	0.017	7.77602927069388e-19	AL356807.1
3.38436182840996e-23	-0.292882	0.091	0.129	9.29650350645932e-19	C8orf31
3.43971285043208e-23	-0.348977	0.255	0.311	9.44854722885187e-19	SMOX
3.71837608282031e-23	-0.399205	0.024	0.045	1.02140072618991e-18	CDSN
4.75849609149101e-23	-0.25178	0.108	0.15	1.30711129137167e-18	CYB5R2
4.85363112060522e-23	-0.584006	0.04	0.066	1.33324393251905e-18	PHKA1
4.8785728600721e-23	-0.758409	0.022	0.043	1.3400951789332e-18	NUAK2
4.97991944560339e-23	-0.262813	0.095	0.134	1.36793407251279e-18	CHUK
5.14936407654723e-23	-0.389894	0.038	0.064	1.41447881818676e-18	AGAP5
5.21289592812406e-23	-0.414282	0.065	0.098	1.4319303824964e-18	ALDH5A1
5.2580717651169e-23	-1.1223	0.023	0.044	1.44433973315996e-18	AL357507.1
5.64313086214514e-23	-0.511658	0.037	0.063	1.55011161652265e-18	MIR3936HG
6.95200455716901e-23	-0.545164	0.033	0.057	1.90964613180876e-18	MPV17L
7.19306483749297e-23	-0.492984	0.028	0.05	1.97586298021094e-18	TOGARAM2
8.01877220580397e-23	-0.326216	0.053	0.083	2.20267653721229e-18	AP003059.1
8.68413140338569e-23	-0.367176	0.038	0.064	2.38544405519602e-18	AC002377.1
8.69789156716021e-23	-0.259733	0.061	0.093	2.38922383458324e-18	AC020651.2
9.3854752750135e-23	-0.626376	0.007	0.02	2.57809620329346e-18	OSM
9.80896030040791e-23	-0.437349	0.027	0.05	2.69442330491905e-18	AC021739.2
1.13448043000111e-22	-0.286869	0.088	0.125	3.11630429317006e-18	FXR2
1.14387316633848e-22	-0.944836	0.015	0.032	3.14210520061517e-18	MEIS1-AS3
1.20188052486086e-22	-0.457791	0.028	0.051	3.3014456137403e-18	PTGER3
1.21558787850148e-22	-0.424475	0.036	0.062	3.33909834345571e-18	ARL9
1.26053510606463e-22	-0.613078	0.02	0.039	3.46256388284892e-18	SPATA6L
1.38094571189225e-22	-0.279722	0.11	0.152	3.79331977599681e-18	ZNF395
1.41514106826716e-22	-0.281698	0.057	0.088	3.88725100042306e-18	ZNF417
1.70076875712924e-22	-0.738423	0.015	0.032	4.6718416989583e-18	NDRG4
1.72193730714487e-22	-0.646969	0.035	0.06	4.72998958899626e-18	ST8SIA1
2.05678317630844e-22	-0.446042	0.025	0.046	5.64977770700165e-18	CPE
2.3316256116403e-22	-0.372569	0.023	0.044	6.40474239261473e-18	INMT
2.41595275774684e-22	-0.400584	0.013	0.03	6.63638063025478e-18	CPXM2
2.63291827032724e-22	-0.266949	0.128	0.171	7.2323631967619e-18	CSDC2
3.01100026958831e-22	-0.266668	0.082	0.118	8.27091664053213e-18	AC027279.1
3.01769429785636e-22	-0.386539	0.033	0.057	8.28930446678164e-18	MEF2C-AS1
3.23094686056423e-22	-0.389165	0.08	0.115	8.87508793128387e-18	AL008633.1
3.23445270781862e-22	-0.539493	0.024	0.045	8.88471814310696e-18	HS6ST2
3.55102355497902e-22	-0.808954	0.011	0.026	9.75430660317186e-18	MPPED2
3.55217323658641e-22	-0.790142	0.005	0.016	9.75746466357922e-18	LINC02147
3.7617902194409e-22	-1.3163	0.015	0.031	1.03332615537822e-17	GPLD1
3.86754442723488e-22	-0.278588	0.17	0.219	1.06237577871715e-17	IFT27
4.2442126663244e-22	-0.544278	0.025	0.047	1.16584277731265e-17	LINC01581
5.16882695259507e-22	-0.341325	0.044	0.071	1.41982507560834e-17	CC2D2B
5.40513815707623e-22	-0.364448	0.076	0.11	1.48473740036727e-17	IGHMBP2
5.71983649751726e-22	-0.417933	0.052	0.08	1.57118188750302e-17	GSTO2
5.76385828389356e-22	-0.595028	0.029	0.052	1.58327423200272e-17	AL121974.1
6.17842284317459e-22	-0.507836	0.027	0.049	1.69715097079163e-17	AC027117.1
6.20913302815389e-22	-0.450316	0.073	0.106	1.70558675150359e-17	LINC01137
6.5790393765373e-22	-0.269266	0.014	0.031	1.80719632634103e-17	AC114781.2
7.4987338654837e-22	-1.55005	0.006	0.018	2.05982720550972e-17	SLC2A12
7.5465281511382e-22	-0.685916	0.019	0.037	2.07295581783615e-17	DAAM2
8.07115197417569e-22	-0.373498	0.05	0.078	2.21706473578632e-17	AC026356.2
9.25186446341281e-22	-0.431166	0.062	0.092	2.54139464945486e-17	ARSE
9.5967521562789e-22	-1.19753	0.017	0.034	2.63613184980825e-17	DRP2
1.05419724463393e-21	-1.32027	0.006	0.018	2.89577441128493e-17	LRRC61
1.09863190438138e-21	-1.09041	0.014	0.03	3.0178319781452e-17	AC139493.2
1.1091508399531e-21	-0.665084	0.012	0.027	3.04672644226716e-17	TMEM255B
1.11934771643951e-21	-0.253137	0.838	0.87	3.07473624228769e-17	MAP3K5
1.133138069628e-21	-1.04147	0.007	0.02	3.11261696346116e-17	AC013470.2
1.1405456258738e-21	-0.282685	0.257	0.313	3.13296477971273e-17	ADARB1
1.17327667439135e-21	-0.26471	0.081	0.116	3.22287369688559e-17	HEATR3
1.19998999841596e-21	-0.280552	0.055	0.085	3.29625252664879e-17	AL117209.1
1.26098446250635e-21	-0.297816	0.021	0.041	3.46379822005871e-17	KIF6
1.28727301350585e-21	-0.379925	0.013	0.029	3.53601024079922e-17	GIMAP6
1.36978163797745e-21	-0.818779	0.012	0.027	3.76265318136024e-17	CA4
1.45443977014677e-21	-0.678017	0.042	0.068	3.99520060461617e-17	AC022126.1
1.50225134726201e-21	-0.306063	0.024	0.045	4.12653422579402e-17	NDUFA4L2
1.56978074858479e-21	-0.41253	0.031	0.054	4.31203073828757e-17	AC040934.1
1.63183285283342e-21	-0.55783	0.201	0.248	4.48248166344813e-17	IMPA2
1.67962851881298e-21	-0.26485	0.071	0.104	4.61377157832737e-17	ATP1A1-AS1
1.86426088277151e-21	-0.302394	0.033	0.056	5.12093821888505e-17	AC091887.1
1.87267323421841e-21	-0.379796	0.052	0.081	5.14404610707455e-17	ZNF883
1.87485715756061e-21	-0.381566	0.097	0.134	5.15004512610325e-17	AC073571.1
1.98684637262014e-21	-0.484526	0.028	0.05	5.45766830095025e-17	AP001267.3
2.15264438383564e-21	-0.388908	0.013	0.029	5.91309885795812e-17	ARHGAP26-AS1
2.77058793260885e-21	-0.324331	0.087	0.123	7.61052799208325e-17	AL732509.1
2.92832619825642e-21	-0.368536	0.028	0.05	8.04381923399057e-17	AL049779.4
3.2793839803459e-21	-0.334973	0.069	0.101	9.00813985561216e-17	EPB41L4B
3.32397821696367e-21	-0.642717	0.029	0.051	9.13063576417751e-17	FANCB
3.63618319891058e-21	-0.354883	0.087	0.122	9.98823162908746e-17	MMP11
3.75668435230163e-21	-1.38771	0.008	0.021	1.03192362473373e-16	LINC00508
4.08707480152253e-21	-0.30588	0.038	0.063	1.12267857723022e-16	LINC01139
4.19119158114101e-21	-1.66259	0.005	0.015	1.15127841542362e-16	Z99289.3
4.23790801828751e-21	-0.307676	0.019	0.037	1.1641109535434e-16	TINAGL1
4.58516286416169e-21	-0.435685	0.186	0.233	1.25949838715657e-16	SOX6
4.67980885172681e-21	-0.733525	0.018	0.035	1.28549669348084e-16	ENPP3
5.19732369068175e-21	-0.355881	0.04	0.065	1.42765284459337e-16	FAM153B
5.35453402796165e-21	-0.261873	0.086	0.121	1.47083695214078e-16	FAM43A
5.63568381197321e-21	-0.324559	0.085	0.12	1.54806598631092e-16	MED12L
5.79642623635474e-21	-0.655328	0.025	0.045	1.59222032286428e-16	TAF7L
5.93562093040308e-21	-1.00325	0.012	0.027	1.63045571337242e-16	LINC01950
6.05800453695515e-21	-0.298299	0.067	0.099	1.66407326625621e-16	ATAT1
6.64895916462618e-21	-0.288802	0.036	0.06	1.82640259293116e-16	AC027243.3
6.75826311730262e-21	-0.339202	0.049	0.076	1.85642729569186e-16	STEAP2
6.80926878011842e-21	-0.400846	0.114	0.153	1.87043804121073e-16	STAMBPL1
6.86084910075701e-21	-0.291392	0.055	0.084	1.88460663948694e-16	MUC1
8.43703166296874e-21	-1.09797	0.01	0.024	2.31756822750088e-16	LYNX1
8.47409355580021e-21	-0.414771	0.042	0.067	2.32774875884276e-16	AC012360.3
9.61011849159628e-21	-0.314692	0.055	0.084	2.63980344845658e-16	SEC24B-AS1
9.76576044136118e-21	-0.30866	0.023	0.042	2.6825567356375e-16	GPR137C
1.08225576165923e-20	-0.398179	0.045	0.071	2.97284835170174e-16	ZNF93
1.08227147735561e-20	-0.465572	0.026	0.046	2.97289152114812e-16	AL020995.1
1.0909544179374e-20	-0.288464	0.071	0.103	2.99674269063225e-16	AC106791.1
1.11152614723325e-20	-1.0606	0.011	0.025	3.05325117383502e-16	DDX59-AS1
1.15613187129474e-20	-0.40569	0.053	0.081	3.17577863725952e-16	AP000317.1
1.17156309631396e-20	-0.340725	0.029	0.05	3.21816666926481e-16	CENPK
1.17693612009833e-20	-0.707875	0.05	0.077	3.23292582829809e-16	KCNMB4
1.20039191109873e-20	-0.759981	0.017	0.034	3.29735654059711e-16	KIF26B-AS1
1.35151371739047e-20	-0.416722	0.043	0.069	3.71247303029987e-16	AL391056.1
1.37030898397259e-20	-0.251505	0.084	0.118	3.7641017480743e-16	SDCBP2-AS1
1.43425771063418e-20	-0.271839	0.107	0.146	3.93976250534104e-16	ZDHHC1
1.54029961680697e-20	-0.376414	0.12	0.16	4.23104901740706e-16	OBI1-AS1
1.55045010415544e-20	-0.678621	0.014	0.031	4.25893139110457e-16	ZNF404
1.55231371340425e-20	-0.356262	0.029	0.05	4.26405053935014e-16	PIK3C2G
1.60807775898992e-20	-0.396727	0.031	0.053	4.41722879616941e-16	LGI2
1.6360054731636e-20	-0.357262	0.03	0.052	4.49394343423311e-16	AC112254.1
1.66163704002085e-20	-0.3837	0.074	0.106	4.56435078523328e-16	WNK3
1.66774372823838e-20	-1.51725	0.006	0.017	4.58112524709799e-16	ACTG2
1.74581510346774e-20	-0.327825	0.041	0.067	4.79557950771554e-16	FAM215B
2.12688364368821e-20	-0.364116	0.122	0.161	5.84233668084715e-16	ANG
2.20137705056113e-20	-0.447296	0.058	0.087	6.04696262018636e-16	AC006504.5
2.33979560433558e-20	-0.332596	0.03	0.051	6.4271845455494e-16	CCDC3
2.80332826035323e-20	-0.255234	0.747	0.829	7.70046239836428e-16	CDKN1C
2.88439796194755e-20	-0.642238	0.031	0.052	7.92315276167373e-16	SLC29A1
2.92726150995265e-20	-0.820082	0.013	0.029	8.04089464168894e-16	PHF21B
3.39489754955748e-20	-1.29801	0.011	0.025	9.32544407887945e-16	NRG2
3.63229499728131e-20	-0.319486	0.039	0.064	9.97755112803203e-16	AC012291.3
4.14740571453281e-20	-0.27896	0.122	0.161	1.13925087572502e-15	SETMAR
4.25811981250117e-20	-0.259594	0.066	0.096	1.16966293129595e-15	AC012063.1
4.70978429329917e-20	-0.258319	0.15	0.194	1.29373064752635e-15	IL1R2
4.92703922028992e-20	-1.20034	0.009	0.022	1.35340840342144e-15	TM7SF2
5.12379626545922e-20	-0.419033	0.018	0.035	1.40745559615899e-15	DIPK2B
5.8873898146756e-20	-0.419211	0.016	0.032	1.61720710819324e-15	AC024257.3
5.99534860785738e-20	-0.270473	0.067	0.097	1.64686230909234e-15	CRIP2
6.5131107084041e-20	-0.31866	0.07	0.102	1.78908638049152e-15	JHY
7.01592056674418e-20	-0.338529	0.071	0.102	1.92720322047896e-15	CCDC34
7.07042485094347e-20	-1.30528	0.007	0.019	1.94217500230566e-15	AL590705.1
7.82043107011017e-20	-0.525102	0.056	0.083	2.14819421064856e-15	LMO3
7.82741893360083e-20	-0.362679	0.102	0.138	2.15011370687081e-15	AC091563.1
8.02468777574143e-20	-0.871682	0.008	0.02	2.20430148511841e-15	ACTR3C
8.21634253246245e-20	-0.685778	0.003	0.012	2.25694713024211e-15	ZBP1
8.83150772428704e-20	-0.32741	0.006	0.018	2.42592685678441e-15	PTGDR
9.41279110679897e-20	-1.02858	0.006	0.016	2.58559958912661e-15	LINC02449
9.63564736397681e-20	-0.498848	0.026	0.046	2.64681597441079e-15	TPTE2
1.01803900948873e-19	-0.518581	0.019	0.036	2.79645135516458e-15	AC024028.1
1.04754887213111e-19	-0.445892	0.06	0.088	2.87751199685695e-15	AC024588.1
1.05274080867448e-19	-0.713424	0.017	0.034	2.89177372734792e-15	AC125793.1
1.09317148168836e-19	-0.651755	0.013	0.027	3.00283274304976e-15	STOX2
1.34296527659806e-19	-0.483504	0.03	0.051	3.6889913182872e-15	ZNF112
1.36104712821488e-19	-0.361725	0.005	0.015	3.73866035649345e-15	KIR3DL1
1.48148618365867e-19	-1.85117	0.003	0.011	4.069494397892e-15	AL035670.1
1.50123172223505e-19	-1.69202	0.003	0.012	4.12373341780747e-15	AC007952.3
1.5545826935181e-19	-1.81444	0.003	0.011	4.27028320082486e-15	EPHA7
1.56320318978792e-19	-0.456212	0.034	0.056	4.29396284202844e-15	AC078881.1
2.0328016796345e-19	-0.587373	0.02	0.037	5.583902933788e-15	CD36
2.15510170274602e-19	-1.00902	0.024	0.042	5.91984886727303e-15	LINC00407
2.28561258194782e-19	-0.548496	0.009	0.021	6.27834920135248e-15	MUC16
2.43047079010737e-19	-0.649185	0.013	0.028	6.67626021334593e-15	PLCD4
2.54124322943342e-19	-0.555477	0.029	0.05	6.98054102693066e-15	RIC3
2.82705683450434e-19	-0.360884	0.042	0.066	7.76564241869998e-15	ENO4
2.9926255749736e-19	-0.317823	0.025	0.045	8.22044319189497e-15	AC090772.1
3.1413726605254e-19	-0.258985	0.056	0.084	8.62903656119721e-15	RHOJ
3.80233712389097e-19	-1.06059	0.01	0.023	1.04446398456161e-14	TMPRSS11D
4.59595731698499e-19	-0.447889	0.052	0.079	1.26246351540261e-14	AC008267.5
5.17478242400239e-19	-0.312399	0.078	0.109	1.42146098404922e-14	EPM2A
5.2227318588558e-19	-1.54252	0.004	0.014	1.4346322143091e-14	AC016042.1
5.5842640980239e-19	-0.309938	0.039	0.062	1.53394150508618e-14	AC022146.2
5.71151937434759e-19	-0.613347	0.022	0.04	1.56889725693954e-14	LINC01151
6.0254163913907e-19	-1.00667	0.035	0.056	1.65512162855111e-14	AC009403.1
6.76966519489027e-19	-1.31822	0.006	0.017	1.85955933238441e-14	HOXB4
7.04456196410663e-19	-1.18785	0.01	0.022	1.93507072592045e-14	AC007255.1
7.1357099308308e-19	-0.298377	0.108	0.144	1.96010816089991e-14	PDGFRL
7.40169111870156e-19	-0.422559	0.04	0.063	2.03317053339613e-14	AC239799.2
7.4532664232088e-19	-0.333287	0.045	0.07	2.04733775379123e-14	LINC01119
7.546234717566e-19	-0.271882	0.031	0.051	2.0728752145682e-14	LRP8
7.67694338887926e-19	-0.741334	0.022	0.04	2.10877957949124e-14	ECHDC3
8.65202247683825e-19	-1.00323	0.037	0.059	2.3766240541627e-14	LINC02680
9.93542962479242e-19	-0.841896	0.041	0.065	2.72916316363423e-14	AL603840.1
1.0008043556666e-18	-0.811083	0.014	0.029	2.74910948458059e-14	AC012101.2
1.01350133432573e-18	-0.294401	0.047	0.073	2.78398681525934e-14	URB2
1.03621237006505e-18	-0.369145	0.024	0.043	2.8463717593317e-14	AC110614.1
1.10495489717917e-18	-0.739926	0.005	0.014	3.03520060706147e-14	AL161785.1
1.30073805374441e-18	-0.381242	0.156	0.2	3.57299735983051e-14	METTL27
1.33169310640014e-18	-0.292929	0.055	0.082	3.65802779397054e-14	ZNF781
1.34735266630759e-18	-0.25759	0.052	0.079	3.70104303908032e-14	AP3B2
1.34813602724577e-18	-1.44146	0.007	0.018	3.70319485324141e-14	LINC02207
1.52525509047252e-18	-0.670918	0.018	0.034	4.18972320801895e-14	KHDRBS2
1.53471507762174e-18	-0.418856	0.023	0.042	4.21570884671916e-14	CA12
1.62423790424862e-18	-0.269979	0.043	0.068	4.46161909918053e-14	AD000671.3
1.74785279687238e-18	-0.263392	0.081	0.113	4.80117684772875e-14	FAM185A
1.82087861755773e-18	-0.456087	0.037	0.059	5.00177147456932e-14	AC009303.2
1.98445287088222e-18	-0.489027	0.046	0.07	5.45109359102638e-14	SLC25A4
2.08139517085878e-18	-1.66718	0.004	0.013	5.71738439483199e-14	OR3A2
2.22240223821255e-18	-0.33399	0.083	0.115	6.10471670814607e-14	OAS3
2.26813967072461e-18	-0.586019	0.013	0.028	6.23035286151343e-14	AL583824.1
2.31673452367092e-18	-1.66302	0.002	0.01	6.36383806307165e-14	AL591519.1
2.37732581118555e-18	-0.637506	0.034	0.055	6.53027627074559e-14	AL445253.1
2.44625179847747e-18	-0.402618	0.011	0.024	6.71960906523776e-14	ITGB7
2.46923062235625e-18	-0.366044	0.054	0.08	6.78272959655039e-14	PRELID2
2.60403921532216e-18	-0.994262	0.042	0.065	7.15303532056845e-14	LINC01435
2.6839318006746e-18	-1.45037	0.003	0.011	7.37249226327305e-14	C1QL1
2.85184894675168e-18	-0.314924	0.052	0.078	7.8337438718322e-14	PRR5L
2.8977597429645e-18	-0.582276	0.013	0.027	7.95985623794917e-14	AC097500.1
2.90566780933227e-18	-0.298472	0.094	0.128	7.9815789054548e-14	SH3BP4
3.02810019409903e-18	-0.460414	0.028	0.048	8.31788842317062e-14	LINC01091
3.32951555478104e-18	-0.352113	0.067	0.095	9.14584627742804e-14	PAFAH1B3
3.80761175464382e-18	-0.342172	0.031	0.052	1.04591287288311e-13	SNORC
4.43730519758554e-18	-1.24719	0.006	0.017	1.21888336472477e-13	KIAA1210
4.63236381716969e-18	-2.20913	0.004	0.013	1.27246401693834e-13	BBOX1-AS1
4.86217357796944e-18	-0.920814	0.051	0.076	1.33559046013242e-13	ATG9B
4.89619495672687e-18	-0.264957	0.524	0.596	1.34493579266331e-13	COL4A5
4.91498548687502e-18	-1.21489	0.011	0.025	1.3500973633897e-13	FRMD6-AS2
5.38931697861061e-18	-0.321825	0.032	0.052	1.48039148085455e-13	LGALSL-DT
6.51612491013779e-18	-0.288469	0.033	0.053	1.78991435156575e-13	AL031768.2
6.54152201795807e-18	-2.56833	0.006	0.017	1.7968906831129e-13	AC073941.1
6.7300639204585e-18	-0.530557	0.056	0.083	1.84868125831075e-13	C15orf48
6.88165212047231e-18	-1.95667	0.003	0.01	1.89032102097254e-13	AC051619.5
7.48476395723277e-18	-0.465791	0.011	0.024	2.05598981141227e-13	ATP2C2
8.94694155573498e-18	-0.937182	0.006	0.017	2.45763537594484e-13	CSPG4
1.07786759084547e-17	-0.537457	0.412	0.473	2.96079448529344e-13	AL139317.5
1.12065082380021e-17	-0.267549	0.093	0.126	3.0783157478968e-13	C10orf143
1.18062362742194e-17	-0.279462	0.053	0.079	3.24305504216533e-13	STARD7-AS1
1.19678990430687e-17	-0.320474	0.035	0.057	3.28746218814054e-13	SCN5A
1.40244565663515e-17	-0.284185	0.805	0.818	3.8523779742111e-13	LINC02296
1.43511532466308e-17	-1.20919	0.016	0.031	3.94211828531701e-13	APOC3
1.49535788750426e-17	-0.281797	0.057	0.083	4.10759858118545e-13	LINC02666
1.89140057117293e-17	-0.359547	0.034	0.055	5.19548822895492e-13	AC008440.1
1.92641180176159e-17	-0.882936	0.013	0.027	5.29166057825892e-13	ACTN1-AS1
1.99663667613774e-17	-0.382918	0.053	0.079	5.48456128568277e-13	GPR27
2.05640416107788e-17	-0.497836	0.034	0.054	5.64873659006483e-13	MBLAC1
2.26507062037857e-17	-0.520922	0.024	0.042	6.2219224871179e-13	CELSR1
2.49976084702871e-17	-0.528237	0.019	0.035	6.86659307070315e-13	TSPAN32
2.5752273419475e-17	-0.907919	0.012	0.025	7.07389198559559e-13	CLDN20
2.73282301015729e-17	-0.26367	0.043	0.066	7.50679152660107e-13	AC093827.4
2.84188280345978e-17	-0.831493	0.003	0.011	7.80636787282366e-13	PPP1R2C
2.87184413821037e-17	-0.31184	0.082	0.113	7.88866866325006e-13	PARD6G
2.88369437312398e-17	-0.392284	0.061	0.087	7.92122007353427e-13	AC092839.1
2.91526440600562e-17	-0.391904	0.117	0.152	8.00793979685683e-13	AXDND1
2.94117746182637e-17	-0.715443	0.02	0.036	8.07912036989086e-13	AUXG01000058.1
3.32980579267219e-17	-0.252385	0.054	0.079	9.14664353189124e-13	FBXO16
3.55032551501041e-17	-0.857025	0.005	0.014	9.7523891571821e-13	AL034417.3
3.61257714144266e-17	-0.320901	0.066	0.094	9.92338814982884e-13	TOM1L1
4.1026220392697e-17	-0.261746	0.024	0.041	1.12694924796699e-12	SLC22A15
4.53328816485506e-17	-0.392034	0.05	0.074	1.24524892600404e-12	C4orf36
4.93784598218184e-17	-0.297769	0.007	0.018	1.35637691284553e-12	LINC00426
5.21179799551872e-17	-1.78446	0.004	0.012	1.43162879138904e-12	AC114930.1
6.18576602532627e-17	-0.643287	0.01	0.023	1.69916806949687e-12	IGHG1
6.28577345467648e-17	-0.326195	0.071	0.1	1.72663911026508e-12	DTX3
6.43262096335081e-17	-0.286364	0.05	0.075	1.76697665242283e-12	DGKQ
8.23943271970748e-17	-0.271304	0.059	0.085	2.26328977377645e-12	TMEM121
8.37605099251004e-17	-0.349792	0.019	0.035	2.30081744713258e-12	AC091133.1
8.55673919770997e-17	-0.266421	0.081	0.111	2.35045069021895e-12	GKAP1
9.19605033589049e-17	-0.748333	0.007	0.018	2.52606306676576e-12	CERS3-AS1
9.21299767983307e-17	-0.282311	0.037	0.059	2.53071833267335e-12	PAXBP1-AS1
1.00846556587282e-16	-0.460276	0.013	0.027	2.77015406289604e-12	CDKL2
1.07295371720931e-16	-0.304213	0.038	0.059	2.94729656580226e-12	LINC01422
1.11565611607718e-16	-0.798793	0.013	0.026	3.0645957852524e-12	GLRB
1.14053500281464e-16	-0.799207	0.012	0.025	3.13293559923152e-12	KCNMB2
1.18759492457746e-16	-0.719507	0.012	0.025	3.26220449832182e-12	SHISAL2A
1.20581875699603e-16	-0.267351	0.046	0.069	3.3122635435924e-12	CHRM5
1.22775088981721e-16	-0.331041	0.019	0.035	3.37250891923891e-12	AC019130.1
1.2647328494303e-16	-0.476843	0.038	0.06	3.47409466410009e-12	UBE2Q2L
1.35972094466012e-16	-0.276464	0.028	0.046	3.73501746288689e-12	PTP4A3
1.37123948755152e-16	-0.271267	0.042	0.064	3.76665774835527e-12	MAATS1
1.3794538375009e-16	-0.560294	0.026	0.044	3.78922174623122e-12	DUSP15
1.44904371675151e-16	-0.442137	0.047	0.07	3.98037818554472e-12	AC079465.1
1.45413849048211e-16	-0.429087	0.049	0.073	3.9943730195053e-12	AL110114.1
1.65535354894302e-16	-0.412618	0.041	0.063	4.54709066359158e-12	TMEM59L
1.72212782784466e-16	-0.890839	0.031	0.05	4.7305129303065e-12	CCDC73
1.85968457123491e-16	-0.411625	0.012	0.024	5.10836754872518e-12	AC026124.1
1.95535683637101e-16	-0.467201	0.027	0.045	5.37116969382753e-12	LINC02595
2.0265627781662e-16	-0.309129	0.038	0.059	5.56676529534473e-12	SLC19A1
2.04350983266859e-16	-0.251899	0.041	0.063	5.61331715935735e-12	PICK1
2.05253291119247e-16	-1.10918	0.01	0.022	5.63810265375459e-12	SYNPO
2.05451111621438e-16	-1.06267	0.007	0.017	5.64353658512929e-12	CNGA1
2.07025311285386e-16	-0.573346	0.027	0.045	5.68677827569827e-12	AC007566.1
2.1497853138252e-16	-0.379459	0.678	0.732	5.90524527854645e-12	AC027288.3
2.61919964288739e-16	-0.25622	0.058	0.083	7.19467949904737e-12	LRRC69
2.90940593972813e-16	-0.375607	0.033	0.052	7.9918471758392e-12	IL34
2.99761263385371e-16	-0.634857	0.022	0.039	8.23414214393275e-12	AC007681.1
3.10359635042956e-16	-0.278309	0.03	0.049	8.52526881499497e-12	CYP27A1
3.16169644481964e-16	-0.407164	0.02	0.036	8.68486396427507e-12	AL807742.1
3.29745415131561e-16	-0.636142	0.017	0.032	9.05777680824886e-12	AL132656.3
3.42082758784417e-16	-0.673436	0.021	0.037	9.39667130104916e-12	CCDC153
3.44417598859528e-16	-0.383208	0.04	0.061	9.46080702307238e-12	SLC25A21
3.8549952649571e-16	-0.40026	0.057	0.082	1.05892864933107e-11	ADCY2
3.94460570788085e-16	-0.329478	0.039	0.06	1.08354374189779e-11	PXDNL
4.0929335163382e-16	-0.364732	0.012	0.024	1.12428790760294e-11	AC004817.5
4.23036049993126e-16	-0.519652	0.01	0.021	1.16203772572612e-11	OPRM1
4.34969352672522e-16	-0.57081	0.008	0.019	1.19481731485615e-11	SLITRK4
4.5169429300266e-16	-1.11207	0.006	0.016	1.24075905344901e-11	AL589740.1
4.89181511405106e-16	-1.64714	0.003	0.01	1.34373269367869e-11	PTCHD1
5.42455743479808e-16	-0.403447	0.679	0.718	1.49007168176468e-11	SYN3
6.20970167114979e-16	-0.862303	0.012	0.025	1.70574295204814e-11	AC063944.1
6.28460890972995e-16	-0.273855	0.205	0.251	1.72631922141372e-11	AC015871.1
6.32899752787543e-16	-0.742753	0.009	0.02	1.7385123309321e-11	BCL11A
6.36347474683781e-16	-0.501814	0.028	0.046	1.74798287820888e-11	ZMAT1
6.38265701151431e-16	-0.349632	0.014	0.028	1.75325205449287e-11	AL356805.1
6.67338140101573e-16	-0.267438	0.038	0.059	1.83311113704501e-11	AL021368.2
7.08499011750839e-16	-0.259011	0.034	0.054	1.94617593537838e-11	ZNF594
7.10644128668568e-16	-0.521774	0.017	0.031	1.95206835703969e-11	CMPK2
7.7752178085999e-16	-0.403554	0.026	0.044	2.13577457984431e-11	AS3MT
8.53680954767617e-16	-0.278963	0.015	0.029	2.34497621465117e-11	SORT1
8.55629186213307e-16	-0.551667	0.028	0.046	2.35032781160933e-11	RNF32
9.26246923767741e-16	-0.532449	0.017	0.032	2.54430767489761e-11	AL359094.1
9.5694734067912e-16	-0.286018	0.04	0.061	2.62863865011148e-11	ZSWIM9
9.70661246778513e-16	-0.385282	0.018	0.032	2.6663093787759e-11	RBM38
1.02570735121216e-15	-0.913125	0.004	0.013	2.81751552304469e-11	SDR42E1
1.03039355161301e-15	-0.501607	0.019	0.034	2.83038804692578e-11	PLET1
1.04477750386206e-15	-0.270009	0.088	0.118	2.86989932535871e-11	AC117834.1
1.10129026063521e-15	-0.662681	0.011	0.023	3.02513421693886e-11	PIEZO2
1.32345327763854e-15	-0.278246	0.021	0.037	3.63539380834531e-11	LINC02340
1.35046721209161e-15	-0.384273	0.033	0.053	3.70959838489445e-11	RAB40A
1.35878439915452e-15	-0.638937	0.014	0.028	3.73244486603756e-11	SMIM41
1.58466058905922e-15	-0.675688	0.018	0.033	4.35290417208677e-11	CSMD2
1.59864411530302e-15	-0.443144	0.036	0.056	4.39131552032586e-11	MLC1
1.91988675468561e-15	-0.747898	0.009	0.02	5.2737369264459e-11	LINC02030
2.10405330883461e-15	-0.657699	0.028	0.046	5.77962403403778e-11	DAGLA
2.19382879598235e-15	-0.266781	0.359	0.418	6.02622831968392e-11	AC023424.3
2.24702491312941e-15	-0.297364	0.031	0.05	6.17235273387518e-11	AC005856.1
2.30001086235088e-15	-0.438701	0.014	0.028	6.31789983779163e-11	CCDC196
2.37770685212804e-15	-0.715577	0.018	0.032	6.53132295211052e-11	COL4A3
2.59167292368269e-15	-0.478936	0.04	0.061	7.11906635406398e-11	CGREF1
2.60399156121022e-15	-0.704454	0.016	0.03	7.15290441948835e-11	RSPO1
2.6471036942815e-15	-1.09383	0.008	0.018	7.27132913782186e-11	LRRC15
2.8407985510067e-15	-0.501351	0.037	0.056	7.80338953976031e-11	CKMT2
2.84654068403393e-15	-0.59582	0.008	0.018	7.8191626049728e-11	AC110615.1
2.92789401057228e-15	-0.416495	0.029	0.047	8.04263205764099e-11	DEPDC4
2.96266631417252e-15	-0.327752	0.086	0.115	8.13814809840049e-11	FAM118B
2.98154720792228e-15	-0.324485	0.037	0.057	8.1900120254417e-11	TNFRSF6B
2.98914387036269e-15	-0.301523	0.039	0.059	8.21087929749926e-11	ZNF813
3.05906067335356e-15	-0.43882	0.02	0.035	8.40293376363491e-11	AL035658.1
3.26618829762917e-15	-1.21899	0.006	0.016	8.97189263475757e-11	AC018616.1
3.3068616526805e-15	-0.811522	0.007	0.016	9.08361827374807e-11	AL020997.2
3.40806023138666e-15	-0.385552	0.044	0.065	9.36160064959601e-11	AL365356.1
3.74209925460383e-15	-0.783405	0.01	0.021	1.02791724424713e-10	AL035446.2
3.8102488422121e-15	-0.509921	0.02	0.035	1.04663725446724e-10	CLEC4A
3.8276794467955e-15	-1.59353	0.003	0.011	1.05142526724025e-10	RUFY4
3.94406133215061e-15	-0.280189	0.077	0.105	1.08339420732845e-10	ATRIP
4.12013903675514e-15	-0.256918	0.059	0.084	1.13176099200627e-10	KCNE3
4.65311354073737e-15	-0.765736	0.01	0.021	1.27816375850515e-10	AC025259.1
4.9699705979189e-15	-0.5934	0.025	0.042	1.36520122354234e-10	TACR1
5.42356162387878e-15	-0.472567	0.006	0.016	1.48979814246326e-10	UTS2
5.5327432923894e-15	-0.250119	0.025	0.042	1.51978925498644e-10	FAM155A-IT1
5.61321205720452e-15	-1.41141	0.009	0.019	1.54189321999351e-10	AC021683.2
6.20276677001589e-15	-0.69894	0.014	0.027	1.70383800405567e-10	CCL13
6.49308640943719e-15	-0.439429	0.046	0.067	1.7835859058083e-10	AC246817.1
7.12045727795519e-15	-0.879136	0.012	0.023	1.95591840968151e-10	AL445123.2
7.1964710746474e-15	-0.390206	0.051	0.074	1.97679863949489e-10	Z99496.2
7.33094902386655e-15	-0.583101	0.043	0.064	2.0137383873659e-10	PCDH9
8.17770297641905e-15	-0.472608	0.037	0.057	2.24633323059255e-10	TMEM132A
8.39856715921934e-15	-1.28782	0.006	0.015	2.30700241296596e-10	CCDC144NL
9.52059039282529e-15	-0.891644	0.009	0.019	2.61521097500518e-10	AL136985.3
9.54680472061557e-15	-0.278647	0.263	0.311	2.62241178870589e-10	LIMCH1
1.03407773106816e-14	-0.270217	0.056	0.079	2.84050811947112e-10	TYRO3
1.09550939842735e-14	-0.854528	0.009	0.019	3.00925476654008e-10	AL645608.7
1.10437821227523e-14	-0.540426	0.028	0.044	3.03361651129884e-10	AC078846.1
1.14546572689532e-14	-0.540219	0.011	0.022	3.14647980520876e-10	GPC4
1.1751697893181e-14	-0.303619	0.062	0.086	3.22807389427789e-10	HOXA10-AS
1.18686899695861e-14	-0.309023	0.047	0.069	3.26021044774561e-10	AL390774.2
1.24806818413e-14	-0.435862	0.023	0.039	3.42831849498669e-10	LINC01191
1.26417144929727e-14	-0.946846	0.004	0.012	3.47255255407466e-10	AL513548.4
1.27426092642748e-14	-0.396677	0.02	0.035	3.50026733880364e-10	AC015722.2
1.36873759282342e-14	-1.52488	0.004	0.012	3.75978529372665e-10	AC126773.4
1.40414474523771e-14	-0.498785	0.007	0.017	3.85704520069347e-10	RARB
1.47020388239789e-14	-0.384322	0.023	0.038	4.03850304455877e-10	AC021851.1
1.59058036913723e-14	-0.87943	0.003	0.01	4.36916521598306e-10	AMBP
1.63727039077168e-14	-0.437089	0.034	0.053	4.49741803641074e-10	SLC25A23
1.64872060806752e-14	-0.410981	0.026	0.043	4.52887063830068e-10	CCDC169
1.65364774326754e-14	-0.638299	0.01	0.021	4.54240498598161e-10	CR1
1.73854449387765e-14	-0.668824	0.021	0.036	4.77560787023251e-10	STEAP3
1.75987097353175e-14	-1.27135	0.004	0.012	4.83418957719435e-10	AC006270.1
1.84165126485172e-14	-0.860121	0.02	0.034	5.05883185942119e-10	AL591242.1
1.99844201151345e-14	-0.825001	0.009	0.02	5.48952036142631e-10	MT1A
2.17010444509454e-14	-1.15623	0.006	0.015	5.96105990023018e-10	CCDC9B
2.2941057997515e-14	-0.422751	0.02	0.034	6.3016792213374e-10	ZNF177
2.46728449942939e-14	-0.325249	0.043	0.063	6.77738379148259e-10	MYRIP
2.51384697195454e-14	-0.814413	0.013	0.025	6.90528624726193e-10	AJ006995.1
3.0043146792322e-14	-0.682573	0.01	0.02	8.25255199238293e-10	AC107071.1
3.02416454556477e-14	-0.309534	0.016	0.029	8.30707759021188e-10	AC007695.1
3.06607842927613e-14	-0.305775	0.037	0.056	8.4222108373786e-10	FIGNL1
3.10990950852161e-14	-0.272703	0.073	0.099	8.542610428958e-10	TLCD5
3.17183882843467e-14	-0.264673	0.038	0.058	8.71272407782719e-10	AC097662.1
3.21172156696734e-14	-0.401913	0.046	0.067	8.82227797230258e-10	AC007529.2
3.23767077602563e-14	-0.255521	0.017	0.031	8.89355785466479e-10	AC093801.1
3.24294321991569e-14	-1.03645	0.02	0.034	8.9080407307864e-10	AC012613.1
3.36161024411337e-14	-0.420684	0.004	0.012	9.234007179555e-10	KIF21B
3.38498468428269e-14	-0.407957	0.007	0.016	9.29821442925611e-10	ELF3
3.39994280554949e-14	-0.301349	0.035	0.053	9.33930289256389e-10	C1orf61
3.4237527345134e-14	-0.425635	0.018	0.032	9.40470638643486e-10	GOLGA8M
3.45442045241212e-14	-0.553913	0.021	0.036	9.48894754073086e-10	CRB1
3.78311216622187e-14	-0.621175	0.015	0.028	1.03918308093949e-09	AC010538.1
3.95264457301111e-14	-0.798537	0.01	0.021	1.08575193776042e-09	CCL28
3.95724824959327e-14	-0.388407	0.026	0.043	1.08701652168078e-09	TMEM238
4.47385941496057e-14	-0.585899	0.018	0.032	1.22892444269552e-09	ZC2HC1B
4.67222946384755e-14	-0.551586	0.015	0.028	1.28341471142428e-09	LINC00903
4.90389315971351e-14	-0.936344	0.007	0.017	1.3470504120417e-09	AL109933.5
5.10986594724793e-14	-0.45713	0.023	0.038	1.40362907704953e-09	AL445222.1
5.18070876660219e-14	-0.580741	0.049	0.07	1.42308889109796e-09	AC010601.1
5.1972861347579e-14	-1.36686	0.003	0.01	1.42764252835665e-09	AC025627.1
5.20958324753761e-14	-1.05982	0.005	0.014	1.43102042226611e-09	TMPRSS11A
5.43377633266099e-14	-0.819539	0.006	0.015	1.49260402081865e-09	KRT17
5.58906038076376e-14	-0.285592	0.036	0.054	1.535258995992e-09	ZSCAN23
5.91451816078774e-14	-0.570694	0.259	0.301	1.62465899358678e-09	AP000331.1
6.11063018456455e-14	-0.793827	0.005	0.013	1.67852900539804e-09	WNT3A
6.75869050121228e-14	-0.357815	0.025	0.041	1.856544693778e-09	AL080317.2
6.78034042716952e-14	-0.324869	0.054	0.076	1.8624917119392e-09	RAVER2
6.92954325327115e-14	-1.06235	0.007	0.017	1.90347623624105e-09	ADRA1B
7.65000381223983e-14	-0.636665	0.01	0.021	2.10137954718416e-09	AC006213.3
7.78865874962928e-14	-0.295849	0.023	0.039	2.13946667193567e-09	THSD1
8.24338237836284e-14	-0.318031	0.041	0.06	2.26437470551249e-09	SLC45A1
[truncated: 495 more rows]

## Sheet: FB_AMA_vs_CTR_diff. Up Gene
p_val	avg_log2FC	pct.1	pct.2	p_val_adj	GeneName
[truncated: 544 more rows]

## Sheet: DSC_AMA_vs_CTR_diff. Down Gene
p_val	avg_log2FC	pct.1	pct.2	p_val_adj	GeneName
[truncated: 2,610 more rows]

[truncated: 23 more sheets: DSC_AMA_vs_CTR_diff. Up Gene, EEC_AMA_vs_CTR_diff. Down Gene, EEC_AMA_vs_CTR_diff. Up Gene, Macr_AMA_vs_CTR_diff. Down Gene, Macr_AMA_vs_CTR_diff. Up Gene, dNK_AMA_vs_CTR_diff. Down Gene, dNK_AMA_vs_CTR_diff. Up Gene, FB1_AMA_vs_CTR_diff. Down Gene, FB1_AMA_vs_CTR_diff. Up Gene, FB2_AMA_vs_CTR_diff. Down Gene, FB2_AMA_vs_CTR_diff. Up Gene, FB3_AMA_vs_CTR_diff. Down Gene, FB3_AMA_vs_CTR_diff. Up Gene, DSC1_AMA_vs_CTR_diff. Down Gene, DSC1_AMA_vs_CTR_diff. Up Gene, DSC2_AMA_vs_CTR_diff. Down Gene, DSC2_AMA_vs_CTR_diff. Up Gene, DSC3_AMA_vs_CTR_diff. Down Gene, DSC3_AMA_vs_CTR_diff. Up Gene, DSC4_AMA_vs_CTR_diff. Down Gene …]
