# Supplementary material for: Single‐cell transcriptome analyses reveal disturbed decidual microenvironment in women of advanced maternal age
Source: Clin Transl Med. 2025 Dec 17;15(12):e70541. doi: 10.1002/ctm2.70541 (PMC12711380; doi:10.1002/ctm2.70541)
Supplement: Supplementary file 3 — Supporting Information [file CTM2-15-e70541-s005.xlsx]

## Sheet: AMA_vs_CTR_UpGene_GO
ID	Description	GeneRatio	BgRatio	RichFactor	FoldEnrichment	zScore	pvalue	p.adjust	qvalue	geneID	Count	ONTOLOGY
GO:0030198	extracellular matrix organization	78/1264	339/18805	0.230088	3.42311	12.0853	2.10112e-22	5.62324e-19	4.61713e-19	SFRP2/CYP1B1/COL15A1/THSD4/LAMA2/LAMB1/COL6A1/TNXB/COL1A2/PXDN/LTBP4/SH3PXD2B/CCDC80/SULF2/TGFBR3/SERPINH1/COL4A2/CAV1/COL4A1/COL3A1/LAMC1/COL1A1/FBLN1/CRISPLD2/MMP2/ANXA2/COL5A1/COL18A1/COL5A2/NID1/FMOD/CCN1/ADAMTS12/PHLDB1/LRP1/FAP/ADAMTS15/APP/WT1/MATN2/PHLDB2/ADAMTS16/PDPN/EMILIN1/ADAMTS5/AEBP1/ADAMTS4/ADAMTS1/PAPLN/HPSE2/EFEMP2/LARGE1/PRICKLE1/RAMP2/LAMB2/CRTAP/DDR2/MMP17/PLOD2/ADAMTSL1/MMP1…	78	BP
GO:0043062	extracellular structure organization	78/1264	340/18805	0.229412	3.41304	12.0532	2.55441e-22	5.62324e-19	4.61713e-19	SFRP2/CYP1B1/COL15A1/THSD4/LAMA2/LAMB1/COL6A1/TNXB/COL1A2/PXDN/LTBP4/SH3PXD2B/CCDC80/SULF2/TGFBR3/SERPINH1/COL4A2/CAV1/COL4A1/COL3A1/LAMC1/COL1A1/FBLN1/CRISPLD2/MMP2/ANXA2/COL5A1/COL18A1/COL5A2/NID1/FMOD/CCN1/ADAMTS12/PHLDB1/LRP1/FAP/ADAMTS15/APP/WT1/MATN2/PHLDB2/ADAMTS16/PDPN/EMILIN1/ADAMTS5/AEBP1/ADAMTS4/ADAMTS1/PAPLN/HPSE2/EFEMP2/LARGE1/PRICKLE1/RAMP2/LAMB2/CRTAP/DDR2/MMP17/PLOD2/ADAMTSL1/MMP1…	78	BP
GO:0045229	external encapsulating structure organization	78/1264	341/18805	0.228739	3.40304	12.0211	3.10276e-22	5.62324e-19	4.61713e-19	SFRP2/CYP1B1/COL15A1/THSD4/LAMA2/LAMB1/COL6A1/TNXB/COL1A2/PXDN/LTBP4/SH3PXD2B/CCDC80/SULF2/TGFBR3/SERPINH1/COL4A2/CAV1/COL4A1/COL3A1/LAMC1/COL1A1/FBLN1/CRISPLD2/MMP2/ANXA2/COL5A1/COL18A1/COL5A2/NID1/FMOD/CCN1/ADAMTS12/PHLDB1/LRP1/FAP/ADAMTS15/APP/WT1/MATN2/PHLDB2/ADAMTS16/PDPN/EMILIN1/ADAMTS5/AEBP1/ADAMTS4/ADAMTS1/PAPLN/HPSE2/EFEMP2/LARGE1/PRICKLE1/RAMP2/LAMB2/CRTAP/DDR2/MMP17/PLOD2/ADAMTSL1/MMP1…	78	BP
GO:0061448	connective tissue development	60/1264	291/18805	0.206186	3.0675	9.54143	3.72565e-15	5.0641e-12	4.15803e-12	SFRP2/COL6A1/SH3PXD2B/SULF2/SERPINH1/PDGFRB/ID4/OSR2/COL3A1/COL1A1/MGP/ARID5B/ZEB1/CD44/TIMP1/SOX5/COL5A1/CCN1/ITGB8/ADAMTS12/PKDCC/WT1/CRIP1/PRRX1/CCN3/FGF2/NFIB/CCN2/RASAL2/TSKU/LARGE1/PTPN11/ZBTB16/SNAI2/ERRFI1/WNT5B/SPART/THBS3/LOXL2/ACVRL1/HOXA11/GDF7/ZNF516/HOXA5/BMP2/TGFBI/BMPR1A/SLC39A14/LTBP3/PTH1R/GLI3/HYAL2/PKD1/HOXD3/TWSG1/BMP8A/BMP4/SMAD1/LIPA/HOXA3	60	BP
GO:0030199	collagen fibril organization	27/1264	69/18805	0.391304	5.82158	10.7708	1.20511e-14	1.31044e-11	1.07598e-11	SFRP2/CYP1B1/COL6A1/TNXB/COL1A2/PXDN/SERPINH1/COL3A1/COL1A1/ANXA2/COL5A1/COL5A2/FMOD/ADAMTS12/EMILIN1/AEBP1/EFEMP2/CRTAP/DDR2/PLOD2/LOXL2/COL12A1/FKBP10/COL5A3/P4HA3/PLOD3/SELENON	27	BP
GO:0051216	cartilage development	47/1264	210/18805	0.22381	3.3297	9.11345	1.5742e-13	1.42648e-10	1.17126e-10	SFRP2/COL6A1/SULF2/SERPINH1/OSR2/COL3A1/COL1A1/MGP/ZEB1/CD44/TIMP1/SOX5/CCN1/ITGB8/ADAMTS12/PKDCC/PRRX1/CCN3/FGF2/NFIB/CCN2/TSKU/PTPN11/ZBTB16/SNAI2/ERRFI1/WNT5B/THBS3/LOXL2/ACVRL1/HOXA11/HOXA5/BMP2/TGFBI/BMPR1A/SLC39A14/LTBP3/PTH1R/GLI3/HYAL2/PKD1/HOXD3/TWSG1/BMP8A/BMP4/SMAD1/HOXA3	47	BP
GO:0060541	respiratory system development	47/1264	226/18805	0.207965	3.09397	8.50128	2.65367e-12	2.06115e-09	1.69237e-09	COL6A1/ALDH1A3/IGFBP5/COL3A1/CRISPLD2/FBN1/ANXA2/RPL13A/FGF10/EGFR/BASP1/PKDCC/FGF7/WT1/YAP1/PDPN/ALDH1A2/FGF2/ZFPM2/NFIB/CCN2/STRA6/RDH10/ACE/SAV1/ERRFI1/PGR/GLI2/WNT2/TULP3/ASS1/TNC/HOXA5/BMP2/MAP2K2/BMPR1A/HIKESHI/LTBP3/GLI3/PLOD3/PKD1/PTK7/GATA6/BMP4/LIPA/SELENON/TBX2	47	BP
GO:0030323	respiratory tube development	43/1264	203/18805	0.211823	3.15136	8.27282	1.1936e-11	8.112e-09	6.6606e-09	COL6A1/IGFBP5/COL3A1/CRISPLD2/FBN1/ANXA2/RPL13A/FGF10/EGFR/PKDCC/FGF7/YAP1/PDPN/ALDH1A2/FGF2/ZFPM2/NFIB/CCN2/STRA6/RDH10/ACE/SAV1/ERRFI1/PGR/GLI2/WNT2/TULP3/TNC/HOXA5/BMP2/MAP2K2/BMPR1A/HIKESHI/LTBP3/GLI3/PLOD3/PKD1/PTK7/GATA6/BMP4/LIPA/SELENON/TBX2	43	BP
GO:0030324	lung development	42/1264	199/18805	0.211055	3.13995	8.14657	2.33943e-11	1.41328e-08	1.16041e-08	COL6A1/IGFBP5/COL3A1/CRISPLD2/FBN1/ANXA2/RPL13A/FGF10/EGFR/PKDCC/FGF7/YAP1/PDPN/ALDH1A2/FGF2/ZFPM2/NFIB/CCN2/STRA6/RDH10/ACE/SAV1/ERRFI1/PGR/GLI2/WNT2/TNC/HOXA5/BMP2/MAP2K2/BMPR1A/HIKESHI/LTBP3/GLI3/PLOD3/PKD1/PTK7/GATA6/BMP4/LIPA/SELENON/TBX2	42	BP
GO:0072001	renal system development	58/1264	336/18805	0.172619	2.56812	7.78571	2.64688e-11	1.43911e-08	1.18162e-08	PBX1/ENPEP/SULF2/PDGFRB/OSR2/COL4A1/SERPINF1/FBN1/ARID5B/NID1/FGF10/BASP1/KANK2/EDNRA/MAGI2/WT1/YAP1/ADAMTS16/ALDH1A2/BICC1/MYC/FGF2/STRA6/ADAMTS1/WWTR1/RDH10/ACE/PTCH1/PRICKLE1/EFNB2/ZBTB16/LAMB2/DLL1/SOX4/MMP17/GLI2/DYNC2H1/EMX2/GREB1L/TRAF3IP2/HOXA11/ASS1/LZTS2/BMP2/DCHS1/PYGO1/BMPER/NOTCH3/GLI3/HYAL2/PKD1/PLXND1/PTK7/GDF11/CC2D2A/SDC4/BMP4/SMAD1	58	BP
GO:0016055	Wnt signaling pathway	72/1264	477/18805	0.150943	2.24564	7.39718	7.40429e-11	3.65974e-08	3.00494e-08	SFRP2/COL6A1/SEMA5A/PRICKLE2/NXN/SULF2/APCDD1/CAV1/ROR2/COL1A1/IGFBP6/TCF7L2/IGFBP4/IGFBP2/RACK1/TMEM196/SFRP4/FGF10/MCC/EGFR/LRP1/RSPO3/APP/TAX1BP3/EDNRA/MAGI2/TGFB1I1/YAP1/BICC1/FGF2/ZBED3/VCP/TSKU/WWTR1/RBMS3/TCF7/PRICKLE1/AMOTL2/SNAI2/WNT5B/PTPRU/SOX4/TLE1/KREMEN1/ROR1/STK3/GPRC5B/HIC1/WNT2/TMEM9/HECW1/KANK1/LZTS2/BMP2/ZNRF3/LATS2/PYGO1/LRP6/RNF146/NFATC4/PLEKHA4/TRABD2B/GLI3/TCF7L1/AMOTL1/PK…	72	BP
GO:0001822	kidney development	55/1264	325/18805	0.169231	2.51771	7.40885	1.87982e-10	8.51715e-08	6.99326e-08	PBX1/ENPEP/SULF2/PDGFRB/OSR2/SERPINF1/FBN1/ARID5B/NID1/FGF10/BASP1/KANK2/EDNRA/MAGI2/WT1/YAP1/ADAMTS16/ALDH1A2/BICC1/MYC/FGF2/STRA6/ADAMTS1/WWTR1/RDH10/ACE/PTCH1/EFNB2/ZBTB16/LAMB2/DLL1/SOX4/MMP17/GLI2/DYNC2H1/GREB1L/TRAF3IP2/HOXA11/ASS1/LZTS2/BMP2/DCHS1/PYGO1/BMPER/NOTCH3/GLI3/HYAL2/PKD1/PLXND1/PTK7/GDF11/CC2D2A/SDC4/BMP4/SMAD1	55	BP
GO:1903053	regulation of extracellular matrix organization	23/1264	74/18805	0.310811	4.62405	8.38496	2.63476e-10	1.10194e-07	9.04778e-08	LAMA2/LAMB1/COL6A1/TNXB/TGFBR3/LAMC1/NID1/PHLDB1/LRP1/FAP/PHLDB2/PDPN/EMILIN1/AEBP1/EFEMP2/LAMB2/DDR2/TNFRSF1A/IL6/BMP2/SLC2A10/MELTF/PRDM5	23	BP
GO:0050673	epithelial cell proliferation	71/1264	488/18805	0.145492	2.16454	6.99692	5.31722e-10	1.94612e-07	1.59792e-07	SFRP2/PTN/LAMB1/SEMA5A/CXCL12/IGFBP5/SULF2/GPBAR1/TGFBR3/OSR2/CAV1/SERPINF1/LAMC1/SPARC/TCF7L2/IGFBP4/ZEB1/NFKBIZ/NME2/FGF10/MCC/EGFR/FAP/FGF7/IRS2/HSPG2/YAP1/CCN3/ALDH1A2/MYC/FGF2/AKT3/IFT57/NFIB/AR/ROBO1/PTCH1/SAV1/CDK4/EFNB2/TWIST1/SNAI2/ERRFI1/PTPRM/PGR/STK3/VSTM4/KLF9/LOXL2/ACVRL1/WNT2/BAD/IL6/HOXA5/PRKD1/MAP2K2/VEGFC/BMPER/BMPR1A/ZNF580/WDR13/ERBB2/CDKN2B/SIDT2/IFT52/PLCG1/IFT74/GATA6/BMP4/…	71	BP
GO:0042692	muscle cell differentiation	65/1264	429/18805	0.151515	2.25415	7.0538	5.3691e-10	1.94612e-07	1.59792e-07	LAMA2/LAMB1/COL6A1/IGFBP5/PDGFRB/LAMC1/RORA/ZEB1/ACTG1/NACA/NID1/FGF10/SOD2/PRKG1/ADGRB3/ADAMTS15/EDNRA/WT1/PRDM6/CCN3/EHD2/ADAMTS5/OBSL1/EFEMP2/LARGE1/BIN1/PRICKLE1/KCNH1/RAMP2/EFNB2/LAMB2/DOCK1/LMOD1/WNT5B/DLL1/SLC9A1/SYNE1/ZNHIT1/SGCB/CAPN2/TBX3/PLEC/SMARCD3/BMP2/PRKD1/BMPR1A/MRTFA/EHD1/NFATC4/PGM5/PTGFRN/PPARA/NFATC1/NAGLU/KRT19/ADPRHL1/GATA6/UCHL1/TANC1/BMP4/SMAD1/BIN3/SELENON/TBX2/TRIM32	65	BP
GO:0071711	basement membrane organization	16/1264	38/18805	0.421053	6.26416	8.71956	8.56233e-10	2.90959e-07	2.389e-07	LAMA2/LAMB1/COL6A1/PXDN/CAV1/COL4A1/COL3A1/LAMC1/NID1/PHLDB1/PHLDB2/LARGE1/PRICKLE1/RAMP2/LAMB2/PLOD3	16	BP
GO:0030178	negative regulation of Wnt signaling pathway	37/1264	181/18805	0.20442	3.04123	7.40741	9.25873e-10	2.96116e-07	2.43135e-07	SFRP2/NXN/APCDD1/CAV1/IGFBP6/TCF7L2/IGFBP4/IGFBP2/RACK1/TMEM196/SFRP4/MCC/LRP1/APP/TAX1BP3/BICC1/TSKU/WWTR1/RBMS3/PRICKLE1/SNAI2/PTPRU/TLE1/KREMEN1/STK3/HIC1/HECW1/LZTS2/BMP2/ZNRF3/LATS2/NFATC4/TRABD2B/GLI3/GRB10/RUVBL2/TPBG	37	BP
GO:0030111	regulation of Wnt signaling pathway	56/1264	350/18805	0.16	2.38038	6.99757	1.12479e-09	3.39749e-07	2.78961e-07	SFRP2/SEMA5A/NXN/SULF2/APCDD1/CAV1/COL1A1/IGFBP6/TCF7L2/IGFBP4/IGFBP2/RACK1/TMEM196/SFRP4/FGF10/MCC/EGFR/LRP1/RSPO3/APP/TAX1BP3/YAP1/BICC1/FGF2/ZBED3/VCP/TSKU/WWTR1/RBMS3/PRICKLE1/SNAI2/WNT5B/PTPRU/SOX4/TLE1/KREMEN1/STK3/GPRC5B/HIC1/TMEM9/HECW1/KANK1/LZTS2/BMP2/ZNRF3/LATS2/RNF146/NFATC4/PLEKHA4/TRABD2B/GLI3/TCF7L1/GRB10/RUVBL2/PTK7/TPBG	56	BP
GO:0010975	regulation of neuron projection development	66/1264	448/18805	0.147321	2.19176	6.85326	1.29541e-09	3.43783e-07	2.82273e-07	SFRP2/PTN/PAK3/SEMA5A/NLGN1/CXCL12/FN1/SPOCK1/SERPINF1/CUX1/VIM/ULK4/ADGRB3/ARC/FLNA/MAGI2/DBN1/MAP1B/PRRX1/ABL2/UST/OBSL1/ROBO1/IGF1R/PMP22/TSKU/EFNB2/DDR2/FEZ1/SPART/KREMEN1/ALKAL2/SYNE1/ATP8A2/SCARB2/HECW1/KANK1/ITM2C/PRKD1/MAP2K2/PTPRF/IL15RA/STK25/BMPR1A/PRKCI/EHD1/NFATC4/CARM1/NTNG2/PTPRS/SPP1/P3H1/SYNGAP1/ULK1/PLXND1/RGMA/DNM3/PTK7/APBB1/DVL1/TMEM30A/MARK1/FKBP4/SMAD1/CHODL/ACAP3	66	BP
GO:0001503	ossification	67/1264	458/18805	0.146288	2.17638	6.84181	1.30632e-09	3.43783e-07	2.82273e-07	SFRP2/PTN/COL6A1/CHRDL1/COL1A2/PBX1/IGFBP5/TWIST2/ID4/OSR2/ROR2/VCAN/COL1A1/MGP/MMP2/RORB/IGFBP2/DDX5/COL5A2/CCN1/EGFR/ADAMTS12/PKDCC/CDH11/YAP1/CLEC11A/CCN3/FGF2/PTK2/CCN2/SLC24A3/FAM20C/WWTR1/PTCH1/PTPN11/PRICKLE1/ZBTB16/TWIST1/SNAI2/DDR2/KREMEN1/THBS3/GLI2/MMP16/FASN/SGMS2/IL6/TNC/BMP2/IGSF10/PRKD1/DCHS1/VEGFC/BMPR1A/LTBP3/SPP1/CLEC3B/PTH1R/GLI3/TOB1/CREB3L1/TWSG1/BMP8A/BMP4/TP53INP2/SMAD1/MEN1	67	BP
GO:0031589	cell-substrate adhesion	57/1264	361/18805	0.157895	2.34906	6.9475	1.32783e-09	3.43783e-07	2.82273e-07	LAMB1/TNXB/FBLN2/FN1/CCDC80/SPOCK1/APOD/COL3A1/LAMC1/COL1A1/FBLN1/CD44/ANXA2/ACTG1/TRIOBP/NID1/CCN1/ITGB8/ADAMTS12/SNED1/FLNA/CDH11/PHLDB2/P4HB/PDPN/DLC1/RHOD/RRAS/EMILIN1/ITGAV/PTK2/CCN2/VCL/EFEMP2/DOCK1/CTTN/TRIP6/VCAM1/C1QBP/THBS3/SLC9A1/ACVRL1/ARL2/STON1/ITGA5/KANK1/SVEP1/COL5A3/CORO2B/JAM3/TMEM8B/EPDR1/PKD1/HOXD3/SDC4/MELTF/ARHGAP6	57	BP
GO:0007409	axonogenesis	67/1264	459/18805	0.145969	2.17164	6.82185	1.43222e-09	3.53954e-07	2.90625e-07	PAK3/LAMA2/SEMA5A/CXCL12/FN1/APLP2/ACTG1/NDN/TUBB3/PRKG1/APP/EDNRA/CDH11/MATN2/MAP1B/BOC/PARD3/NFIB/PTK2/UST/VCL/ROBO1/IGF1R/ENAH/TSKU/C12orf57/PTCH1/PTPN11/ADCY1/PRICKLE1/EFNB2/LAMB2/CTTN/PLPPR4/PTPRM/FEZ1/DCLK1/SPART/GLI2/ATP8A2/TRIO/EFNB1/GDF7/MAP1A/TCTN1/NUMBL/MAP2K2/STK25/NOTCH3/NTNG2/PTPRS/SPP1/ERBB2/SYNGAP1/GLI3/ATL1/ULK1/PLXND1/RGMA/PTK7/APBB1/DVL1/SEMA4B/UCHL1/EPHA6/CHODL/FLRT3	67	BP
GO:0048732	gland development	66/1264	451/18805	0.146341	2.17718	6.7926	1.71139e-09	4.04559e-07	3.32175e-07	CYP1B1/PTN/ALDH1A3/PBX1/IGFBP5/SULF2/TGFBR3/ID4/CAV1/SERPINF1/ARID5B/MMP2/TGM2/FGF10/SOD2/EGFR/FGF7/INSR/EDNRA/IRS2/WT1/CRIP1/SERPINE2/ALDH1A2/FGF2/NFIB/STRA6/AR/ROBO1/PTCH1/SNAI2/ERRFI1/PGR/HOXA10/GLI2/FASN/WNT2/HOXA11/IL6/TBX3/ASS1/LSR/GDF7/TNC/HOXA5/MTX1/BMP2/MAP2K2/SRD5A1/BMPR1A/GLI3/CDKN2B/NAGLU/PKD1/PLXND1/HOXD3/TWSG1/GATA6/BMP4/FKBP4/PCK2/LIPA/TBX2/HOXD9/HK2/HOXA3	66	BP
GO:0002181	cytoplasmic translation	35/1264	169/18805	0.207101	3.08111	7.29515	1.82278e-09	4.12935e-07	3.39053e-07	RPLP0/RPL7/RPS17/RACK1/RPL10A/RPL13A/RPL5/RPL37A/RPL6/RPS5/RPL7A/RPL4/RPL12/RPL18A/RPL3/RPL9/RPS18/RPS2/RPS11/RPS9/RPS4X/RPL29/RPS20/RPS6/RPL23A/RPL31/RPL27A/RPL10/EIF3F/RPS26/YBX3/EIF3I/EIF3L/ZNF385A/NCBP2	35	BP
GO:0002062	chondrocyte differentiation	28/1264	116/18805	0.241379	3.59109	7.51432	2.09126e-09	4.54807e-07	3.73433e-07	SFRP2/SULF2/SERPINH1/OSR2/COL3A1/SOX5/ADAMTS12/PKDCC/CCN3/NFIB/CCN2/TSKU/PTPN11/ZBTB16/SNAI2/WNT5B/LOXL2/ACVRL1/HOXA11/BMP2/TGFBI/BMPR1A/SLC39A14/LTBP3/PTH1R/GLI3/TWSG1/BMP4	28	BP
GO:0060070	canonical Wnt signaling pathway	53/1264	333/18805	0.159159	2.36787	6.76054	3.79077e-09	7.92708e-07	6.50877e-07	SFRP2/COL6A1/SEMA5A/SULF2/CAV1/COL1A1/IGFBP6/TCF7L2/IGFBP4/IGFBP2/TMEM196/SFRP4/FGF10/MCC/EGFR/RSPO3/APP/EDNRA/YAP1/BICC1/FGF2/ZBED3/VCP/WWTR1/RBMS3/TCF7/PRICKLE1/SNAI2/WNT5B/PTPRU/SOX4/TLE1/KREMEN1/STK3/GPRC5B/WNT2/TMEM9/HECW1/KANK1/LZTS2/BMP2/ZNRF3/LATS2/PYGO1/LRP6/RNF146/PLEKHA4/GLI3/TCF7L1/RUVBL2/PTK7/DVL1/TPBG	53	BP
GO:0032963	collagen metabolic process	27/1264	112/18805	0.241071	3.58651	7.36979	4.16342e-09	8.38388e-07	6.88384e-07	COL6A1/TNXB/COL1A2/PCOLCE/SERPINH1/COL1A1/MMP2/PRDX5/VIM/COL5A1/FAP/EMILIN1/P3H2/DDR2/RETREG1/MMP17/MMP16/TRAM2/IL6/MMP19/LARP6/P3H1/PLOD3/NAGLU/P3H3/CREB3L1/BMP4	27	BP
GO:0060562	epithelial tube morphogenesis	53/1264	337/18805	0.15727	2.33976	6.66201	5.79586e-09	1.12543e-06	9.24069e-07	SFRP2/PBX1/STARD13/COL4A1/CLIC4/FGF10/ADAMTS12/EDNRA/WT1/YAP1/ADAMTS16/DLC1/MYC/FGF2/IFT57/AR/RDH10/PTCH1/PRICKLE1/EFNB2/TWIST1/PGR/DLL1/STK3/GLI2/ACVRL1/WNT2/GREB1L/TULP3/HOXA11/TBX3/LUZP1/LZTS2/GDF7/TNC/HOXA5/TCTN1/BMP2/DCHS1/NFATC4/GLI3/CLUAP1/IFT52/PKD1/PLXND1/RGMA/PTK7/DVL1/CC2D2A/SDC4/BMP4/TBX2/TEAD2	53	BP
GO:0061138	morphogenesis of a branching epithelium	36/1264	191/18805	0.188482	2.80411	6.72716	1.50232e-08	2.8166e-06	2.31265e-06	SFRP2/PBX1/COL4A1/CLIC4/TGM2/FGF10/SOCS3/FGF7/RSPO3/EDNRA/WT1/YAP1/ADAMTS16/MYC/FGF2/AR/RDH10/PTCH1/SNAI2/PGR/GLI2/WNT2/GREB1L/HOXA11/TBX3/GDF7/TNC/HOXA5/BMP2/DCHS1/NFATC4/GLI3/PKD1/PLXND1/BMP4/TBX2	36	BP
GO:0061614	miRNA transcription	21/1264	77/18805	0.272727	4.05747	7.2166	2.132e-08	3.78052e-06	3.10411e-06	DDX5/EGFR/APP/WT1/MYC/FGF2/NFIB/AR/FOSL1/TWIST1/TEAD1/IL6/BMP2/BMPR1A/MRTFA/NOTCH3/NFATC4/PPARA/GATA6/BMP4/SMAD1	21	BP
GO:0035107	appendage morphogenesis	31/1264	152/18805	0.203947	3.0342	6.75947	2.22506e-08	3.78052e-06	3.10411e-06	SFRP2/COL6A1/PBX1/OSR2/COL3A1/FGF10/PKDCC/CACNA1C/PRRX1/ALDH1A2/RDH10/PTCH1/LARGE1/PRICKLE1/ZBTB16/TWIST1/ERRFI1/HOXA10/DYNC2H1/TULP3/HOXA11/TBX3/BMPR1A/HOXD10/GLI3/IFT52/IFT140/ZNF358/BMP4/TBX2/HOXD9	31	BP
GO:0035108	limb morphogenesis	31/1264	152/18805	0.203947	3.0342	6.75947	2.22506e-08	3.78052e-06	3.10411e-06	SFRP2/COL6A1/PBX1/OSR2/COL3A1/FGF10/PKDCC/CACNA1C/PRRX1/ALDH1A2/RDH10/PTCH1/LARGE1/PRICKLE1/ZBTB16/TWIST1/ERRFI1/HOXA10/DYNC2H1/TULP3/HOXA11/TBX3/BMPR1A/HOXD10/GLI3/IFT52/IFT140/ZNF358/BMP4/TBX2/HOXD9	31	BP
GO:0031099	regeneration	37/1264	203/18805	0.182266	2.71164	6.58191	2.40726e-08	3.96615e-06	3.25652e-06	PTN/COL6A1/CXCL12/SULF2/TGFBR3/APOD/MMP2/NNMT/NACA/FGF10/EGFR/FLNA/HSPG2/YAP1/MATN2/MAP1B/PRRX1/CCN3/NFIB/IGF1R/ACE/PTCH1/LARGE1/LAMB2/PTPRU/KREMEN1/IL6/TNC/MAP2K2/PTPRF/PTPRS/PTGFRN/SPP1/ULK1/RGMA/BIN3/SELENON	37	BP
GO:0150115	cell-substrate junction organization	24/1264	103/18805	0.23301	3.46657	6.73814	6.05051e-08	9.67548e-06	7.94434e-06	FN1/APOD/LAMC1/ACTG1/TNS1/CDH11/PHLDB2/DLC1/RHOD/DST/PTK2/VCL/PRICKLE1/CTTN/TRIP6/IQSEC1/SLC9A1/ACVRL1/STON1/ITGA5/PLEC/CORO2B/SDC4/ARHGAP6	24	BP
GO:0060485	mesenchyme development	51/1264	342/18805	0.149123	2.21856	6.1049	6.61415e-08	1.0026e-05	8.23215e-06	SFRP2/TNXB/SEMA5A/FN1/TGFBR3/COL1A1/TCF7L2/S100A4/DDX5/FGF10/BASP1/PHLDB1/EDNRA/FLNA/WT1/TGFB1I1/YAP1/PHLDB2/PDPN/ALDH1A2/MYC/ZFPM2/ADAMTS5/PTK2/VASN/ROBO1/WWTR1/RDH10/PRICKLE1/TWIST1/KITLG/SNAI2/SOX4/LOXL2/ACVRL1/WNT2/EFNB1/IL6/TBX3/HOXA5/BMP2/DCHS1/LRP6/BMPR1A/CRELD1/PTK7/SEMA4B/MARK1/BMP4/TBX2/TEAD2	51	BP
GO:0048754	branching morphogenesis of an epithelial tube	31/1264	159/18805	0.194969	2.90062	6.46059	6.63852e-08	1.0026e-05	8.23215e-06	SFRP2/PBX1/COL4A1/CLIC4/FGF10/EDNRA/WT1/YAP1/ADAMTS16/MYC/FGF2/AR/RDH10/PTCH1/PGR/GLI2/WNT2/GREB1L/HOXA11/TBX3/GDF7/TNC/HOXA5/BMP2/DCHS1/NFATC4/GLI3/PKD1/PLXND1/BMP4/TBX2	31	BP
GO:0060828	regulation of canonical Wnt signaling pathway	44/1264	277/18805	0.158845	2.36319	6.13556	8.40551e-08	1.23308e-05	1.01245e-05	SFRP2/SEMA5A/SULF2/CAV1/COL1A1/IGFBP6/TCF7L2/IGFBP4/IGFBP2/TMEM196/SFRP4/FGF10/MCC/EGFR/RSPO3/APP/YAP1/BICC1/FGF2/ZBED3/VCP/WWTR1/RBMS3/PRICKLE1/SNAI2/PTPRU/SOX4/TLE1/KREMEN1/STK3/GPRC5B/TMEM9/HECW1/KANK1/LZTS2/BMP2/ZNRF3/LATS2/RNF146/PLEKHA4/GLI3/RUVBL2/PTK7/TPBG	44	BP
GO:0007160	cell-matrix adhesion	40/1264	240/18805	0.166667	2.47956	6.19246	8.62473e-08	1.23308e-05	1.01245e-05	TNXB/FN1/APOD/COL3A1/CD44/ANXA2/ACTG1/NID1/ITGB8/ADAMTS12/SNED1/CDH11/PHLDB2/DLC1/RHOD/RRAS/EMILIN1/ITGAV/PTK2/CCN2/VCL/EFEMP2/CTTN/TRIP6/VCAM1/THBS3/SLC9A1/ACVRL1/STON1/ITGA5/SVEP1/COL5A3/CORO2B/JAM3/TMEM8B/EPDR1/PKD1/HOXD3/SDC4/ARHGAP6	40	BP
GO:1902893	regulation of miRNA transcription	20/1264	76/18805	0.263158	3.9151	6.83556	8.84495e-08	1.23308e-05	1.01245e-05	EGFR/APP/WT1/MYC/FGF2/NFIB/AR/FOSL1/TWIST1/TEAD1/IL6/BMP2/BMPR1A/MRTFA/NOTCH3/NFATC4/PPARA/GATA6/BMP4/SMAD1	20	BP
GO:0042060	wound healing	61/1264	450/18805	0.135556	2.01671	5.86	1.22364e-07	1.66323e-05	1.36564e-05	PROCR/FN1/ANGPTL2/CAV1/EMILIN2/COL3A1/FBLN1/ANXA5/HSPB1/CD44/ANXA2/TIMP1/ACTG1/NACA/PLAT/COL5A1/FGF10/CCN1/PRKG1/GP1BB/FAP/ANGPTL1/FLNA/ADRA2C/YAP1/SERPINE2/PHLDB2/PDPN/FGF2/DST/EMILIN1/ITGAV/PTK2/MYOF/VCL/DGKI/TSKU/DDR2/FIBP/ACVRL1/TAFA5/IL6/F10/FUNDC2/ITGA5/KANK1/TBXA2R/PLEC/SVEP1/FKBP10/SYTL4/MRTFA/P2RY1/ERBB2/PPARA/NFATC1/PROS1/PTK7/ST3GAL4/SDC4/DCBLD2	61	BP
GO:0050678	regulation of epithelial cell proliferation	57/1264	410/18805	0.139024	2.06832	5.87103	1.34372e-07	1.72614e-05	1.4173e-05	SFRP2/PTN/LAMB1/SEMA5A/CXCL12/SULF2/GPBAR1/TGFBR3/OSR2/CAV1/SERPINF1/LAMC1/SPARC/TCF7L2/ZEB1/NME2/FGF10/MCC/EGFR/FGF7/IRS2/HSPG2/YAP1/ALDH1A2/MYC/FGF2/AKT3/IFT57/NFIB/AR/ROBO1/PTCH1/SAV1/CDK4/EFNB2/TWIST1/SNAI2/PTPRM/PGR/STK3/KLF9/ACVRL1/WNT2/BAD/HOXA5/PRKD1/VEGFC/BMPR1A/ZNF580/WDR13/ERBB2/CDKN2B/IFT52/PLCG1/IFT74/GATA6/BMP4	57	BP
GO:0003007	heart morphogenesis	43/1264	272/18805	0.158088	2.35194	6.02892	1.35025e-07	1.72614e-05	1.4173e-05	SFRP2/TGFBR3/NACA/COL5A1/CCN1/INSR/EDNRA/FLNA/YAP1/DLC1/ALDH1A2/ZFPM2/IFT57/ADAMTS5/PTK2/ADAMTS1/ROBO1/ZMIZ1/PTCH1/SAV1/PRICKLE1/TWIST1/SNAI2/DLL1/SOX4/ZFPM1/ACVRL1/WNT2/TBX3/SMARCD3/BMP2/DCHS1/BMPR1A/CLUAP1/NAGLU/IFT52/PLXND1/DVL1/ADPRHL1/GATA6/BMP4/TBX2/TEAD2	43	BP
GO:0048736	appendage development	34/1264	190/18805	0.178947	2.66227	6.18184	1.39691e-07	1.72614e-05	1.4173e-05	SFRP2/COL6A1/PBX1/OSR2/COL3A1/FGF10/PKDCC/CACNA1C/PRRX1/ALDH1A2/RDH10/PTCH1/LARGE1/PRICKLE1/ZBTB16/TWIST1/ERRFI1/KREMEN1/HOXA10/DYNC2H1/TULP3/HOXA11/TBX3/ZNRF3/BMPR1A/HOXD10/GLI3/NAGLU/IFT52/IFT140/ZNF358/BMP4/TBX2/HOXD9	34	BP
GO:0060173	limb development	34/1264	190/18805	0.178947	2.66227	6.18184	1.39691e-07	1.72614e-05	1.4173e-05	SFRP2/COL6A1/PBX1/OSR2/COL3A1/FGF10/PKDCC/CACNA1C/PRRX1/ALDH1A2/RDH10/PTCH1/LARGE1/PRICKLE1/ZBTB16/TWIST1/ERRFI1/KREMEN1/HOXA10/DYNC2H1/TULP3/HOXA11/TBX3/ZNRF3/BMPR1A/HOXD10/GLI3/NAGLU/IFT52/IFT140/ZNF358/BMP4/TBX2/HOXD9	34	BP
GO:0001763	morphogenesis of a branching structure	36/1264	208/18805	0.173077	2.57493	6.13116	1.44156e-07	1.74173e-05	1.4301e-05	SFRP2/PBX1/COL4A1/CLIC4/TGM2/FGF10/SOCS3/FGF7/RSPO3/EDNRA/WT1/YAP1/ADAMTS16/MYC/FGF2/AR/RDH10/PTCH1/SNAI2/PGR/GLI2/WNT2/GREB1L/HOXA11/TBX3/GDF7/TNC/HOXA5/BMP2/DCHS1/NFATC4/GLI3/PKD1/PLXND1/BMP4/TBX2	36	BP
GO:0001654	eye development	57/1264	415/18805	0.137349	2.0434	5.76972	2.03198e-07	2.40171e-05	1.97199e-05	CYP1B1/CHRDL1/ALDH1A3/PBX1/SDK1/PXDN/SH3PXD2B/PDGFRB/OSR2/COL4A1/SERPINF1/FBN1/RORB/CLIC4/ZEB1/VIM/COL5A1/COL5A2/FGF10/EGFR/RCN1/WT1/CACNA1C/ALDH1A2/FGF2/NFIB/STRA6/TSKU/RDH10/C12orf57/LARGE1/PRICKLE1/LAMB2/TWIST1/PTPRM/WNT5B/MEIS3/DLL1/SOX4/MEIS2/VSTM4/ACVRL1/WNT2/TULP3/ATP8A2/SMARCD3/PRKCI/ARSG/GLI3/NAGLU/TWSG1/GDF11/FOXL2/CC2D2A/IFT140/BMP4/TBX2	57	BP
GO:0048568	embryonic organ development	61/1264	457/18805	0.133479	1.98582	5.72708	2.11946e-07	2.45181e-05	2.01313e-05	ALDH1A3/PBX1/OSR2/SPARC/FBN1/ZEB1/RPL10/TRIOBP/FGF10/CCN1/EGFR/PKDCC/SOCS3/RSPO3/EDNRA/YAP1/PRRX1/ALDH1A2/LRIG3/ZFPM2/IFT57/STRA6/RDH10/PTCH1/PRICKLE1/TWIST1/TEAD1/KITLG/TBC1D23/DLL1/STK3/GLI2/MMP16/ZFPM1/WNT2/TULP3/HOXA11/ATP8A2/TBX3/HOXA5/BMPR1A/SOBP/HOXD10/GLI3/CLUAP1/NAGLU/IFT52/PKD1/HOXD3/KRT19/PTK7/DVL1/PCGF2/FOXL2/CC2D2A/IFT140/BMP4/TBX2/HOXD9/TEAD2/HOXA3	61	BP
GO:0022612	gland morphogenesis	26/1264	127/18805	0.204724	3.04576	6.20959	2.75601e-07	3.11728e-05	2.55953e-05	PTN/IGFBP5/SULF2/ID4/CAV1/MMP2/TGM2/FGF10/EGFR/FGF7/CRIP1/NFIB/AR/PTCH1/SNAI2/PGR/IL6/TBX3/GDF7/TNC/GLI3/PLXND1/TWSG1/BMP4/LIPA/TBX2	26	BP
GO:0150063	visual system development	57/1264	419/18805	0.136038	2.02389	5.68969	2.80939e-07	3.11728e-05	2.55953e-05	CYP1B1/CHRDL1/ALDH1A3/PBX1/SDK1/PXDN/SH3PXD2B/PDGFRB/OSR2/COL4A1/SERPINF1/FBN1/RORB/CLIC4/ZEB1/VIM/COL5A1/COL5A2/FGF10/EGFR/RCN1/WT1/CACNA1C/ALDH1A2/FGF2/NFIB/STRA6/TSKU/RDH10/C12orf57/LARGE1/PRICKLE1/LAMB2/TWIST1/PTPRM/WNT5B/MEIS3/DLL1/SOX4/MEIS2/VSTM4/ACVRL1/WNT2/TULP3/ATP8A2/SMARCD3/PRKCI/ARSG/GLI3/NAGLU/TWSG1/GDF11/FOXL2/CC2D2A/IFT140/BMP4/TBX2	57	BP
GO:0007044	cell-substrate junction assembly	22/1264	96/18805	0.229167	3.4094	6.35317	2.90933e-07	3.1636e-05	2.59757e-05	FN1/APOD/LAMC1/ACTG1/TNS1/CDH11/PHLDB2/DLC1/RHOD/DST/PTK2/VCL/CTTN/TRIP6/SLC9A1/ACVRL1/STON1/ITGA5/PLEC/CORO2B/SDC4/ARHGAP6	22	BP
GO:0031102	neuron projection regeneration	17/1264	61/18805	0.278689	4.14615	6.60671	3.31854e-07	3.53782e-05	2.90483e-05	PTN/APOD/MMP2/FLNA/MATN2/MAP1B/PRRX1/IGF1R/LAMB2/KREMEN1/TNC/MAP2K2/PTPRF/PTPRS/SPP1/ULK1/RGMA	17	BP
GO:0048608	reproductive structure development	46/1264	314/18805	0.146497	2.17949	5.65783	4.86225e-07	5.00817e-05	4.11211e-05	SFRP2/CYP1B1/COL6A1/ID4/ROR2/SERPINF1/RAB13/ARID5B/MMP2/FGF10/BASP1/RHOBTB3/INSR/FLNA/WT1/YBX3/CRIP1/SERPINE2/ZFPM2/STRA6/ADAMTS1/AR/MAMLD1/RDH10/ACE/PTCH1/PTPN11/KITLG/ERRFI1/PGR/BOK/HOXA10/NRIP1/GREB1L/HOXA11/MMP19/TBX3/GDF7/TNC/SRD5A1/ADAM32/PKD1/FOXL2/GATA6/BMP4/FKBP4	46	BP
GO:0048880	sensory system development	57/1264	426/18805	0.133803	1.99063	5.55174	4.88198e-07	5.00817e-05	4.11211e-05	CYP1B1/CHRDL1/ALDH1A3/PBX1/SDK1/PXDN/SH3PXD2B/PDGFRB/OSR2/COL4A1/SERPINF1/FBN1/RORB/CLIC4/ZEB1/VIM/COL5A1/COL5A2/FGF10/EGFR/RCN1/WT1/CACNA1C/ALDH1A2/FGF2/NFIB/STRA6/TSKU/RDH10/C12orf57/LARGE1/PRICKLE1/LAMB2/TWIST1/PTPRM/WNT5B/MEIS3/DLL1/SOX4/MEIS2/VSTM4/ACVRL1/WNT2/TULP3/ATP8A2/SMARCD3/PRKCI/ARSG/GLI3/NAGLU/TWSG1/GDF11/FOXL2/CC2D2A/IFT140/BMP4/TBX2	57	BP
GO:0085029	extracellular matrix assembly	16/1264	56/18805	0.285714	4.25068	6.53959	5.05505e-07	5.08969e-05	4.17904e-05	THSD4/COL6A1/TNXB/COL1A2/PXDN/LTBP4/TGFBR3/COL3A1/PHLDB1/PHLDB2/EMILIN1/EFEMP2/PRICKLE1/RAMP2/FKBP10/PLOD3	16	BP
GO:0021915	neural tube development	29/1264	157/18805	0.184713	2.74805	5.90417	5.75485e-07	5.61315e-05	4.60884e-05	SFRP2/DLC1/ALDH1A2/IFT57/PTCH1/PRICKLE1/TWIST1/STK3/GLI2/TULP3/LUZP1/GDF7/TCTN1/DCHS1/GLI3/PLOD3/CLUAP1/IFT52/PKD1/RGMA/PTK7/DVL1/CC2D2A/IFT140/ZNF358/SDC4/BMP4/GPR161/TEAD2	29	BP
GO:2000628	regulation of miRNA metabolic process	21/1264	92/18805	0.228261	3.39592	6.18396	5.78143e-07	5.61315e-05	4.60884e-05	EGFR/APP/WT1/MYC/FGF2/NFIB/AR/FOSL1/TWIST1/TEAD1/IL6/BMP2/DNM3OS/BMPR1A/MRTFA/NOTCH3/NFATC4/PPARA/GATA6/BMP4/SMAD1	21	BP
GO:0016331	morphogenesis of embryonic epithelium	28/1264	149/18805	0.187919	2.79575	5.90746	6.23747e-07	5.80258e-05	4.76438e-05	SFRP2/ALDH1A3/FGF10/TGFB1I1/DLC1/ALDH1A2/IFT57/AR/RDH10/PTCH1/PRICKLE1/TWIST1/STK3/WNT2/TULP3/LUZP1/GDF7/TCTN1/VEGFC/CLUAP1/IFT52/RGMA/PTK7/DVL1/CC2D2A/SDC4/BMP4/TEAD2	28	BP
GO:0030326	embryonic limb morphogenesis	25/1264	124/18805	0.201613	2.99947	5.99649	6.29671e-07	5.80258e-05	4.76438e-05	SFRP2/PBX1/OSR2/CACNA1C/PRRX1/ALDH1A2/RDH10/PTCH1/PRICKLE1/ZBTB16/TWIST1/HOXA10/DYNC2H1/TULP3/HOXA11/TBX3/BMPR1A/HOXD10/GLI3/IFT52/IFT140/ZNF358/BMP4/TBX2/HOXD9	25	BP
GO:0035113	embryonic appendage morphogenesis	25/1264	124/18805	0.201613	2.99947	5.99649	6.29671e-07	5.80258e-05	4.76438e-05	SFRP2/PBX1/OSR2/CACNA1C/PRRX1/ALDH1A2/RDH10/PTCH1/PRICKLE1/ZBTB16/TWIST1/HOXA10/DYNC2H1/TULP3/HOXA11/TBX3/BMPR1A/HOXD10/GLI3/IFT52/IFT140/ZNF358/BMP4/TBX2/HOXD9	25	BP
GO:0060840	artery development	24/1264	116/18805	0.206897	3.07808	6.02656	6.40599e-07	5.8049e-05	4.76628e-05	PDGFRB/COL3A1/LRP1/EDNRA/PRRX1/AKT3/STRA6/ROBO1/ZMIZ1/EFEMP2/PRICKLE1/EFNB2/SOX4/ACVRL1/LUZP1/FKBP10/BMPR1A/NOTCH3/GLI3/NAGLU/PLXND1/SLC2A10/BMP4/TBX2	24	BP
GO:0042063	gliogenesis	49/1264	348/18805	0.140805	2.0948	5.53371	6.91844e-07	6.14452e-05	5.04514e-05	PTN/LAMA2/LAMB1/COL6A1/TRPC4/ID4/APCDD1/ROR2/VCAN/COL3A1/VIM/NDN/FGF10/EGFR/LRP1/APP/MATN2/SERPINE2/MXRA8/FGF2/PARD3/RRAS/NFIB/ZMIZ1/LARGE1/PTPN11/BIN1/LAMB2/GPC1/DLL1/SOX4/BOK/ROR1/NDRG1/BNIP3/DTX1/IL6/PLEC/BMP2/MAP2K2/VEGFC/PRKCI/P2RY1/ARSG/ERBB2/GLI3/CDKN2B/NAGLU/ARHGEF10	49	BP
GO:0061458	reproductive system development	46/1264	318/18805	0.144654	2.15207	5.56201	7.0068e-07	6.14452e-05	5.04514e-05	SFRP2/CYP1B1/COL6A1/ID4/ROR2/SERPINF1/RAB13/ARID5B/MMP2/FGF10/BASP1/RHOBTB3/INSR/FLNA/WT1/YBX3/CRIP1/SERPINE2/ZFPM2/STRA6/ADAMTS1/AR/MAMLD1/RDH10/ACE/PTCH1/PTPN11/KITLG/ERRFI1/PGR/BOK/HOXA10/NRIP1/GREB1L/HOXA11/MMP19/TBX3/GDF7/TNC/SRD5A1/ADAM32/PKD1/FOXL2/GATA6/BMP4/FKBP4	46	BP
GO:0060428	lung epithelium development	14/1264	45/18805	0.311111	4.62852	6.5417	8.28659e-07	7.07022e-05	5.80521e-05	COL6A1/FGF10/FGF7/YAP1/NFIB/STRA6/SAV1/ERRFI1/WNT2/HOXA5/MAP2K2/PKD1/GATA6/BMP4	14	BP
GO:0009612	response to mechanical stimulus	36/1264	223/18805	0.161435	2.40173	5.65251	8.32249e-07	7.07022e-05	5.80521e-05	PTN/COL6A1/CXCL12/COL1A1/MMP2/GSN/IGFBP2/EGFR/GADD45A/SERPINE2/MAP1B/FGF2/BDKRB1/PTK2/STRA6/IGF1R/FOSL1/PTCH1/LARGE1/KCNK4/NRXN2/DDR2/SLC9A1/MEIS2/BNIP3/TNFRSF1A/CAPN2/ATP8A2/BAD/PLEC/TNC/P2RY1/PKD1/BACE1/TMC1/ENDOG	36	BP
GO:0001667	ameboidal-type cell migration	38/1264	243/18805	0.156379	2.3265	5.58689	9.39565e-07	7.8591e-05	6.45295e-05	SEMA5A/FN1/ARID5B/TIMP1/FGF10/MCC/KANK2/PDLIM1/SASH1/CD248/FGF7/TNS1/EDNRA/IRS2/CCN3/FGF2/PTK2/AKAP12/PTPN11/TWIST1/DOCK1/AMOTL2/KITLG/SNAI2/DDR2/IQSEC1/C1QBP/EFNB1/KANK1/PLEC/SYDE1/HYAL2/AMOTL1/PLCG1/TPBG/SEMA4B/SDC4/BMP4	38	BP
GO:0007229	integrin-mediated signaling pathway	23/1264	111/18805	0.207207	3.0827	5.90756	1.06056e-06	8.73678e-05	7.17359e-05	PTN/LAMA2/LAMB1/FN1/COL3A1/LAMC1/TIMP1/NME2/NID1/ITGB8/FLNA/DST/ITGAV/PTK2/CCN2/ADAMTS1/PTPN11/LAMB2/DOCK1/ITGA5/PRKD1/BCAR1/SLC2A10	23	BP
GO:0001823	mesonephros development	22/1264	105/18805	0.209524	3.11716	5.83982	1.48499e-06	0.000120506	9.89449e-05	PBX1/OSR2/FGF10/BASP1/WT1/ADAMTS16/MYC/FGF2/PTCH1/ZBTB16/GREB1L/HOXA11/LZTS2/BMP2/DCHS1/BMPER/GLI3/PKD1/GDF11/SDC4/BMP4/SMAD1	22	BP
GO:0110011	regulation of basement membrane organization	7/1264	11/18805	0.636364	9.46742	7.54066	1.58308e-06	0.000126577	0.00010393	LAMA2/LAMB1/LAMC1/NID1/PHLDB1/PHLDB2/LAMB2	7	BP
GO:0035270	endocrine system development	26/1264	139/18805	0.18705	2.78282	5.66318	1.7021e-06	0.000134121	0.000110124	CYP1B1/PBX1/ARID5B/FGF10/INSR/EDNRA/WT1/ALDH1A2/FGF2/STRA6/DLL1/SOX4/GLI2/BAD/IL6/HOXA5/BMP2/MAP2K2/SRD5A1/BMPR1A/SIDT2/HOXD3/GDF11/GATA6/BMP4/HOXA3	26	BP
GO:0007389	pattern specification process	60/1264	476/18805	0.12605	1.8753	5.19233	1.83991e-06	0.000142022	0.000116612	SFRP2/CHRDL1/PBX1/OSR2/ZEB1/FGF10/BASP1/ARC/WT1/NBL1/ALDH1A2/BICC1/FGF2/DYNC2LI1/IFT57/ROBO1/PTCH1/PRICKLE1/ZBTB16/MEIS3/DLL1/HOXA10/GLI2/PCSK6/MEIS2/ACVRL1/DYNC2H1/EMX2/WNT2/TULP3/HOXA11/EFNB1/TBX3/HOXA5/TCTN1/SMARCD3/BMP2/RFNG/DCHS1/BMPR1A/HOXD10/SYNGAP1/GLI3/CLUAP1/IFT52/HOXD3/MID1/DVL1/PCGF2/GDF11/DPCD/CC2D2A/IFT74/IFT140/BMP4/GPR161/SMAD1/TBX2/HOXD9/HOXA3	60	BP
GO:0002064	epithelial cell development	35/1264	221/18805	0.158371	2.35615	5.44383	1.85462e-06	0.000142022	0.000116612	RAB13/CLIC4/VIM/COL18A1/MAGI1/EDNRA/FLNA/MAGI2/YAP1/S1PR3/VCL/AR/LAMB2/AMOTL2/WNT5B/PGR/DLL1/TJP1/TNFRSF1A/FASN/ADAMTSL4/BAD/LUZP1/PLEC/HOXA5/S1PR2/PTPRS/PLOD3/SIDT2/FRMD6/RILPL1/GDF11/IFT74/GSTM3/BMP4	35	BP
GO:0090090	negative regulation of canonical Wnt signaling pathway	27/1264	149/18805	0.181208	2.6959	5.57899	2.0528e-06	0.000155015	0.00012728	SFRP2/CAV1/IGFBP6/TCF7L2/IGFBP4/IGFBP2/TMEM196/SFRP4/MCC/APP/BICC1/WWTR1/RBMS3/PRICKLE1/SNAI2/PTPRU/TLE1/KREMEN1/STK3/HECW1/LZTS2/BMP2/ZNRF3/LATS2/GLI3/RUVBL2/TPBG	27	BP
GO:1901342	regulation of vasculature development	50/1264	372/18805	0.134409	1.99965	5.22747	2.13453e-06	0.000158979	0.000130534	SFRP2/CYP1B1/SEMA5A/CXCL12/THBS2/COL4A2/EMILIN2/SERPINF1/SPARC/TGM2/RNH1/HSPB1/ITGB8/SASH1/ADGRB3/GADD45A/HSPG2/FGF2/AKT3/RRAS/EMILIN1/ADAMTS1/HSPB6/RAMP2/TWIST1/PTPRM/DLL1/TJP1/PLK2/ACVRL1/TAFA5/IL6/ITGA5/TBXA2R/SHC1/HOXA5/GPNMB/PRKD1/VEGFC/BMPER/EPN2/DDAH1/ERBB2/PLXND1/PLCG1/CREB3L1/GATA6/SMAD1/NPR1/HK2	50	BP
GO:0003179	heart valve morphogenesis	16/1264	62/18805	0.258065	3.83932	6.01122	2.26063e-06	0.000166095	0.000136377	CCN1/CDH11/EMILIN1/ADAMTS5/STRA6/ROBO1/TWIST1/SNAI2/SOX4/ZFPM1/BMP2/DCHS1/BMPR1A/NFATC1/NAGLU/BMP4	16	BP
GO:0045765	regulation of angiogenesis	49/1264	363/18805	0.134986	2.00824	5.20697	2.38047e-06	0.000172569	0.000141693	SFRP2/CYP1B1/SEMA5A/THBS2/COL4A2/EMILIN2/SERPINF1/SPARC/TGM2/RNH1/HSPB1/ITGB8/SASH1/ADGRB3/GADD45A/HSPG2/FGF2/AKT3/RRAS/EMILIN1/ADAMTS1/HSPB6/RAMP2/TWIST1/PTPRM/DLL1/TJP1/PLK2/ACVRL1/TAFA5/IL6/ITGA5/TBXA2R/SHC1/HOXA5/GPNMB/PRKD1/VEGFC/BMPER/EPN2/DDAH1/ERBB2/PLXND1/PLCG1/CREB3L1/GATA6/SMAD1/NPR1/HK2	49	BP
GO:0007178	cell surface receptor protein serine/threonine kinase signaling pathway	55/1264	427/18805	0.128806	1.91629	5.14125	2.54657e-06	0.00018218	0.000149585	SFRP2/CHRDL1/COL1A2/FSTL1/LTBP4/TGFBR3/CAV1/COL3A1/FBN1/ZEB1/DDX5/SFRP4/FGF10/FMOD/CCN1/ITGB8/RBPMS/LRP1/CILP/MAGI2/TGFB1I1/NBL1/SPTBN1/CCN3/EMILIN1/PTK2/VASN/PPM1L/HTRA1/ZMIZ1/TSKU/WWTR1/SPART/PCSK6/ACVRL1/ZFYVE9/GDF7/BMP2/LTBP2/LATS2/BMPER/BMPR1A/LTBP3/CDKN2B/PPARA/TOB1/RGMA/TWSG1/GDF11/GATA6/SLC2A10/BMP4/SMAD1/SELENON/MEN1	55	BP
GO:0007015	actin filament organization	58/1264	463/18805	0.12527	1.86369	5.05121	3.31525e-06	0.00023402	0.000192149	PAK3/SEMA5A/CXCL12/RND3/TPM2/GSN/RNH1/ACTG1/TRIOBP/KANK2/PDLIM1/SYNPO2/CNN3/FLNA/PLEKHH2/DBN1/PHLDB2/ADD3/SVIL/SPTBN1/DLC1/RHOD/NCKAP1/CDC42EP1/ZBED3/CCN2/ENAH/CDC42EP5/BIN1/CTTN/LMOD1/DIAPH2/MARCKSL1/CDC42EP2/TJP1/SLC9A1/PAWR/KIRREL1/FAM171A1/CDC42EP4/LUZP1/WASL/KANK1/PLEC/PIK3R2/ASAP3/CORO2B/PRKCI/SHROOM1/MYO1C/RHOBTB1/SPATC1L/ARHGEF10/PLS3/BCAR1/SDC4/ARHGAP6/BIN3	58	BP
GO:0010586	miRNA metabolic process	22/1264	110/18805	0.2	2.97547	5.57797	3.35728e-06	0.00023402	0.000192149	DDX5/EGFR/APP/WT1/MYC/FGF2/NFIB/AR/FOSL1/TWIST1/TEAD1/IL6/BMP2/DNM3OS/BMPR1A/MRTFA/NOTCH3/NFATC4/PPARA/GATA6/BMP4/SMAD1	22	BP
GO:0048009	insulin-like growth factor receptor signaling pathway	21/1264	102/18805	0.205882	3.06299	5.60806	3.43576e-06	0.000236459	0.000194151	COL6A1/IGFBP5/PDGFRB/ROR2/IGFBP6/IGFBP4/IGFBP2/EGFR/INSR/CILP/IRS2/AR/IGF1R/DDR2/IRS1/SHC1/BMP2/MAP2K2/ERBB2/GRB10/EPHA6	21	BP
GO:2001044	regulation of integrin-mediated signaling pathway	9/1264	21/18805	0.428571	6.37602	6.6168	3.8203e-06	0.000259637	0.000213183	LAMA2/LAMB1/LAMC1/TIMP1/NID1/FLNA/LAMB2/PRKD1/SLC2A10	9	BP
GO:0048678	response to axon injury	19/1264	87/18805	0.218391	3.24908	5.64425	3.98377e-06	0.000267405	0.000219561	PTN/APOD/MMP2/SOD2/FLNA/MATN2/MAP1B/FGF2/IGF1R/LAMB2/KREMEN1/BNIP3/TNC/MAP2K2/PTPRF/PTPRS/SPP1/RGMA/FLRT3	19	BP
GO:0060348	bone development	34/1264	219/18805	0.155251	2.30973	5.23338	4.07005e-06	0.000269864	0.00022158	COL6A1/SH3PXD2B/SULF2/SERPINH1/OSR2/COL3A1/COL1A1/FBN1/TGM2/ANXA2/PPIB/SFRP4/ADAMTS12/TSKU/FAM20C/LARGE1/ZBTB16/TWIST1/DDR2/THBS3/MMP16/TULP3/HOXA11/BMP2/DCHS1/SRD5A1/LTBP3/P3H1/RAB23/GLI3/PLS3/BMP4/SMAD1/LIPA	34	BP
GO:0061036	positive regulation of cartilage development	11/1264	32/18805	0.34375	5.1141	6.25251	4.19409e-06	0.000274738	0.000225582	SOX5/CCN1/PKDCC/ZBTB16/LOXL2/ACVRL1/HOXA11/BMP2/GLI3/BMP4/SMAD1	11	BP
GO:0072073	kidney epithelium development	27/1264	155/18805	0.174194	2.59154	5.34092	4.47367e-06	0.000289563	0.000237755	PBX1/BASP1/KANK2/EDNRA/MAGI2/WT1/YAP1/ADAMTS16/MYC/FGF2/WWTR1/PTCH1/EFNB2/LAMB2/DLL1/GREB1L/HOXA11/LZTS2/BMP2/DCHS1/BMPER/GLI3/PKD1/GDF11/SDC4/BMP4/SMAD1	27	BP
GO:0035329	hippo signaling	15/1264	58/18805	0.258621	3.8476	5.8304	4.53387e-06	0.000290008	0.000238119	YAP1/VCP/WWTR1/SAV1/AMOTL2/TEAD1/STK3/DCHS1/LATS2/MOB3B/WTIP/FRMD6/AMOTL1/FAT4/TEAD2	15	BP
GO:1901888	regulation of cell junction assembly	39/1264	270/18805	0.144444	2.14895	5.10458	5.00044e-06	0.000316132	0.00025957	NLGN1/THBS2/GPBAR1/CAV1/APOD/ACTG1/ADGRB3/LINGO2/APP/PHLDB2/MAP1B/DLC1/ACE2/NLGN4X/PTK2/VCL/ACE/NRXN2/PRICKLE1/DOCK1/SNAI2/DCLK1/TJP1/SRPX2/SLC9A1/ACVRL1/TRIM47/LIN7A/S1PR2/NTNG2/MYO1C/PTPRS/PDZD11/NLGN2/TPBG/MARK1/SDC4/ARHGAP6/FLRT3	39	BP
GO:0001649	osteoblast differentiation	38/1264	262/18805	0.145038	2.15779	5.06595	5.97061e-06	0.000373129	0.000306369	SFRP2/COL6A1/IGFBP5/TWIST2/ID4/VCAN/COL1A1/RORB/IGFBP2/DDX5/CCN1/YAP1/FGF2/PTK2/FAM20C/WWTR1/PTCH1/TWIST1/SNAI2/DDR2/GLI2/FASN/IL6/TNC/BMP2/PRKD1/VEGFC/BMPR1A/SPP1/PTH1R/GLI3/TOB1/CREB3L1/TWSG1/BMP4/TP53INP2/SMAD1/MEN1	38	BP
GO:0043010	camera-type eye development	48/1264	366/18805	0.131148	1.95113	4.93269	6.6975e-06	0.000413005	0.00033911	CYP1B1/ALDH1A3/SDK1/PDGFRB/OSR2/COL4A1/SERPINF1/FBN1/RORB/CLIC4/ZEB1/VIM/FGF10/EGFR/RCN1/WT1/CACNA1C/ALDH1A2/FGF2/NFIB/STRA6/TSKU/RDH10/C12orf57/LARGE1/PRICKLE1/LAMB2/TWIST1/PTPRM/WNT5B/DLL1/SOX4/VSTM4/ACVRL1/WNT2/TULP3/ATP8A2/SMARCD3/ARSG/GLI3/NAGLU/TWSG1/GDF11/FOXL2/CC2D2A/IFT140/BMP4/TBX2	48	BP
GO:0010463	mesenchymal cell proliferation	13/1264	46/18805	0.282609	4.20448	5.84121	6.76061e-06	0.000413005	0.00033911	ZEB1/FGF7/IRS2/PRRX1/MYC/NFIB/SYNE1/WNT2/BMP2/DCHS1/BMPR1A/BMP4/TBX2	13	BP
GO:0032964	collagen biosynthetic process	14/1264	53/18805	0.264151	3.92987	5.73369	7.1863e-06	0.000434132	0.000356457	PCOLCE/SERPINH1/COL1A1/PRDX5/VIM/COL5A1/EMILIN1/DDR2/TRAM2/IL6/LARP6/P3H3/CREB3L1/BMP4	14	BP
GO:0003170	heart valve development	17/1264	75/18805	0.226667	3.3722	5.52568	7.47999e-06	0.000446909	0.000366948	CCN1/CDH11/EMILIN1/ADAMTS5/STRA6/ROBO1/TWIST1/SNAI2/SOX4/ZFPM1/TNFRSF1A/BMP2/DCHS1/BMPR1A/NFATC1/NAGLU/BMP4	17	BP
GO:0051960	regulation of nervous system development	56/1264	454/18805	0.123348	1.83509	4.8351	7.76655e-06	0.000456262	0.000374627	PTN/SEMA5A/NLGN1/CXCL12/FN1/THBS2/ID4/SERPINF1/TGM2/CUX1/ANXA2/EGFR/ADGRB3/JAM2/LINGO2/APP/DBN1/YAP1/SERPINE2/MAP1B/FGF2/PARD3/OBSL1/ROBO1/ACE/BIN1/PRTG/DLL1/SPART/SRPX2/WNT2/IL6/ZPR1/SMARCD3/BMP2/NUMBL/MAP2K2/VEGFC/STK25/BMPR1A/PRKCI/NFATC4/PTPRS/SPP1/SYNGAP1/GLI3/NLGN2/CDKN2B/ULK1/PLXND1/RGMA/TPBG/MTMR2/CHODL/FLRT3/TRIM32	56	BP
GO:0048844	artery morphogenesis	18/1264	83/18805	0.216867	3.22642	5.45684	7.88403e-06	0.000456262	0.000374627	PDGFRB/COL3A1/LRP1/EDNRA/PRRX1/AKT3/STRA6/ZMIZ1/EFEMP2/EFNB2/SOX4/ACVRL1/FKBP10/BMPR1A/NOTCH3/NAGLU/BMP4/TBX2	18	BP
GO:0060395	SMAD protein signal transduction	20/1264	99/18805	0.20202	3.00553	5.37066	7.88828e-06	0.000456262	0.000374627	TGFBR3/RBPMS/LRP1/CILP/MAGI2/SPTBN1/CCN3/EMILIN1/ZMIZ1/WWTR1/ACVRL1/GDF7/BMP2/BMPER/BMPR1A/TOB1/TWSG1/GDF11/BMP4/SMAD1	20	BP
GO:0031103	axon regeneration	14/1264	54/18805	0.259259	3.8571	5.64392	9.10606e-06	0.000515725	0.000423452	PTN/APOD/MMP2/FLNA/MAP1B/IGF1R/LAMB2/KREMEN1/TNC/MAP2K2/PTPRF/PTPRS/SPP1/RGMA	14	BP
GO:0048286	lung alveolus development	14/1264	54/18805	0.259259	3.8571	5.64392	9.10606e-06	0.000515725	0.000423452	COL6A1/IGFBP5/FBN1/FGF10/PKDCC/STRA6/ACE/ERRFI1/PGR/HOXA5/LTBP3/GATA6/BMP4/SELENON	14	BP
GO:0048645	animal organ formation	16/1264	69/18805	0.231884	3.44983	5.47259	1.01222e-05	0.000567365	0.000465852	FGF10/WT1/FGF2/AR/ROBO1/RDH10/WNT2/HOXA11/SMARCD3/BMP2/MAP2K2/BMPR1A/GLI3/GATA6/BMP4/HOXA3	16	BP
GO:0010001	glial cell differentiation	37/1264	259/18805	0.142857	2.12534	4.8953	1.11727e-05	0.000619858	0.000508953	PTN/LAMA2/COL6A1/TRPC4/ID4/ROR2/VIM/FGF10/EGFR/LRP1/APP/SERPINE2/MXRA8/FGF2/PARD3/NFIB/LARGE1/PTPN11/BIN1/LAMB2/GPC1/DLL1/SOX4/BOK/ROR1/NDRG1/BNIP3/DTX1/IL6/PLEC/BMP2/MAP2K2/ARSG/ERBB2/GLI3/NAGLU/ARHGEF10	37	BP
GO:0003205	cardiac chamber development	28/1264	172/18805	0.162791	2.4219	5.02878	1.14012e-05	0.000623404	0.000511865	SFRP2/TGFBR3/NACA/CCN1/EDNRA/ZFPM2/STRA6/ADAMTS1/ROBO1/IGF1R/SAV1/SOX4/ZFPM1/WNT2/GREB1L/TBX3/LUZP1/SMARCD3/BMP2/BMPR1A/CRELD1/NAGLU/PLXND1/PTK7/ADPRHL1/GATA6/BMP4/TBX2	28	BP
GO:0060425	lung morphogenesis	14/1264	55/18805	0.254545	3.78697	5.55628	1.1466e-05	0.000623404	0.000511865	COL6A1/RPL13A/FGF10/FGF7/YAP1/NFIB/RDH10/WNT2/TNC/HOXA5/MAP2K2/PLOD3/BMP4/TBX2	14	BP
GO:0006898	receptor-mediated endocytosis	39/1264	280/18805	0.139286	2.07221	4.85232	1.19551e-05	0.000643564	0.000528417	CAV1/ANXA2/SFRP4/LRP1/INSR/ARC/APP/MAGI2/HSPG2/ACE2/ITGAV/RABGEF1/AP2M1/RAMP2/EFNB2/CTTN/ANKRD13B/DLL1/PLA2R1/CALCRL/SYNE1/GRIA1/SCARB2/STON1/WASL/SGIP1/CLTCL1/LDLRAD3/WDR54/SNAP91/NCDN/DNM3/AP1S1/MICALL1/MTMR2/GRK4/RALB/GSG1L/CUBN	39	BP
GO:0051146	striated muscle cell differentiation	42/1264	311/18805	0.135048	2.00916	4.81723	1.21323e-05	0.0006467	0.000530993	COL6A1/IGFBP5/PDGFRB/ACTG1/NACA/PRKG1/ADGRB3/ADAMTS15/WT1/CCN3/EHD2/ADAMTS5/OBSL1/LARGE1/PRICKLE1/KCNH1/EFNB2/DOCK1/LMOD1/DLL1/SLC9A1/SYNE1/SGCB/CAPN2/TBX3/PLEC/BMP2/PRKD1/BMPR1A/EHD1/PGM5/PTGFRN/PPARA/NAGLU/KRT19/ADPRHL1/GATA6/TANC1/BMP4/BIN3/SELENON/TRIM32	42	BP
GO:1902903	regulation of supramolecular fiber organization	50/1264	396/18805	0.126263	1.87846	4.74268	1.25013e-05	0.0006599	0.00054183	PAK3/COL6A1/TNXB/SEMA5A/CXCL12/NAV3/GSN/RNH1/ACTG1/TRIOBP/KANK2/SYNPO2/APP/FLNA/PLEKHH2/HSPG2/PHLDB2/MAP1B/ADD3/SVIL/SPTBN1/DLC1/NCKAP1/CDC42EP1/EMILIN1/AEBP1/CCN2/EFEMP2/CDC42EP5/BIN1/CTTN/LMOD1/CDC42EP2/TJP1/SLC9A1/KIRREL1/ARL2/CDC42EP4/KANK1/MAP1A/SLAIN2/PRKD1/PIK3R2/ASAP3/CORO2B/MID1/ARHGEF10/SDC4/ARHGAP6/FKBP4	50	BP
GO:0006979	response to oxidative stress	51/1264	408/18805	0.125	1.85967	4.7126	1.35704e-05	0.000709445	0.000582511	CYP1B1/COL6A1/PXDN/APOD/COL1A1/MMP2/TXN/PRDX5/RACK1/SOD2/EGFR/RBPMS/PDLIM1/APP/EDNRA/NCOA7/PSMB5/SOD3/FOSL1/PRNP/DDR2/PLA2R1/FADS2/PAWR/NFE2L1/BNIP3/CAPN2/THG1L/GPX8/IL6/SCARA3/NQO1/ALDH3B1/PRKD1/NAPRT/STK25/PEX5/ZNF580/SESN2/GGT7/GPX7/HYAL2/HTRA2/TRIM25/NAGLU/PCGF2/MGAT3/ENDOG/CAMKK2/SELENON/TRIM32	51	BP
GO:0001894	tissue homeostasis	38/1264	272/18805	0.139706	2.07846	4.80934	1.43625e-05	0.000736689	0.00060488	LAMA2/COL3A1/LAMC1/NFKBIZ/PRDX5/ACTG1/EGFR/JAM2/YAP1/AKT3/NFIB/CCN2/VCL/WWTR1/PTPN11/PRICKLE1/ALDH1A1/ERRFI1/LDB2/TJP1/VSTM4/IL6/LSR/DEF8/JAM3/LTBP3/NT5E/SPP1/LCA5/NCDN/PTH1R/SPATA7/NAGLU/FH/TP53INP2/LIPA/TRIM32/CUBN	38	BP
GO:0060249	anatomical structure homeostasis	38/1264	272/18805	0.139706	2.07846	4.80934	1.43625e-05	0.000736689	0.00060488	LAMA2/COL3A1/LAMC1/NFKBIZ/PRDX5/ACTG1/EGFR/JAM2/YAP1/AKT3/NFIB/CCN2/VCL/WWTR1/PTPN11/PRICKLE1/ALDH1A1/ERRFI1/LDB2/TJP1/VSTM4/IL6/LSR/DEF8/JAM3/LTBP3/NT5E/SPP1/LCA5/NCDN/PTH1R/SPATA7/NAGLU/FH/TP53INP2/LIPA/TRIM32/CUBN	38	BP
GO:0045667	regulation of osteoblast differentiation	26/1264	156/18805	0.166667	2.47956	4.98126	1.5124e-05	0.000768498	0.000630999	SFRP2/IGFBP5/TWIST2/RORB/DDX5/CCN1/YAP1/FGF2/PTK2/FAM20C/WWTR1/PTCH1/TWIST1/SNAI2/DDR2/IL6/BMP2/PRKD1/VEGFC/BMPR1A/GLI3/TOB1/TWSG1/BMP4/SMAD1/MEN1	26	BP
GO:0071559	response to transforming growth factor beta	42/1264	315/18805	0.133333	1.98365	4.72606	1.65943e-05	0.000835402	0.000685932	COL1A2/LTBP4/TGFBR3/COL4A2/CAV1/COL3A1/COL1A1/FBN1/ZEB1/NFKBIZ/SOX5/FMOD/ITGB8/CILP/TGFB1I1/FNDC4/EMILIN1/PTK2/VASN/IGF1R/HTRA1/ZMIZ1/TSKU/DDR2/ACVRL1/WNT2/ZFYVE9/BMP2/LTBP2/DNM3OS/LATS2/BMPR1A/LTBP3/CDKN2B/PPARA/HYAL2/NFATC1/TWSG1/SLC2A10/SMAD1/SELENON/MEN1	42	BP
GO:0060537	muscle tissue development	54/1264	446/18805	0.121076	1.8013	4.59735	1.90766e-05	0.000951554	0.000781301	COL6A1/IGFBP5/TGFBR3/PDGFRB/CAV1/VAMP5/COL3A1/DDX5/NACA/MYL6/PRKG1/EDNRA/WT1/YBX3/YAP1/SVIL/ALDH1A2/FGF2/ZFPM2/STRA6/OBSL1/EFEMP2/PTCH1/SAV1/LARGE1/PRICKLE1/EFNB2/TWIST1/GPC1/MAFF/DLL1/SLC9A1/SYNE1/ZFPM1/WNT2/SGCB/TBX3/PLEC/BMP2/BMPR1A/HMG20B/PGM5/HOXD10/PPARA/NAGLU/ADPRHL1/FOXL2/GATA6/BMP4/SMAD1/BIN3/SELENON/TBX2/HOXD9	54	BP
GO:0031346	positive regulation of cell projection organization	46/1264	360/18805	0.127778	1.901	4.63348	2.03016e-05	0.00100345	0.000823913	PTN/SEMA5A/NLGN1/CXCL12/FN1/SERPINF1/CUX1/FLNA/MAGI2/DBN1/MAP1B/ABL2/NCKAP1/CDC42EP1/OBSL1/ROBO1/IGF1R/CDC42EP5/PALM/DDR2/FEZ1/DZIP1/CDC42EP2/ALKAL2/CDC42EP4/ATP8A2/TENM2/SCARB2/WASL/PRKD1/MAP2K2/DEF8/STK25/BMPR1A/PRKCI/EHD1/P3H1/PLXND1/RGMA/DNM3/PTK7/APBB1/DVL1/TMEM30A/SMAD1/CHODL	46	BP
GO:0061035	regulation of cartilage development	16/1264	73/18805	0.219178	3.26079	5.1952	2.16164e-05	0.00105084	0.000862825	SOX5/CCN1/ADAMTS12/PKDCC/CCN2/PTPN11/ZBTB16/SNAI2/LOXL2/ACVRL1/HOXA11/BMP2/LTBP3/GLI3/BMP4/SMAD1	16	BP
GO:0071560	cellular response to transforming growth factor beta stimulus	41/1264	308/18805	0.133117	1.98043	4.65707	2.16469e-05	0.00105084	0.000862825	COL1A2/LTBP4/TGFBR3/COL4A2/CAV1/COL3A1/COL1A1/FBN1/ZEB1/NFKBIZ/SOX5/FMOD/ITGB8/CILP/TGFB1I1/EMILIN1/PTK2/VASN/IGF1R/HTRA1/ZMIZ1/TSKU/DDR2/ACVRL1/WNT2/ZFYVE9/BMP2/LTBP2/DNM3OS/LATS2/BMPR1A/LTBP3/CDKN2B/PPARA/HYAL2/NFATC1/TWSG1/SLC2A10/SMAD1/SELENON/MEN1	41	BP
GO:1903055	positive regulation of extracellular matrix organization	10/1264	31/18805	0.322581	4.79915	5.68278	2.18575e-05	0.00105167	0.000863508	TNXB/PHLDB1/PHLDB2/PDPN/EMILIN1/EFEMP2/DDR2/IL6/BMP2/MELTF	10	BP
GO:0032526	response to retinoic acid	20/1264	106/18805	0.188679	2.80705	5.00825	2.28049e-05	0.00108763	0.000893034	SERPINF1/COL1A1/MMP2/RORB/IGFBP7/IGFBP2/YAP1/ABL2/ALDH1A2/PTCH1/WNT5B/WNT2/TNC/BRINP2/HTRA2/PTK7/GATA6/PHC1/TBX2/TEAD2	20	BP
GO:0001655	urogenital system development	15/1264	66/18805	0.227273	3.38122	5.202	2.45984e-05	0.00116297	0.000954892	PBX1/ID4/OSR2/SERPINF1/MMP2/FGF10/CRIP1/AR/PTCH1/HOXA10/HOXA11/TNC/SRD5A1/BMP4/FKBP4	15	BP
GO:0072006	nephron development	26/1264	161/18805	0.161491	2.40256	4.79773	2.6705e-05	0.00125028	0.00102658	PBX1/ENPEP/SULF2/PDGFRB/NID1/BASP1/EDNRA/MAGI2/WT1/YAP1/ADAMTS16/MYC/FGF2/WWTR1/PTCH1/LAMB2/DLL1/GREB1L/HOXA11/LZTS2/BMP2/DCHS1/NOTCH3/GLI3/PKD1/BMP4	26	BP
GO:0035909	aorta morphogenesis	11/1264	38/18805	0.289474	4.30661	5.47707	2.69051e-05	0.00125028	0.00102658	PDGFRB/COL3A1/LRP1/EFEMP2/EFNB2/SOX4/ACVRL1/FKBP10/BMPR1A/NAGLU/TBX2	11	BP
GO:0035904	aorta development	15/1264	67/18805	0.223881	3.33076	5.13031	2.97458e-05	0.00137057	0.00112535	PDGFRB/COL3A1/LRP1/EDNRA/ROBO1/EFEMP2/PRICKLE1/EFNB2/SOX4/ACVRL1/FKBP10/BMPR1A/NAGLU/PLXND1/TBX2	15	BP
GO:0048010	vascular endothelial growth factor receptor signaling pathway	20/1264	108/18805	0.185185	2.75507	4.91011	3.02698e-05	0.001383	0.00113555	PDGFRB/ROR2/HSPB1/FGF10/EGFR/INSR/EMILIN1/PTK2/ROBO1/IGF1R/DDR2/DLL1/ITGA5/PRKD1/VEGFC/EPN2/ERBB2/GRB10/BCAR1/EPHA6	20	BP
GO:0048251	elastic fiber assembly	6/1264	11/18805	0.545455	8.11493	6.3362	3.13855e-05	0.00142202	0.00116759	THSD4/TNXB/LTBP4/COL3A1/EMILIN1/EFEMP2	6	BP
GO:0141091	transforming growth factor beta receptor superfamily signaling pathway	49/1264	399/18805	0.122807	1.82705	4.48237	3.16889e-05	0.00142391	0.00116914	SFRP2/CHRDL1/COL1A2/FSTL1/LTBP4/TGFBR3/CAV1/COL3A1/FBN1/ZEB1/DDX5/SFRP4/FGF10/FMOD/CCN1/ITGB8/CILP/MAGI2/TGFB1I1/NBL1/EMILIN1/PTK2/VASN/HTRA1/ZMIZ1/TSKU/SPART/PCSK6/ACVRL1/ZFYVE9/GDF7/BMP2/LTBP2/LATS2/BMPER/BMPR1A/LTBP3/CDKN2B/PPARA/TOB1/RGMA/TWSG1/GDF11/GATA6/SLC2A10/BMP4/SMAD1/SELENON/MEN1	49	BP
GO:0048706	embryonic skeletal system development	23/1264	135/18805	0.17037	2.53466	4.80374	3.21779e-05	0.00143403	0.00117745	PBX1/SULF2/OSR2/COL1A1/ZEB1/EDNRA/PRRX1/RDH10/TWIST1/KIAA1217/MMP16/TULP3/HOXA11/HOXA5/HOXD10/GLI3/HOXD3/PCGF2/SLC2A10/IFT140/BMP4/HOXD9/HOXA3	23	BP
GO:0001841	neural tube formation	19/1264	100/18805	0.19	2.8267	4.91655	3.27471e-05	0.00144753	0.00118854	SFRP2/DLC1/IFT57/PTCH1/PRICKLE1/TWIST1/STK3/TULP3/LUZP1/GDF7/TCTN1/CLUAP1/IFT52/RGMA/PTK7/CC2D2A/SDC4/BMP4/TEAD2	19	BP
GO:0042733	embryonic digit morphogenesis	14/1264	60/18805	0.233333	3.47139	5.14689	3.32985e-05	0.00146003	0.0011988	SFRP2/OSR2/PRICKLE1/ZBTB16/TWIST1/TULP3/HOXA11/TBX3/BMPR1A/GLI3/IFT52/IFT140/BMP4/TBX2	14	BP
GO:0043583	ear development	33/1264	232/18805	0.142241	2.11618	4.59206	3.56968e-05	0.00155182	0.00127417	ALDH1A3/OSR2/SPARC/ZEB1/TRIOBP/FGF10/EDNRA/PRRX1/LRIG3/FGF2/STRA6/TSKU/RDH10/PTPN11/TWIST1/PLPPR4/DLL1/ROR1/ATP8A2/TBX3/BMP2/DCHS1/BMPER/LIN7A/SOBP/GLI3/NAGLU/PTK7/DVL1/TMC1/SDC4/BMP4/TBX2	33	BP
GO:0032330	regulation of chondrocyte differentiation	13/1264	53/18805	0.245283	3.64917	5.18436	3.59627e-05	0.00155182	0.00127417	SOX5/ADAMTS12/PKDCC/CCN2/PTPN11/ZBTB16/SNAI2/LOXL2/ACVRL1/HOXA11/LTBP3/GLI3/BMP4	13	BP
GO:0006081	aldehyde metabolic process	16/1264	76/18805	0.210526	3.13208	4.99947	3.66891e-05	0.0015707	0.00128967	CYP1B1/ALDH1A3/ALDH1A2/RDH10/ADH5/ALDH1A1/ALDH9A1/ALDH3B1/BMP2/HYI/AKR7A2/CYP27C1/ALDH7A1/DHRS4/AGXT2/RDH11	16	BP
GO:0072163	mesonephric epithelium development	19/1264	101/18805	0.188119	2.79871	4.86549	3.78301e-05	0.00159444	0.00130916	PBX1/BASP1/WT1/ADAMTS16/MYC/FGF2/PTCH1/GREB1L/HOXA11/LZTS2/BMP2/DCHS1/BMPER/GLI3/PKD1/GDF11/SDC4/BMP4/SMAD1	19	BP
GO:0072164	mesonephric tubule development	19/1264	101/18805	0.188119	2.79871	4.86549	3.78301e-05	0.00159444	0.00130916	PBX1/BASP1/WT1/ADAMTS16/MYC/FGF2/PTCH1/GREB1L/HOXA11/LZTS2/BMP2/DCHS1/BMPER/GLI3/PKD1/GDF11/SDC4/BMP4/SMAD1	19	BP
GO:0043491	phosphatidylinositol 3-kinase/protein kinase B signal transduction	41/1264	316/18805	0.129747	1.93029	4.4769	3.94963e-05	0.00165186	0.00135631	COL6A1/COL6A3/SEMA5A/IGFBP5/COL6A2/FN1/PDGFRB/TCF7L2/TXN/RACK1/EGFR/CAVIN3/INSR/APP/MAGI2/IRS2/NOP53/SERPINE2/FGF2/RRAS/PTK2/IGF1R/MYO16/TWIST1/ERRFI1/DDR2/MEIS3/C1QBP/STK3/IRS1/PIK3R3/PRKD1/PIK3R2/SESN2/ERBB2/PPARA/HYAL2/PROS1/FBXL2/TPBG/MUL1	41	BP
GO:0001656	metanephros development	18/1264	93/18805	0.193548	2.87949	4.87745	4.05063e-05	0.00168117	0.00138037	PDGFRB/OSR2/FBN1/FGF10/BASP1/WT1/YAP1/MYC/WWTR1/RDH10/PTCH1/LAMB2/GREB1L/HOXA11/GLI3/PKD1/GDF11/BMP4	18	BP
GO:0051962	positive regulation of nervous system development	38/1264	285/18805	0.133333	1.98365	4.49173	4.11856e-05	0.00169641	0.00139289	PTN/SEMA5A/NLGN1/CXCL12/FN1/THBS2/ID4/SERPINF1/TGM2/CUX1/EGFR/ADGRB3/LINGO2/DBN1/SERPINE2/MAP1B/FGF2/OBSL1/ROBO1/ACE/BIN1/SRPX2/WNT2/IL6/SMARCD3/BMP2/NUMBL/MAP2K2/VEGFC/STK25/PRKCI/GLI3/NLGN2/PLXND1/TPBG/CHODL/FLRT3/TRIM32	38	BP
GO:0010810	regulation of cell-substrate adhesion	32/1264	224/18805	0.142857	2.12534	4.54825	4.27556e-05	0.00174784	0.00143511	FBLN2/FN1/CCDC80/SPOCK1/APOD/COL1A1/FBLN1/ACTG1/TRIOBP/NID1/CCN1/FLNA/PHLDB2/P4HB/PDPN/DLC1/RRAS/EMILIN1/PTK2/VCL/EFEMP2/DOCK1/C1QBP/SLC9A1/ACVRL1/ARL2/ITGA5/KANK1/CORO2B/SDC4/MELTF/ARHGAP6	32	BP
GO:0003158	endothelium development	24/1264	147/18805	0.163265	2.42896	4.66893	4.48124e-05	0.00181825	0.00149293	FSTL1/STARD13/CLIC4/ZEB1/COL18A1/ADAMTS12/MAGI1/EDNRA/PDPN/S1PR3/VCL/AMOTL2/DLL1/TJP1/ACVRL1/TNFRSF1A/FASN/S1PR2/PTPRS/PLOD3/NAGLU/GSTM3/BMP4/LIPA	24	BP
GO:0035051	cardiocyte differentiation	26/1264	166/18805	0.156627	2.33019	4.62092	4.57837e-05	0.00183309	0.00150511	TGFBR3/PDGFRB/EGFR/PRKG1/EDNRA/WT1/OBSL1/LARGE1/PRICKLE1/EFNB2/TWIST1/VCAM1/DLL1/SLC9A1/SYNE1/SGCB/TBX3/PLEC/BMP2/BMPR1A/PPARA/NAGLU/ADPRHL1/GATA6/BMP4/TBX2	26	BP
GO:1904018	positive regulation of vasculature development	29/1264	195/18805	0.148718	2.21253	4.56887	4.58525e-05	0.00183309	0.00150511	SFRP2/CYP1B1/SEMA5A/CXCL12/EMILIN2/TGM2/HSPB1/ITGB8/SASH1/FGF2/AKT3/RRAS/EMILIN1/HSPB6/RAMP2/TWIST1/DLL1/TJP1/ACVRL1/ITGA5/TBXA2R/PRKD1/VEGFC/BMPER/DDAH1/PLCG1/GATA6/SMAD1/HK2	29	BP
GO:1901654	response to ketone	32/1264	225/18805	0.142222	2.11589	4.52025	4.67011e-05	0.00185339	0.00152178	CYP1B1/PAPPA/TGFBR3/CAV1/SERPINF1/IGFBP7/EGFR/GNAI1/YAP1/AKAP8/AR/IGF1R/FOSL1/ACE/CDK4/ADCY1/FBXO32/ERRFI1/HOXA10/KLF9/HOXA11/NQO1/ASS1/TBXA2R/TNC/PRKD1/SRD5A1/SPP1/NR1H3/PCK2/LIPA/TBX2	32	BP
GO:0007224	smoothened signaling pathway	24/1264	148/18805	0.162162	2.41255	4.6311	5.01386e-05	0.00197539	0.00162195	RORA/RACK1/FGF10/RAB34/HSPG2/SERPINE2/PRRX1/IFT57/VCP/PTCH1/DZIP1/ARMC9/GLI2/DYNC2H1/TULP3/TCTN1/GLI3/CLUAP1/IFT52/PTCH2/CC2D2A/IFT140/GPR161/IFT81	24	BP
GO:1903828	negative regulation of protein localization	32/1264	226/18805	0.141593	2.10653	4.4924	5.09736e-05	0.00199384	0.0016371	PDE8B/APOD/TXN/NACA/PKDCC/APP/TAX1BP3/ADRA2C/CCN3/VCP/AP2M1/PTPN11/PID1/DCLK1/GNAO1/IRS1/ASTN2/LZTS2/JAGN1/DCLK2/MAP1A/LATS2/SYTL4/CORO2B/TMBIM1/RHBDF1/RAB23/NR1H3/SNX33/BMP8A/TP53INP2/LZTFL1	32	BP
GO:0030100	regulation of endocytosis	40/1264	309/18805	0.12945	1.92587	4.40518	5.14093e-05	0.00199652	0.0016393	NLGN1/CAV1/IL15/TGM2/LGALS3/ANXA2/RACK1/ACTG1/SFRP4/LRP1/INSR/ARC/APP/MAGI2/ABL2/ITGAV/RABGEF1/C2/AP2M1/BIN1/EFNB2/ANKRD13B/DLL1/COLEC11/SYNE1/STON1/WASL/SGIP1/PRKD1/IL15RA/PRKCG/RUFY2/WDR54/SNAP91/NR1H3/NCDN/MTMR2/SNX33/LRSAM1/GSG1L	40	BP
GO:0009954	proximal/distal pattern formation	10/1264	34/18805	0.294118	4.3757	5.28848	5.36866e-05	0.00205559	0.00168781	PBX1/FGF10/ALDH1A2/DLL1/HOXA10/GLI2/HOXA11/HOXD10/GLI3/HOXD9	10	BP
GO:0070570	regulation of neuron projection regeneration	10/1264	34/18805	0.294118	4.3757	5.28848	5.36866e-05	0.00205559	0.00168781	PTN/FLNA/PRRX1/IGF1R/KREMEN1/MAP2K2/PTPRF/PTPRS/SPP1/RGMA	10	BP
GO:0050803	regulation of synapse structure or activity	41/1264	321/18805	0.127726	1.90023	4.36694	5.66442e-05	0.00215367	0.00176833	PAK3/NLGN1/THBS2/ROR2/SPARC/SPARCL1/ADGRB3/FGF7/ARC/LINGO2/APP/DBN1/MAP1B/CTTNBP2/NLGN4X/PRNP/VCP/NRXN2/PRICKLE1/DOCK1/PLPPR4/DCLK1/SRPX2/DLGAP4/WASL/TRIM47/LIN7A/NFATC4/S1PR2/NTNG2/PTPRS/SYNGAP1/PDZD11/NLGN2/AGAP1/DNM3/DVL1/TPBG/MARK1/TANC1/FLRT3	41	BP
GO:0008589	regulation of smoothened signaling pathway	17/1264	87/18805	0.195402	2.90707	4.78596	5.79568e-05	0.0021828	0.00179225	RORA/RACK1/FGF10/RAB34/SERPINE2/PRRX1/VCP/PTCH1/ARMC9/DYNC2H1/TULP3/TCTN1/GLI3/PTCH2/IFT140/GPR161/IFT81	17	BP
GO:0010837	regulation of keratinocyte proliferation	12/1264	48/18805	0.25	3.71934	5.06378	5.83475e-05	0.0021828	0.00179225	ZEB1/FGF10/FGF7/YAP1/IFT57/PTCH1/EFNB2/SNAI2/KLF9/PRKD1/IFT52/IFT74	12	BP
GO:0035136	forelimb morphogenesis	11/1264	41/18805	0.268293	3.99149	5.1474	5.86149e-05	0.0021828	0.00179225	OSR2/CACNA1C/ALDH1A2/RDH10/ZBTB16/TWIST1/HOXA11/TBX3/HOXD10/ZNF358/HOXD9	11	BP
GO:2001046	positive regulation of integrin-mediated signaling pathway	6/1264	12/18805	0.5	7.43869	5.9891	5.9193e-05	0.00218934	0.00179762	LAMA2/LAMB1/LAMC1/NID1/FLNA/LAMB2	6	BP
GO:0045785	positive regulation of cell adhesion	57/1264	499/18805	0.114228	1.69942	4.25072	6.00381e-05	0.00220301	0.00180885	SFRP2/LAMA2/LAMB1/CXCL12/FBLN2/FN1/CCDC80/CAV1/EMILIN2/LAMC1/FBLN1/IL15/TGM2/NFKBIZ/CD44/IGFBP2/LGALS1/TRIOBP/NID1/CCN1/MAGI1/FLNA/P4HB/PDPN/ABL2/RHOD/RRAS/EMILIN1/ITGAV/ZMIZ1/EFEMP2/PTPN11/EFNB2/ZBTB16/LAMB2/DOCK1/KITLG/PTPRU/VCAM1/SOX4/CHST2/C1QBP/TJP1/GLI2/ARL2/CD276/EFNB1/BAD/IL6/ITGA5/SMARCD3/PIK3R2/ERBB2/GLI3/IFT74/ST3GAL4/SDC4	57	BP
GO:0051145	smooth muscle cell differentiation	16/1264	79/18805	0.202532	3.01314	4.81323	6.03731e-05	0.00220301	0.00180885	ZEB1/FGF10/SOD2/EDNRA/PRDM6/EFEMP2/RAMP2/SGCB/TBX3/SMARCD3/MRTFA/NFATC4/NFATC1/GATA6/BMP4/TBX2	16	BP
GO:0045666	positive regulation of neuron differentiation	18/1264	96/18805	0.1875	2.78951	4.71862	6.28003e-05	0.0022763	0.00186903	CXCL12/ZEB1/APP/ADRA2C/MAP1B/NBL1/FGF2/GPRC5B/GDF7/BMP2/HMG20B/BRINP2/BEND6/CYB5D2/HOXD3/KCTD11/BMP4/TRIM32	18	BP
GO:0007162	negative regulation of cell adhesion	40/1264	312/18805	0.128205	1.90736	4.33833	6.38535e-05	0.00229915	0.00188778	CYP1B1/SEMA5A/CXCL12/SPOCK1/APOD/COL1A1/FBLN1/MMP2/LGALS3/LGALS1/PRKG1/HSPG2/SERPINE2/PHLDB2/DLC1/PTK2/PRNP/PTPN11/SNAI2/PAWR/ACVRL1/DTX1/ASS1/KANK1/TNC/GPNMB/BMP2/TGFBI/CORO2B/JAM3/ERBB2/GLI3/PPARA/PLXND1/PDE5A/TWSG1/SDC4/MELTF/BMP4/ARHGAP6	40	BP
GO:1902895	positive regulation of miRNA transcription	13/1264	56/18805	0.232143	3.45368	4.93621	6.6894e-05	0.00237758	0.00195218	EGFR/WT1/MYC/FGF2/AR/FOSL1/TEAD1/IL6/BMP2/BMPR1A/MRTFA/NOTCH3/SMAD1	13	BP
GO:0048562	embryonic organ morphogenesis	39/1264	302/18805	0.129139	1.92125	4.33243	6.69063e-05	0.00237758	0.00195218	ALDH1A3/OSR2/SPARC/FBN1/ZEB1/TRIOBP/FGF10/EDNRA/YAP1/PRRX1/LRIG3/IFT57/STRA6/RDH10/TWIST1/DLL1/MMP16/TULP3/HOXA11/ATP8A2/TBX3/HOXA5/SOBP/HOXD10/GLI3/CLUAP1/NAGLU/IFT52/HOXD3/PTK7/DVL1/PCGF2/FOXL2/IFT140/BMP4/TBX2/HOXD9/TEAD2/HOXA3	39	BP
GO:0030850	prostate gland development	12/1264	49/18805	0.244898	3.64344	4.97357	7.25883e-05	0.00256275	0.00210422	ID4/SERPINF1/MMP2/FGF10/CRIP1/AR/PTCH1/HOXA10/HOXA11/TNC/BMP4/FKBP4	12	BP
GO:0033002	muscle cell proliferation	34/1264	251/18805	0.135458	2.01526	4.34678	7.46676e-05	0.00261189	0.00214457	IGFBP5/TGFBR3/PDGFRB/APOD/MMP2/TCF7L2/SOD2/EGFR/PRKG1/YAP1/CCN3/FGF2/ACE2/TRIB1/ZFPM2/ADAMTS1/IGF1R/EFEMP2/SAV1/DDR2/CALCRL/WNT2/TAFA5/IL6/BMP2/BMPR1A/NOTCH3/SUGT1/GATA6/BMP4/SMAD1/NPR1/SELENON/TBX2	34	BP
GO:0061326	renal tubule development	19/1264	106/18805	0.179245	2.6667	4.61926	7.53183e-05	0.00261189	0.00214457	PBX1/COL4A1/WT1/YAP1/ADAMTS16/MYC/FGF2/WWTR1/PTCH1/PRICKLE1/DLL1/GREB1L/HOXA11/LZTS2/BMP2/DCHS1/GLI3/PKD1/BMP4	19	BP
GO:0045446	endothelial cell differentiation	21/1264	124/18805	0.169355	2.51956	4.55721	7.63673e-05	0.00261189	0.00214457	FSTL1/CLIC4/ZEB1/COL18A1/MAGI1/EDNRA/PDPN/S1PR3/VCL/AMOTL2/DLL1/TJP1/ACVRL1/TNFRSF1A/FASN/S1PR2/PTPRS/PLOD3/GSTM3/BMP4/LIPA	21	BP
GO:0072009	nephron epithelium development	21/1264	124/18805	0.169355	2.51956	4.55721	7.63673e-05	0.00261189	0.00214457	PBX1/BASP1/EDNRA/MAGI2/WT1/YAP1/ADAMTS16/MYC/FGF2/WWTR1/PTCH1/LAMB2/DLL1/GREB1L/HOXA11/LZTS2/BMP2/DCHS1/GLI3/PKD1/BMP4	21	BP
GO:0030900	forebrain development	49/1264	413/18805	0.118644	1.76511	4.22043	7.63822e-05	0.00261189	0.00214457	LAMB1/ALDH1A3/SEMA5A/CXCL12/ID4/COL3A1/BTBD3/ZEB1/FGF10/EGFR/PRKG1/APP/FLNA/DLC1/ALDH1A2/FGF2/NFIB/ROBO1/IGF1R/ZMIZ1/TSKU/C12orf57/LARGE1/TUBB2A/FEZ1/DCLK1/GLI2/BNIP3/GRIA1/DYNC2H1/EMX2/TBX3/GDF7/DCLK2/TCTN1/BMP2/NUMBL/SRD5A1/BMPR1A/PEX5/NOTCH3/PTPRS/GLI3/HTRA2/TWSG1/FAT4/DPCD/BMP4/EFHC1	49	BP
GO:0035265	organ growth	27/1264	181/18805	0.149171	2.21928	4.42463	7.83774e-05	0.00264682	0.00217325	TGFBR3/FGF10/BASP1/PRKG1/FGF7/WT1/YBX3/YAP1/FGF2/ZFPM2/NLGN4X/AR/TSKU/SAV1/PTPN11/DDR2/DLL1/THBS3/STK3/WNT2/LATS2/BMPR1A/PPARA/ADPRHL1/GATA6/SMAD1/TBX2	27	BP
GO:1903034	regulation of response to wounding	27/1264	181/18805	0.149171	2.21928	4.42463	7.83774e-05	0.00264682	0.00217325	PTN/CAV1/EMILIN2/ANXA2/ACTG1/PLAT/PRKG1/FAP/FLNA/SERPINE2/PHLDB2/FGF2/EMILIN1/PTK2/IGF1R/DDR2/KREMEN1/TAFA5/KANK1/TBXA2R/MAP2K2/PTPRF/PTPRS/SPP1/RGMA/PROS1/ST3GAL4	27	BP
GO:0050807	regulation of synapse organization	40/1264	315/18805	0.126984	1.88919	4.27221	7.89786e-05	0.00265066	0.0021764	PAK3/NLGN1/THBS2/ROR2/SPARC/SPARCL1/ADGRB3/FGF7/ARC/LINGO2/APP/DBN1/MAP1B/CTTNBP2/NLGN4X/PRNP/VCP/NRXN2/PRICKLE1/DOCK1/PLPPR4/DCLK1/SRPX2/DLGAP4/WASL/TRIM47/LIN7A/NFATC4/S1PR2/NTNG2/PTPRS/PDZD11/NLGN2/AGAP1/DNM3/DVL1/TPBG/MARK1/TANC1/FLRT3	40	BP
GO:0003156	regulation of animal organ formation	9/1264	29/18805	0.310345	4.61712	5.23277	7.96913e-05	0.00265817	0.00218257	FGF10/WT1/FGF2/AR/ROBO1/WNT2/HOXA11/BMP2/BMP4	9	BP
GO:0016358	dendrite development	33/1264	242/18805	0.136364	2.02873	4.32372	8.30625e-05	0.00275372	0.00226103	PTN/PAK3/SDK1/NLGN1/BTBD3/CUX1/PRKG1/ADGRB3/ARC/APP/DBN1/MATN2/MAP1B/OBSL1/PRICKLE1/IQSEC1/DCLK1/SYNE1/HECW1/WASL/MAP1A/MAPK6/BMPR1A/NFATC4/CARM1/PTPRS/SYNGAP1/NLGN2/DNM3/DVL1/TPBG/MARK1/SMAD1	33	BP
GO:0045766	positive regulation of angiogenesis	28/1264	192/18805	0.145833	2.16962	4.37278	8.73386e-05	0.00287794	0.00236302	SFRP2/CYP1B1/SEMA5A/EMILIN2/TGM2/HSPB1/ITGB8/SASH1/FGF2/AKT3/RRAS/EMILIN1/HSPB6/RAMP2/TWIST1/DLL1/TJP1/ACVRL1/ITGA5/TBXA2R/PRKD1/VEGFC/BMPER/DDAH1/PLCG1/GATA6/SMAD1/HK2	28	BP
GO:0035137	hindlimb morphogenesis	10/1264	36/18805	0.277778	4.1326	5.05019	9.19883e-05	0.00300286	0.00246559	OSR2/PTCH1/LARGE1/ZBTB16/TWIST1/TBX3/BMPR1A/HOXD10/BMP4/HOXD9	10	BP
GO:0048705	skeletal system morphogenesis	32/1264	233/18805	0.137339	2.04324	4.30136	9.22343e-05	0.00300286	0.00246559	SERPINH1/OSR2/COL3A1/COL1A1/MGP/ARID5B/MMP2/ZEB1/SOX5/SFRP4/PRRX1/CCN2/TSKU/RDH10/TWIST1/THBS3/MMP16/TULP3/HOXA11/HOXA5/LTBP3/HOXD10/RAB23/GLI3/HYAL2/PKD1/HOXD3/PCGF2/IFT140/BMP4/HOXD9/HOXA3	32	BP
GO:0007548	sex differentiation	38/1264	296/18805	0.128378	1.90993	4.2358	9.35695e-05	0.0030282	0.00248639	SFRP2/CYP1B1/PBX1/ROR2/RAB13/ARID5B/MMP2/FGF10/BASP1/RHOBTB3/INSR/FLNA/WT1/YBX3/ZFPM2/STRA6/ADAMTS1/AR/MAMLD1/RDH10/ACE/PTPN11/KITLG/PGR/BOK/HOXA10/NRIP1/GREB1L/HOXA11/MMP19/TBX3/SRD5A1/BMPR1A/ADAM32/PKD1/FOXL2/GATA6/FKBP4	38	BP
GO:0060993	kidney morphogenesis	18/1264	99/18805	0.181818	2.70498	4.5658	9.53185e-05	0.00306655	0.00251788	PBX1/FGF10/BASP1/WT1/ADAMTS16/MYC/FGF2/WWTR1/PTCH1/SOX4/GREB1L/HOXA11/LZTS2/BMP2/DCHS1/GLI3/PKD1/BMP4	18	BP
GO:0090287	regulation of cellular response to growth factor stimulus	46/1264	384/18805	0.119792	1.78219	4.1571	9.96461e-05	0.00318692	0.00261671	SFRP2/CHRDL1/TNXB/FSTL1/LTBP4/SULF2/TGFBR3/CAV1/FBN1/ZEB1/SFRP4/FGF10/CCN1/ADAMTS12/CILP/TGFB1I1/NBL1/FGF2/EMILIN1/VASN/ROBO1/HTRA1/FAM20C/GPC1/DLL1/SPART/PCSK6/ACVRL1/ITGA5/BMP2/LATS2/VEGFC/BMPER/EPN2/CDKN2B/PPARA/TOB1/RGMA/GRB10/CREB3L1/TWSG1/GATA6/SLC2A10/DSTYK/BMP4/MEN1	46	BP
GO:0042574	retinal metabolic process	7/1264	18/18805	0.388889	5.78565	5.4528	0.000100402	0.00319232	0.00262115	CYP1B1/ALDH1A3/ALDH1A2/RDH10/CYP27C1/DHRS4/RDH11	7	BP
GO:0001885	endothelial cell development	14/1264	66/18805	0.212121	3.15581	4.70956	0.000101763	0.00321677	0.00264123	CLIC4/COL18A1/MAGI1/EDNRA/S1PR3/VCL/AMOTL2/TJP1/TNFRSF1A/FASN/S1PR2/PTPRS/PLOD3/GSTM3	14	BP
GO:0003183	mitral valve morphogenesis	6/1264	13/18805	0.461538	6.86648	5.67982	0.000103672	0.00325818	0.00267522	TWIST1/SOX4/ZFPM1/DCHS1/BMPR1A/NAGLU	6	BP
GO:0001657	ureteric bud development	18/1264	100/18805	0.18	2.67793	4.51612	0.000109054	0.00340761	0.00279792	PBX1/BASP1/WT1/ADAMTS16/MYC/FGF2/PTCH1/GREB1L/HOXA11/LZTS2/BMP2/DCHS1/BMPER/GLI3/GDF11/SDC4/BMP4/SMAD1	18	BP
GO:0010839	negative regulation of keratinocyte proliferation	8/1264	24/18805	0.333333	4.95912	5.20975	0.000113357	0.00350184	0.00287529	ZEB1/IFT57/PTCH1/EFNB2/SNAI2/KLF9/IFT52/IFT74	8	BP
GO:0060571	morphogenesis of an epithelial fold	8/1264	24/18805	0.333333	4.95912	5.20975	0.000113357	0.00350184	0.00287529	FGF10/EGFR/AR/RDH10/WNT2/LUZP1/GDF7/BMP4	8	BP
GO:0045664	regulation of neuron differentiation	28/1264	195/18805	0.14359	2.13624	4.28139	0.000114762	0.00350936	0.00288147	SFRP2/PBX1/NLGN1/CXCL12/ID4/ZEB1/APP/ADRA2C/MAP1B/NBL1/FGF2/BIN1/DLL1/GPRC5B/DTX1/GDF7/BMP2/NOTCH3/HMG20B/BRINP2/GLI3/BEND6/CYB5D2/HOXD3/GDF11/KCTD11/BMP4/TRIM32	28	BP
GO:0110053	regulation of actin filament organization	35/1264	267/18805	0.131086	1.95022	4.19777	0.000114892	0.00350936	0.00288147	PAK3/SEMA5A/CXCL12/GSN/RNH1/ACTG1/TRIOBP/KANK2/SYNPO2/FLNA/PLEKHH2/PHLDB2/ADD3/SVIL/SPTBN1/DLC1/NCKAP1/CDC42EP1/CCN2/CDC42EP5/BIN1/CTTN/LMOD1/CDC42EP2/TJP1/SLC9A1/KIRREL1/CDC42EP4/KANK1/PIK3R2/ASAP3/CORO2B/ARHGEF10/SDC4/ARHGAP6	35	BP
GO:0031076	embryonic camera-type eye development	10/1264	37/18805	0.27027	4.02091	4.93743	0.000118523	0.00360005	0.00295592	ALDH1A3/ZEB1/FGF10/ALDH1A2/STRA6/RDH10/TWIST1/TULP3/IFT140/TBX2	10	BP
GO:0071300	cellular response to retinoic acid	14/1264	67/18805	0.208955	3.1087	4.64155	0.000120786	0.00362826	0.00297909	SERPINF1/COL1A1/RORB/YAP1/ABL2/ALDH1A2/WNT5B/WNT2/TNC/BRINP2/HTRA2/PTK7/PHC1/TEAD2	14	BP
GO:2000630	positive regulation of miRNA metabolic process	14/1264	67/18805	0.208955	3.1087	4.64155	0.000120786	0.00362826	0.00297909	EGFR/WT1/MYC/FGF2/AR/FOSL1/TEAD1/IL6/BMP2/DNM3OS/BMPR1A/MRTFA/NOTCH3/SMAD1	14	BP
GO:0072089	stem cell proliferation	21/1264	128/18805	0.164062	2.44082	4.39069	0.000122091	0.00364729	0.00299472	SFRP2/PBX1/OSR2/FBLN1/FGF10/YAP1/PRRX1/FGF2/NFIB/ACE/PTCH1/KITLG/SNAI2/TBX3/ZNRF3/VEGFC/LTBP3/GLI3/MECOM/BYSL/HOXA3	21	BP
GO:0046661	male sex differentiation	26/1264	176/18805	0.147727	2.19779	4.28563	0.000124109	0.00368734	0.0030276	SFRP2/CYP1B1/ROR2/RAB13/ARID5B/FGF10/RHOBTB3/INSR/FLNA/WT1/YBX3/ZFPM2/AR/MAMLD1/ACE/KITLG/BOK/HOXA10/GREB1L/HOXA11/TBX3/SRD5A1/BMPR1A/ADAM32/GATA6/FKBP4	26	BP
GO:0003197	endocardial cushion development	12/1264	52/18805	0.230769	3.43324	4.71653	0.000134628	0.0039781	0.00326634	ADAMTS5/ROBO1/TWIST1/SNAI2/ACVRL1/TBX3/BMP2/DCHS1/BMPR1A/CRELD1/BMP4/TBX2	12	BP
GO:0062197	cellular response to chemical stress	40/1264	323/18805	0.123839	1.8424	4.09936	0.000136491	0.00400959	0.00329219	CYP1B1/CAV1/MMP2/TXN/PRDX5/RACK1/SOD2/EDNRA/NCOA7/YBX3/SOD3/SERPINB6/DDR2/BDKRB2/PLA2R1/FADS2/PAWR/NFE2L1/BNIP3/EFHD1/BAD/GPX8/IL6/NQO1/PLEC/ALDH3B1/PRKD1/STK25/PEX5/ZNF580/PRKCI/SESN2/GPX7/HTRA2/NAGLU/PCGF2/MGAT3/ENDOG/CAMKK2/SELENON	40	BP
GO:0014706	striated muscle tissue development	49/1264	423/18805	0.115839	1.72338	4.03937	0.000137719	0.00400959	0.00329219	COL6A1/TGFBR3/PDGFRB/CAV1/VAMP5/DDX5/NACA/MYL6/PRKG1/EDNRA/WT1/YBX3/YAP1/SVIL/ALDH1A2/FGF2/ZFPM2/OBSL1/SAV1/LARGE1/PRICKLE1/EFNB2/TWIST1/GPC1/MAFF/DLL1/SLC9A1/SYNE1/ZFPM1/WNT2/SGCB/TBX3/PLEC/BMP2/BMPR1A/HMG20B/PGM5/HOXD10/PPARA/NAGLU/ADPRHL1/FOXL2/GATA6/BMP4/SMAD1/BIN3/SELENON/TBX2/HOXD9	49	BP
GO:0060560	developmental growth involved in morphogenesis	32/1264	238/18805	0.134454	2.00032	4.16896	0.000138048	0.00400959	0.00329219	SFRP2/SEMA5A/CXCL12/FN1/NDN/FGF10/PRKG1/APP/EDNRA/YAP1/MAP1B/VCL/RDH10/PRICKLE1/LAMB2/CTTN/DCLK1/SPART/LZTS2/TNC/PTPRS/SPP1/ULK1/RGMA/PTK7/DVL1/ADPRHL1/BMP4/BIN3/FLRT3/TBX2/MUL1	32	BP
GO:0035148	tube formation	23/1264	148/18805	0.155405	2.31202	4.30153	0.000138643	0.00400959	0.00329219	SFRP2/TGM2/FGF10/DLC1/FGF2/IFT57/NFIB/PTCH1/PRICKLE1/TWIST1/STK3/TULP3/LUZP1/GDF7/TCTN1/CLUAP1/IFT52/RGMA/PTK7/CC2D2A/SDC4/BMP4/TEAD2	23	BP
GO:0043616	keratinocyte proliferation	13/1264	60/18805	0.216667	3.22343	4.6305	0.000142276	0.00407924	0.00334938	ZEB1/NFKBIZ/FGF10/FGF7/YAP1/IFT57/PTCH1/EFNB2/SNAI2/KLF9/PRKD1/IFT52/IFT74	13	BP
GO:1901655	cellular response to ketone	19/1264	111/18805	0.171171	2.54658	4.38686	0.000142552	0.00407924	0.00334938	CYP1B1/SERPINF1/EGFR/GNAI1/AKAP8/AR/IGF1R/ACE/CDK4/ADCY1/FBXO32/KLF9/ASS1/TNC/PRKD1/SRD5A1/SPP1/PCK2/TBX2	19	BP
GO:0050679	positive regulation of epithelial cell proliferation	30/1264	218/18805	0.137615	2.04734	4.17527	0.000145341	0.00413727	0.00339703	PTN/LAMB1/SEMA5A/CXCL12/GPBAR1/OSR2/LAMC1/TCF7L2/NME2/FGF10/EGFR/FGF7/IRS2/HSPG2/YAP1/MYC/FGF2/AKT3/AR/TWIST1/ACVRL1/WNT2/BAD/PRKD1/VEGFC/BMPR1A/ZNF580/ERBB2/PLCG1/BMP4	30	BP
GO:0048592	eye morphogenesis	25/1264	168/18805	0.14881	2.21389	4.24247	0.000147666	0.00418156	0.0034334	ALDH1A3/SDK1/FBN1/RORB/ZEB1/COL5A1/COL5A2/FGF2/STRA6/TSKU/C12orf57/LARGE1/TWIST1/PTPRM/DLL1/SOX4/WNT2/ATP8A2/PRKCI/GLI3/NAGLU/GDF11/FOXL2/BMP4/TBX2	25	BP
GO:0048041	focal adhesion assembly	16/1264	85/18805	0.188235	2.80045	4.46589	0.000150486	0.00423934	0.00348084	APOD/ACTG1/CDH11/PHLDB2/DLC1/RHOD/PTK2/VCL/CTTN/TRIP6/SLC9A1/ACVRL1/STON1/CORO2B/SDC4/ARHGAP6	16	BP
GO:0044090	positive regulation of vacuole organization	8/1264	25/18805	0.32	4.76076	5.05091	0.000156928	0.00439804	0.00361114	ANXA2/SNX7/WDR45/WIPI1/ULK1/LRSAM1/RALB/TRIM32	8	BP
GO:0032970	regulation of actin filament-based process	46/1264	392/18805	0.117347	1.74581	4.00574	0.000161695	0.00450838	0.00370174	PAK3/SEMA5A/CXCL12/PDGFRB/CAV1/RND3/GSN/RNH1/ACTG1/TRIOBP/KANK2/LRP1/SYNPO2/FLNA/PLEKHH2/CACNA1C/PHLDB2/ADD3/SVIL/SPTBN1/PDPN/ABL2/DLC1/NCKAP1/CDC42EP1/CCN2/CDC42EP5/BIN1/CTTN/LMOD1/CDC42EP2/TJP1/SLC9A1/KIRREL1/CDC42EP4/KANK1/PRKD1/PIK3R2/ASAP3/CORO2B/JAM3/RHOBTB1/FRMD6/ARHGEF10/SDC4/ARHGAP6	46	BP
GO:0060324	face development	12/1264	53/18805	0.226415	3.36846	4.63502	0.000163505	0.0045356	0.00372409	ALDH1A3/COL1A1/CRISPLD2/ARID5B/MMP2/EDNRA/ALDH1A2/RRAS/STRA6/PTPN11/PRICKLE1/MAP2K2	12	BP
GO:0032956	regulation of actin cytoskeleton organization	42/1264	348/18805	0.12069	1.79555	4.0211	0.000166687	0.0046004	0.0037773	PAK3/SEMA5A/CXCL12/PDGFRB/RND3/GSN/RNH1/ACTG1/TRIOBP/KANK2/LRP1/SYNPO2/FLNA/PLEKHH2/PHLDB2/ADD3/SVIL/SPTBN1/ABL2/DLC1/NCKAP1/CDC42EP1/CCN2/CDC42EP5/BIN1/CTTN/LMOD1/CDC42EP2/TJP1/SLC9A1/KIRREL1/CDC42EP4/KANK1/PRKD1/PIK3R2/ASAP3/CORO2B/JAM3/RHOBTB1/ARHGEF10/SDC4/ARHGAP6	42	BP
GO:0010977	negative regulation of neuron projection development	21/1264	131/18805	0.160305	2.38492	4.26986	0.000170846	0.00467505	0.00383859	SEMA5A/NLGN1/SPOCK1/VIM/FLNA/PMP22/TSKU/EFNB2/SPART/KREMEN1/KANK1/ITM2C/IL15RA/CARM1/PTPRS/SPP1/SYNGAP1/ULK1/RGMA/DNM3/FKBP4	21	BP
GO:0003174	mitral valve development	6/1264	14/18805	0.428571	6.37602	5.40158	0.000171112	0.00467505	0.00383859	TWIST1/SOX4/ZFPM1/DCHS1/BMPR1A/NAGLU	6	BP
GO:0072659	protein localization to plasma membrane	37/1264	295/18805	0.125424	1.86598	4.02425	0.000185219	0.00502637	0.00412705	VAMP5/RAB13/LGALS3/RACK1/CACNB2/EGFR/RAB34/PKDCC/LRP1/FLNA/SPTBN1/EHD2/AR/PRNP/PTCH1/AP2M1/LARGE1/RAMP2/PID1/ERRFI1/PALM/KIF13A/CACNB3/TNFRSF1A/OPTN/SCARB2/PIK3R2/DCHS1/LRP6/PRKCI/TMBIM1/P2RY1/CNPY4/EHD1/RILPL1/MAP7/TPBG	37	BP
GO:0048679	regulation of axon regeneration	9/1264	32/18805	0.28125	4.18426	4.83936	0.00018582	0.00502637	0.00412705	PTN/FLNA/IGF1R/KREMEN1/MAP2K2/PTPRF/PTPRS/SPP1/RGMA	9	BP
GO:0035633	maintenance of blood-brain barrier	10/1264	39/18805	0.25641	3.81471	4.72337	0.000191254	0.00514775	0.00422672	LAMA2/LAMC1/ACTG1/JAM2/VCL/TJP1/IL6/LSR/JAM3/NAGLU	10	BP
GO:0003002	regionalization	49/1264	430/18805	0.113953	1.69533	3.91545	0.000204292	0.00543385	0.00446162	SFRP2/PBX1/FGF10/BASP1/ARC/WT1/NBL1/ALDH1A2/BICC1/FGF2/DYNC2LI1/IFT57/ROBO1/PTCH1/PRICKLE1/ZBTB16/DLL1/HOXA10/GLI2/PCSK6/ACVRL1/DYNC2H1/EMX2/WNT2/TULP3/HOXA11/TBX3/HOXA5/TCTN1/SMARCD3/BMP2/BMPR1A/HOXD10/GLI3/CLUAP1/IFT52/HOXD3/DVL1/PCGF2/GDF11/DPCD/CC2D2A/IFT74/IFT140/BMP4/GPR161/TBX2/HOXD9/HOXA3	49	BP
GO:0048762	mesenchymal cell differentiation	35/1264	275/18805	0.127273	1.89348	4.0067	0.000205784	0.00543385	0.00446162	SFRP2/TNXB/SEMA5A/FN1/TGFBR3/COL1A1/TCF7L2/S100A4/DDX5/FGF10/PHLDB1/EDNRA/FLNA/TGFB1I1/PHLDB2/PDPN/ALDH1A2/PTK2/VASN/WWTR1/RDH10/TWIST1/KITLG/SNAI2/LOXL2/WNT2/EFNB1/IL6/TBX3/BMP2/LRP6/BMPR1A/SEMA4B/MARK1/BMP4	35	BP
GO:0048704	embryonic skeletal system morphogenesis	17/1264	96/18805	0.177083	2.63453	4.30999	0.000205881	0.00543385	0.00446162	OSR2/ZEB1/PRRX1/RDH10/TWIST1/MMP16/TULP3/HOXA11/HOXA5/HOXD10/GLI3/HOXD3/PCGF2/IFT140/BMP4/HOXD9/HOXA3	17	BP
GO:0072091	regulation of stem cell proliferation	17/1264	96/18805	0.177083	2.63453	4.30999	0.000205881	0.00543385	0.00446162	PBX1/OSR2/FBLN1/FGF10/YAP1/PRRX1/FGF2/NFIB/ACE/PTCH1/KITLG/SNAI2/TBX3/VEGFC/LTBP3/GLI3/HOXA3	17	BP
GO:0090596	sensory organ morphogenesis	36/1264	286/18805	0.125874	1.87268	3.99208	0.000209485	0.00550227	0.0045178	ALDH1A3/SDK1/OSR2/SPARC/FBN1/RORB/ZEB1/TRIOBP/COL5A1/COL5A2/FGF10/EDNRA/PRRX1/LRIG3/FGF2/STRA6/TSKU/C12orf57/LARGE1/TWIST1/PTPRM/DLL1/SOX4/WNT2/ATP8A2/TBX3/PRKCI/SOBP/GLI3/NAGLU/PTK7/DVL1/GDF11/FOXL2/BMP4/TBX2	36	BP
GO:0055001	muscle cell development	28/1264	202/18805	0.138614	2.06221	4.07442	0.000210789	0.00550989	0.00452406	COL6A1/PDGFRB/ACTG1/NACA/PRKG1/EDNRA/OBSL1/EFEMP2/LARGE1/BIN1/PRICKLE1/RAMP2/LMOD1/SGCB/TBX3/PLEC/PRKD1/BMPR1A/NFATC4/PGM5/PPARA/NAGLU/KRT19/ADPRHL1/UCHL1/BMP4/BIN3/SELENON	28	BP
GO:0032332	positive regulation of chondrocyte differentiation	7/1264	20/18805	0.35	5.20708	5.05314	0.000217096	0.00559408	0.00459319	SOX5/PKDCC/ZBTB16/LOXL2/ACVRL1/HOXA11/GLI3	7	BP
GO:0061298	retina vasculature development in camera-type eye	7/1264	20/18805	0.35	5.20708	5.05314	0.000217096	0.00559408	0.00459319	CYP1B1/PDGFRB/COL4A1/CLIC4/LARGE1/VSTM4/ACVRL1	7	BP
GO:2000786	positive regulation of autophagosome assembly	7/1264	20/18805	0.35	5.20708	5.05314	0.000217096	0.00559408	0.00459319	SNX7/WDR45/WIPI1/ULK1/LRSAM1/RALB/TRIM32	7	BP
GO:0071548	response to dexamethasone	11/1264	47/18805	0.234043	3.48194	4.57318	0.000222674	0.00571075	0.00468898	CYP1B1/PAPPA/SERPINF1/EGFR/IGF1R/ACE/FBXO32/ASS1/SRD5A1/PCK2/TBX2	11	BP
GO:0071774	response to fibroblast growth factor	25/1264	173/18805	0.144509	2.14991	4.07876	0.000235688	0.00599629	0.00492343	SULF2/PDGFRB/ROR2/COL1A1/CD44/FGF10/EGFR/FGF7/INSR/FGF2/CCN2/IGF1R/FAM20C/PTPN11/GPC1/DDR2/FIBP/TNC/ERBB2/HYAL2/CREB3L1/DSTYK/EPHA6/FLRT3/TBX2	25	BP
GO:0072175	epithelial tube formation	21/1264	134/18805	0.156716	2.33153	4.15232	0.000236014	0.00599629	0.00492343	SFRP2/FGF10/DLC1/FGF2/IFT57/PTCH1/PRICKLE1/TWIST1/STK3/TULP3/LUZP1/GDF7/TCTN1/CLUAP1/IFT52/RGMA/PTK7/CC2D2A/SDC4/BMP4/TEAD2	21	BP
GO:0035115	embryonic forelimb morphogenesis	9/1264	33/18805	0.272727	4.05747	4.71883	0.000240385	0.00607896	0.00499131	OSR2/CACNA1C/ALDH1A2/RDH10/TWIST1/HOXA11/TBX3/ZNF358/HOXD9	9	BP
GO:0031623	receptor internalization	22/1264	144/18805	0.152778	2.27293	4.11614	0.00024624	0.00619818	0.0050892	CAV1/ANXA2/SFRP4/LRP1/INSR/ARC/APP/MAGI2/AP2M1/RAMP2/EFNB2/ANKRD13B/CALCRL/SYNE1/GRIA1/WDR54/NCDN/DNM3/MTMR2/GRK4/RALB/GSG1L	22	BP
GO:1904019	epithelial cell apoptotic process	15/1264	80/18805	0.1875	2.78951	4.30565	0.000250738	0.00628232	0.00515829	TCF7L2/GSN/NFKBIZ/ANXA2/SFRP4/EDNRA/YAP1/IGF1R/SAV1/BOK/PLA2R1/STK3/IL6/CARM1/PPARA	15	BP
GO:0090263	positive regulation of canonical Wnt signaling pathway	19/1264	116/18805	0.163793	2.43681	4.16684	0.000257755	0.00631934	0.00518868	SFRP2/SEMA5A/SULF2/COL1A1/SFRP4/FGF10/EGFR/RSPO3/YAP1/FGF2/ZBED3/VCP/SOX4/GPRC5B/TMEM9/KANK1/RNF146/PLEKHA4/PTK7	19	BP
GO:0001542	ovulation from ovarian follicle	5/1264	10/18805	0.5	7.43869	5.46698	0.000257805	0.00631934	0.00518868	MMP2/ADAMTS1/PGR/NRIP1/MMP19	5	BP
GO:0060502	epithelial cell proliferation involved in lung morphogenesis	5/1264	10/18805	0.5	7.43869	5.46698	0.000257805	0.00631934	0.00518868	FGF7/NFIB/WNT2/MAP2K2/BMP4	5	BP
GO:0060872	semicircular canal development	5/1264	10/18805	0.5	7.43869	5.46698	0.000257805	0.00631934	0.00518868	SPARC/ZEB1/FGF10/TBX3/GLI3	5	BP
GO:0016049	cell growth	54/1264	492/18805	0.109756	1.63288	3.81854	0.000258027	0.00631934	0.00518868	SFRP2/MEG3/SEMA5A/GNG4/CXCL12/IGFBP5/LTBP4/FN1/SPOCK1/IGFBP4/IGFBP7/RACK1/TMEM196/NDN/EGFR/PRKG1/APP/EDNRA/WT1/YAP1/SERPINE2/MAP1B/CCN3/BDKRB1/VCL/PRICKLE1/LAMB2/CTTN/TEAD1/DCLK1/SPART/SLC9A1/ACVRL1/MUC12/FHL1/TNC/SESN2/PTPRS/SPP1/ERBB2/PPARA/ULK1/HYAL2/RGMA/PTCH2/DVL1/FOXL2/BCAR1/NPR1/BIN3/FLRT3/TRIM32/MUL1/DCBLD2	54	BP
GO:0008543	fibroblast growth factor receptor signaling pathway	21/1264	135/18805	0.155556	2.31426	4.11383	0.000262132	0.00639108	0.00524758	SULF2/PDGFRB/ROR2/FGF10/EGFR/FGF7/INSR/FGF2/CCN2/IGF1R/FAM20C/PTPN11/GPC1/DDR2/FIBP/ERBB2/CREB3L1/DSTYK/EPHA6/FLRT3/TBX2	21	BP
GO:0048839	inner ear development	28/1264	205/18805	0.136585	2.03203	3.98827	0.000270294	0.00656066	0.00538682	ALDH1A3/SPARC/ZEB1/TRIOBP/FGF10/PRRX1/LRIG3/FGF2/TSKU/PTPN11/PLPPR4/DLL1/ROR1/ATP8A2/TBX3/BMP2/DCHS1/BMPER/LIN7A/SOBP/GLI3/NAGLU/PTK7/DVL1/TMC1/SDC4/BMP4/TBX2	28	BP
GO:0044344	cellular response to fibroblast growth factor stimulus	24/1264	165/18805	0.145455	2.16398	4.03122	0.00028187	0.00679893	0.00558246	SULF2/PDGFRB/ROR2/COL1A1/CD44/FGF10/EGFR/FGF7/INSR/FGF2/CCN2/IGF1R/FAM20C/PTPN11/GPC1/DDR2/FIBP/ERBB2/HYAL2/CREB3L1/DSTYK/EPHA6/FLRT3/TBX2	24	BP
GO:0007528	neuromuscular junction development	12/1264	56/18805	0.214286	3.18801	4.40175	0.000283862	0.00679893	0.00558246	PDZRN3/COL4A1/CACNB2/APP/LARGE1/LAMB2/TNC/COL4A5/LIN7A/ERBB2/PDZD11/DVL1	12	BP
GO:0010761	fibroblast migration	12/1264	56/18805	0.214286	3.18801	4.40175	0.000283862	0.00679893	0.00558246	ARID5B/PDLIM1/CD248/TNS1/CCN3/FGF2/PTK2/AKAP12/DDR2/PLEC/HYAL2/SDC4	12	BP
GO:0003181	atrioventricular valve morphogenesis	8/1264	27/18805	0.296296	4.40811	4.7571	0.0002855	0.00680817	0.00559005	CCN1/TWIST1/SOX4/ZFPM1/BMP2/DCHS1/BMPR1A/NAGLU	8	BP
GO:0007599	hemostasis	32/1264	248/18805	0.129032	1.91966	3.91355	0.000294912	0.00700192	0.00574913	PROCR/ANGPTL2/CAV1/EMILIN2/COL3A1/FBLN1/ANXA5/HSPB1/ANXA2/ACTG1/PLAT/PRKG1/GP1BB/FAP/ANGPTL1/FLNA/ADRA2C/SERPINE2/PDPN/EMILIN1/VCL/DGKI/FIBP/IL6/F10/FUNDC2/TBXA2R/SVEP1/P2RY1/ZNF385A/PROS1/ST3GAL4	32	BP
GO:0003203	endocardial cushion morphogenesis	10/1264	41/18805	0.243902	3.62863	4.52303	0.000298235	0.00705003	0.00578863	ADAMTS5/ROBO1/TWIST1/SNAI2/ACVRL1/TBX3/BMP2/DCHS1/BMPR1A/TBX2	10	BP
GO:0060973	cell migration involved in heart development	7/1264	21/18805	0.333333	4.95912	4.87289	0.00030684	0.00720864	0.00591887	PDGFRB/EDNRA/TWIST1/SNAI2/DCHS1/BMP4/FLRT3	7	BP
GO:0010464	regulation of mesenchymal cell proliferation	9/1264	34/18805	0.264706	3.93813	4.60297	0.000307597	0.00720864	0.00591887	ZEB1/IRS2/PRRX1/MYC/NFIB/SYNE1/WNT2/BMPR1A/BMP4	9	BP
GO:0048511	rhythmic process	37/1264	303/18805	0.122112	1.81671	3.84725	0.000315719	0.00736724	0.00604909	CYP1B1/PTN/COL6A1/NLGN1/ID4/SERPINF1/PTGDS/MMP2/RORB/RORA/RACK1/DDX5/EGFR/CAVIN3/PRKG1/IMPDH2/ADAMTS1/IGF1R/ADCY1/TWIST1/GPR176/GNA11/NFIL3/CRY1/PGR/MAPK10/NRIP1/KLF9/HEBP1/NPAS2/NR2F6/MMP19/ASS1/PRKCG/NR1H3/PPARA/NAGLU	37	BP
GO:1905314	semi-lunar valve development	11/1264	49/18805	0.22449	3.33982	4.40232	0.000329115	0.00762698	0.00626236	CDH11/EMILIN1/ADAMTS5/STRA6/ROBO1/TWIST1/SNAI2/TNFRSF1A/BMP2/NFATC1/BMP4	11	BP
GO:0022617	extracellular matrix disassembly	13/1264	65/18805	0.2	2.97547	4.28267	0.000330591	0.00762698	0.00626236	SH3PXD2B/LAMC1/MMP2/LRP1/FAP/ADAMTS15/PDPN/ADAMTS5/ADAMTS4/DDR2/IL6/MMP19/MELTF	13	BP
GO:0003151	outflow tract morphogenesis	15/1264	82/18805	0.182927	2.72147	4.19363	0.000331961	0.00762698	0.00626236	SFRP2/TGFBR3/EDNRA/ZFPM2/ROBO1/PRICKLE1/TWIST1/ZFPM1/TBX3/BMPR1A/PLXND1/DVL1/GATA6/BMP4/TBX2	15	BP
GO:0008154	actin polymerization or depolymerization	26/1264	187/18805	0.139037	2.06851	3.9419	0.000332462	0.00762698	0.00626236	PAK3/SEMA5A/CXCL12/GSN/TRIOBP/KANK2/PLEKHH2/ADD3/SVIL/SPTBN1/NCKAP1/CDC42EP1/ENAH/CDC42EP5/BIN1/CTTN/LMOD1/DIAPH2/CDC42EP2/KIRREL1/CDC42EP4/WASL/KANK1/PIK3R2/SPATC1L/ARHGAP6	26	BP
GO:0043542	endothelial cell migration	36/1264	293/18805	0.122867	1.82794	3.83421	0.000335764	0.0076598	0.00628931	CYP1B1/PTN/SEMA5A/FSTL1/TGFBR3/STARD13/SERPINF1/SPARC/RAB13/HSPB1/SASH1/FAP/GADD45A/CCN3/FGF2/AKT3/RRAS/PTK2/ROBO1/EFNB2/SNAI2/PTPRM/SRPX2/VSTM4/PLK2/LOXL2/ACVRL1/PIK3R3/TBXA2R/PRKD1/VEGFC/BMPER/ZNF580/PLXND1/PLCG1/BCAR1	36	BP
GO:0050680	negative regulation of epithelial cell proliferation	25/1264	177/18805	0.141243	2.10132	3.95176	0.00033671	0.0076598	0.00628931	SFRP2/TGFBR3/CAV1/SERPINF1/SPARC/ZEB1/MCC/IFT57/NFIB/AR/ROBO1/PTCH1/SAV1/EFNB2/SNAI2/PTPRM/STK3/KLF9/ACVRL1/WDR13/CDKN2B/IFT52/IFT74/GATA6/BMP4	25	BP
GO:0048708	astrocyte differentiation	16/1264	91/18805	0.175824	2.6158	4.1476	0.000340617	0.0077164	0.00633578	ID4/ROR2/VIM/EGFR/LRP1/APP/SERPINE2/LARGE1/PTPN11/BIN1/LAMB2/DLL1/ROR1/IL6/BMP2/NAGLU	16	BP
GO:0030282	bone mineralization	20/1264	128/18805	0.15625	2.32459	4.03649	0.000342348	0.00772343	0.00634155	PTN/COL6A1/COL1A2/OSR2/ROR2/MGP/CCN1/PKDCC/SLC24A3/FAM20C/PRICKLE1/TWIST1/DDR2/SGMS2/BMP2/BMPR1A/LTBP3/CLEC3B/PTH1R/BMP4	20	BP
GO:0001666	response to hypoxia	38/1264	316/18805	0.120253	1.78905	3.7972	0.000358446	0.00805319	0.00661231	CXCL12/TGFBR3/HILPDA/CAV1/MMP2/RORA/PLAT/SOD2/PDLIM1/EDNRA/NOP53/HSPG2/P4HB/MYC/VASN/SOD3/ACE/TWIST1/DDR2/VCAM1/SOX4/PLOD2/SLC9A1/NDRG1/BNIP3/LOXL2/ACVRL1/CAPN2/BAD/BMP2/VEGFC/WTIP/DDAH1/PPARA/FAM162A/ENDOG/GATA6/HK2	38	BP
GO:0050767	regulation of neurogenesis	43/1264	372/18805	0.115591	1.7197	3.76352	0.000360401	0.00805965	0.00661761	PTN/SEMA5A/CXCL12/FN1/ID4/SERPINF1/TGM2/CUX1/ANXA2/EGFR/DBN1/YAP1/SERPINE2/MAP1B/FGF2/OBSL1/ROBO1/ACE/BIN1/PRTG/DLL1/SPART/WNT2/IL6/SMARCD3/BMP2/NUMBL/MAP2K2/VEGFC/STK25/BMPR1A/PRKCI/NFATC4/PTPRS/SPP1/SYNGAP1/GLI3/CDKN2B/ULK1/PLXND1/RGMA/CHODL/TRIM32	43	BP
GO:0031345	negative regulation of cell projection organization	26/1264	188/18805	0.138298	2.05751	3.91183	0.000361698	0.00805965	0.00661761	SEMA5A/NLGN1/SPOCK1/VIM/FLNA/YAP1/PMP22/PRNP/TSKU/EFNB2/SPART/KREMEN1/LUZP1/KANK1/ITM2C/IL15RA/NFATC4/CARM1/PTPRS/SPP1/SYNGAP1/ULK1/RGMA/DNM3/FKBP4/TRIM32	26	BP
GO:0044319	wound healing, spreading of cells	10/1264	42/18805	0.238095	3.54223	4.42752	0.000368113	0.00810295	0.00665317	CD44/COL5A1/CCN1/FLNA/PHLDB2/PDPN/ITGAV/ACVRL1/ITGA5/MRTFA	10	BP
GO:0060421	positive regulation of heart growth	10/1264	42/18805	0.238095	3.54223	4.42752	0.000368113	0.00810295	0.00665317	TGFBR3/BASP1/WT1/YAP1/FGF2/ZFPM2/WNT2/BMPR1A/GATA6/TBX2	10	BP
GO:0090505	epiboly involved in wound healing	10/1264	42/18805	0.238095	3.54223	4.42752	0.000368113	0.00810295	0.00665317	CD44/COL5A1/CCN1/FLNA/PHLDB2/PDPN/ITGAV/ACVRL1/ITGA5/MRTFA	10	BP
GO:0044342	type B pancreatic cell proliferation	8/1264	28/18805	0.285714	4.25068	4.62074	0.000376329	0.00819833	0.00673148	IGFBP5/IGFBP4/IRS2/CCN3/CDK4/BAD/WDR13/SIDT2	8	BP
GO:0003206	cardiac chamber morphogenesis	20/1264	129/18805	0.155039	2.30657	3.99721	0.00038007	0.00819833	0.00673148	SFRP2/TGFBR3/CCN1/EDNRA/ZFPM2/ADAMTS1/ROBO1/SAV1/SOX4/ZFPM1/WNT2/TBX3/SMARCD3/BMP2/BMPR1A/NAGLU/ADPRHL1/GATA6/BMP4/TBX2	20	BP
GO:0060390	regulation of SMAD protein signal transduction	15/1264	83/18805	0.180723	2.68868	4.13887	0.000380422	0.00819833	0.00673148	TGFBR3/LRP1/CILP/SPTBN1/CCN3/EMILIN1/ACVRL1/GDF7/BMP2/BMPER/BMPR1A/TOB1/TWSG1/GDF11/BMP4	15	BP
GO:0061333	renal tubule morphogenesis	15/1264	83/18805	0.180723	2.68868	4.13887	0.000380422	0.00819833	0.00673148	PBX1/COL4A1/WT1/ADAMTS16/MYC/FGF2/PTCH1/GREB1L/HOXA11/LZTS2/BMP2/DCHS1/GLI3/PKD1/BMP4	15	BP
GO:0045165	cell fate commitment	36/1264	295/18805	0.122034	1.81554	3.78989	0.000382571	0.00819833	0.00673148	SFRP2/TNXB/TCF7L2/LGALS1/SOX5/FGF10/SOCS3/EDNRA/WT1/TGFB1I1/PRRX1/PDPN/FGF2/NFIB/PTCH1/WNT5B/DLL1/GLI2/ZFPM1/WNT2/HOXA11/IL6/TBX3/GDF7/BMP2/LATS2/BMPR1A/NOTCH3/HOXD10/GLI3/ZNF521/PTCH2/GATA6/BMP4/SMAD1/TBX2	36	BP
GO:0007596	blood coagulation	31/1264	241/18805	0.128631	1.91369	3.83214	0.000384211	0.00819833	0.00673148	PROCR/ANGPTL2/CAV1/EMILIN2/COL3A1/FBLN1/ANXA5/HSPB1/ANXA2/ACTG1/PLAT/PRKG1/GP1BB/FAP/ANGPTL1/FLNA/ADRA2C/SERPINE2/PDPN/EMILIN1/VCL/DGKI/FIBP/IL6/F10/FUNDC2/TBXA2R/SVEP1/P2RY1/PROS1/ST3GAL4	31	BP
GO:0071229	cellular response to acid chemical	17/1264	101/18805	0.168317	2.50411	4.0686	0.000384509	0.00819833	0.00673148	COL6A1/COL1A2/COL4A1/COL3A1/COL1A1/MMP2/ZEB1/COL5A2/EGFR/RRAGA/GRIA1/CAPN2/ASS1/PLEC/RRAGC/SESN2/IPO5	17	BP
GO:0072080	nephron tubule development	17/1264	101/18805	0.168317	2.50411	4.0686	0.000384509	0.00819833	0.00673148	PBX1/WT1/YAP1/ADAMTS16/MYC/FGF2/WWTR1/PTCH1/DLL1/GREB1L/HOXA11/LZTS2/BMP2/DCHS1/GLI3/PKD1/BMP4	17	BP
GO:0071230	cellular response to amino acid stimulus	16/1264	92/18805	0.173913	2.58737	4.09705	0.000387043	0.00821171	0.00674246	COL6A1/COL1A2/COL4A1/COL3A1/COL1A1/MMP2/ZEB1/COL5A2/EGFR/RRAGA/GRIA1/CAPN2/ASS1/RRAGC/SESN2/IPO5	16	BP
GO:1990778	protein localization to cell periphery	42/1264	362/18805	0.116022	1.7261	3.74463	0.000388157	0.00821171	0.00674246	GPC6/CAV1/VAMP5/RAB13/LGALS3/RACK1/CACNB2/EGFR/RAB34/PKDCC/LRP1/FLNA/GNAI1/SPTBN1/EHD2/AR/PRNP/PTCH1/AP2M1/LARGE1/RAMP2/PID1/ERRFI1/PALM/KIF13A/CACNB3/TNFRSF1A/OPTN/SCARB2/PIK3R2/DCHS1/LRP6/PRKCI/TMBIM1/P2RY1/CNPY4/EHD1/ERBB2/RILPL1/MAP7/TPBG/LZTFL1	42	BP
GO:0042073	intraciliary transport	11/1264	50/18805	0.22	3.27302	4.32018	0.000396636	0.00835856	0.00686304	DYNC2LI1/IFT57/IFT22/DYNC2H1/IFT43/LCA5/CLUAP1/IFT52/IFT74/IFT140/IFT81	11	BP
GO:0038063	collagen-activated tyrosine kinase receptor signaling pathway	12/1264	58/18805	0.206897	3.07808	4.25482	0.000400295	0.0084031	0.00689961	COL4A2/PDGFRB/ROR2/COL4A1/COL1A1/EGFR/INSR/IGF1R/DDR2/COL4A5/ERBB2/EPHA6	12	BP
GO:0007584	response to nutrient	24/1264	169/18805	0.142012	2.11276	3.90069	0.000404442	0.00842507	0.00691765	SFRP2/CYP1B1/COL1A1/NFKBIZ/IGFBP2/SOD2/EGFR/KANK2/SLC16A1/MAP1B/ALDH1A2/IGF1R/C2/SNAI2/VCAM1/NQO1/ASS1/TBXA2R/TNC/SPP1/CDKN2B/PPARA/TRIM25/LIPA	24	BP
GO:0018126	protein hydroxylation	6/1264	16/18805	0.375	5.57902	4.91872	0.00040599	0.00842507	0.00691765	P4HB/P3H2/PLOD2/P3H1/PLOD3/P3H3	6	BP
GO:0021904	dorsal/ventral neural tube patterning	6/1264	16/18805	0.375	5.57902	4.91872	0.00040599	0.00842507	0.00691765	PTCH1/TULP3/TCTN1/GLI3/BMP4/GPR161	6	BP
GO:0002090	regulation of receptor internalization	14/1264	75/18805	0.186667	2.77711	4.1395	0.000418359	0.00864874	0.00710131	ANXA2/SFRP4/INSR/ARC/APP/MAGI2/AP2M1/EFNB2/ANKRD13B/SYNE1/WDR54/NCDN/MTMR2/GSG1L	14	BP
GO:0055007	cardiac muscle cell differentiation	20/1264	130/18805	0.153846	2.28883	3.95829	0.000421362	0.00867782	0.00712518	PDGFRB/PRKG1/WT1/OBSL1/LARGE1/PRICKLE1/EFNB2/DLL1/SLC9A1/SYNE1/SGCB/TBX3/PLEC/BMP2/BMPR1A/PPARA/NAGLU/ADPRHL1/GATA6/BMP4	20	BP
GO:0001759	organ induction	7/1264	22/18805	0.318182	4.73371	4.70371	0.000424073	0.00870071	0.00714397	FGF10/FGF2/ROBO1/WNT2/HOXA11/BMP2/BMP4	7	BP
GO:0036293	response to decreased oxygen levels	39/1264	330/18805	0.118182	1.75824	3.73027	0.000428192	0.00875217	0.00718623	COL6A1/CXCL12/TGFBR3/HILPDA/CAV1/MMP2/RORA/PLAT/SOD2/PDLIM1/EDNRA/NOP53/HSPG2/P4HB/MYC/VASN/SOD3/ACE/TWIST1/DDR2/VCAM1/SOX4/PLOD2/SLC9A1/NDRG1/BNIP3/LOXL2/ACVRL1/CAPN2/BAD/BMP2/VEGFC/WTIP/DDAH1/PPARA/FAM162A/ENDOG/GATA6/HK2	39	BP
GO:0022411	cellular component disassembly	50/1264	456/18805	0.109649	1.63129	3.66334	0.000439227	0.00894411	0.00734383	COL6A1/SEMA5A/NAV3/SH3PXD2B/LAMC1/PLIN2/MMP2/GSN/MAP1LC3B/RACK1/TRIOBP/ADGRB3/LRP1/FAP/INSR/ADAMTS15/PLEKHH2/MAP1B/ADD3/SVIL/SPTBN1/PDPN/MYC/ADAMTS5/ADAMTS4/IGF1R/VCP/PRICKLE1/DYRK3/LMOD1/SNAI2/DDR2/IQSEC1/BOK/EIF5A/STMN3/BNIP3/IL6/MMP19/STON1/MAP1LC3B2/MAP1A/SMARCD3/PEX5/PTRH1/MID1/PLIN3/FOXL2/ENDOG/MELTF	50	BP
GO:0099173	postsynapse organization	31/1264	243/18805	0.127572	1.89794	3.78188	0.000443635	0.00900016	0.00738985	PAK3/CHRDL1/NLGN1/ROR2/ACTG1/INSR/ARC/APP/DBN1/MAP1B/IGF1R/PRNP/ENAH/NRXN2/PRICKLE1/DOCK1/CTTN/PLPPR4/DCLK1/WASL/TRIM47/S1PR2/NTNG2/PTPRS/SYNGAP1/NLGN2/DNM3/DVL1/MTMR2/MARK1/TANC1	31	BP
GO:0001838	embryonic epithelial tube formation	19/1264	121/18805	0.157025	2.33612	3.95798	0.00044715	0.00903776	0.00742072	SFRP2/DLC1/IFT57/PTCH1/PRICKLE1/TWIST1/STK3/TULP3/LUZP1/GDF7/TCTN1/CLUAP1/IFT52/RGMA/PTK7/CC2D2A/SDC4/BMP4/TEAD2	19	BP
GO:0090504	epiboly	10/1264	43/18805	0.232558	3.45985	4.33486	0.000451103	0.00906776	0.00744536	CD44/COL5A1/CCN1/FLNA/PHLDB2/PDPN/ITGAV/ACVRL1/ITGA5/MRTFA	10	BP
GO:0034599	cellular response to oxidative stress	32/1264	254/18805	0.125984	1.87431	3.76593	0.000451971	0.00906776	0.00744536	CYP1B1/MMP2/TXN/PRDX5/RACK1/SOD2/EDNRA/NCOA7/SOD3/DDR2/PLA2R1/FADS2/PAWR/NFE2L1/BNIP3/GPX8/IL6/NQO1/ALDH3B1/PRKD1/STK25/PEX5/ZNF580/SESN2/GPX7/HTRA2/NAGLU/PCGF2/MGAT3/ENDOG/CAMKK2/SELENON	32	BP
GO:0035924	cellular response to vascular endothelial growth factor stimulus	19/1264	122/18805	0.155738	2.31697	3.91745	0.000496924	0.00993299	0.00815578	TNXB/PDGFRB/ROR2/HSPB1/EGFR/ADAMTS12/INSR/EMILIN1/ROBO1/IGF1R/RAMP2/DDR2/VCAM1/DLL1/PRKD1/VEGFC/MYO1C/ERBB2/EPHA6	19	BP
GO:0050769	positive regulation of neurogenesis	30/1264	234/18805	0.128205	1.90736	3.74921	0.000500539	0.00996862	0.00818503	PTN/SEMA5A/CXCL12/FN1/ID4/SERPINF1/TGM2/CUX1/EGFR/DBN1/SERPINE2/MAP1B/FGF2/OBSL1/ROBO1/ACE/BIN1/WNT2/IL6/SMARCD3/BMP2/NUMBL/MAP2K2/VEGFC/STK25/PRKCI/GLI3/PLXND1/CHODL/TRIM32	30	BP
GO:0001837	epithelial to mesenchymal transition	26/1264	192/18805	0.135417	2.01464	3.79339	0.000502542	0.00997198	0.00818779	SFRP2/TNXB/TGFBR3/COL1A1/TCF7L2/S100A4/DDX5/PHLDB1/EDNRA/FLNA/TGFB1I1/PHLDB2/PDPN/PTK2/VASN/WWTR1/TWIST1/SNAI2/LOXL2/WNT2/IL6/TBX3/BMP2/LRP6/MARK1/BMP4	26	BP
GO:0043434	response to peptide hormone	53/1264	494/18805	0.107287	1.59616	3.60445	0.000506064	0.0100054	0.00821519	CYP1B1/COL6A1/CXCL12/IGFBP5/TGFBR3/TWIST2/PDGFRB/CAV1/ROR2/COL3A1/COL1A1/RAB13/FBN1/TIMP1/EGFR/SOCS3/INSR/EDNRA/IRS2/GNAI1/MAP1B/PTK2/ZBED3/IGF1R/ACE/PTPN11/PID1/ERRFI1/DDR2/CRY1/CYP11A1/SLC9A1/IRS1/GRIA1/PIK3R3/SGCB/ASS1/KANK1/SHC1/PRKD1/PIK3R2/SRD5A1/LRP6/PRKCI/SLC39A14/SESN2/MYO1C/ERBB2/PPARA/GRB10/BCAR1/EPHA6/PCK2	53	BP
GO:0060675	ureteric bud morphogenesis	13/1264	68/18805	0.191176	2.8442	4.08964	0.000523521	0.010313	0.00846778	PBX1/WT1/ADAMTS16/MYC/FGF2/PTCH1/GREB1L/HOXA11/LZTS2/BMP2/DCHS1/GLI3/BMP4	13	BP
GO:0050817	coagulation	31/1264	246/18805	0.126016	1.87479	3.70737	0.000548016	0.010738	0.00881677	PROCR/ANGPTL2/CAV1/EMILIN2/COL3A1/FBLN1/ANXA5/HSPB1/ANXA2/ACTG1/PLAT/PRKG1/GP1BB/FAP/ANGPTL1/FLNA/ADRA2C/SERPINE2/PDPN/EMILIN1/VCL/DGKI/FIBP/IL6/F10/FUNDC2/TBXA2R/SVEP1/P2RY1/PROS1/ST3GAL4	31	BP
GO:0014002	astrocyte development	10/1264	44/18805	0.227273	3.38122	4.24492	0.000549047	0.010738	0.00881677	ROR2/VIM/EGFR/LRP1/APP/LAMB2/DLL1/ROR1/IL6/NAGLU	10	BP
GO:0045669	positive regulation of osteoblast differentiation	14/1264	77/18805	0.181818	2.70498	4.02429	0.000552845	0.0107707	0.00884362	SFRP2/CCN1/YAP1/FGF2/FAM20C/WWTR1/DDR2/IL6/BMP2/PRKD1/BMPR1A/GLI3/BMP4/SMAD1	14	BP
GO:0010718	positive regulation of epithelial to mesenchymal transition	12/1264	60/18805	0.2	2.97547	4.11411	0.000554681	0.0107707	0.00884362	TNXB/COL1A1/TCF7L2/TGFB1I1/PDPN/PTK2/WWTR1/TWIST1/LOXL2/IL6/BMP2/BMP4	12	BP
GO:0042593	glucose homeostasis	33/1264	268/18805	0.123134	1.83192	3.68212	0.000559878	0.0108329	0.0088947	PDE8B/IGFBP5/SERPINF1/COL1A1/FBN1/TCF7L2/RACK1/RPS6/SLC16A1/INSR/IRS2/IGF1R/ACE/PTCH1/PTPN11/RRAGA/CRY1/SOX4/IRS1/PLSCR3/SGCB/BAD/IL6/JAGN1/PIK3R2/SLC39A14/SESN2/SIDT2/PTPRN2/ENDOG/PFKM/PCK2/HK2	33	BP
GO:0001701	in utero embryonic development	45/1264	403/18805	0.111663	1.66125	3.60209	0.00056529	0.0108898	0.0089414	NXN/COL3A1/CCN1/EGFR/SH3PXD2A/SOCS3/RSPO3/RCN1/EDNRA/DBN1/YBX3/YAP1/ZFPM2/AR/FOSL1/ZMIZ1/RDH10/PTCH1/TWIST1/MAFF/STK3/STMN3/PEMT/ACVRL1/SLC35E2B/WNT2/CAPN2/ZPR1/TBX3/PLPP4/TCTN1/BMP2/FKBP10/LATS2/BMPR1A/PTH1R/GLI3/PLOD3/PKD1/PLCG1/KRT19/PCGF2/ENDOG/GATA6/BYSL	45	BP
GO:0035987	endodermal cell differentiation	11/1264	52/18805	0.211538	3.14714	4.16196	0.000566823	0.0108898	0.0089414	LAMB1/COL6A1/FN1/COL4A2/MMP2/COL5A1/COL5A2/ITGAV/COL12A1/ITGA5/GATA6	11	BP
GO:0097062	dendritic spine maintenance	7/1264	23/18805	0.304348	4.5279	4.54444	0.000574482	0.0109981	0.00903031	INSR/APP/IGF1R/PRNP/CTTN/MTMR2/TANC1	7	BP
GO:0007517	muscle organ development	42/1264	369/18805	0.113821	1.69336	3.61085	0.000576792	0.0110036	0.00903481	LAMA2/COL6A1/COL6A3/TGFBR3/CAV1/VAMP5/COL3A1/ARID5B/DDX5/NACA/MYL6/BASP1/EDNRA/WT1/YBX3/SVIL/ZFPM2/STRA6/EFEMP2/LARGE1/TWIST1/GPC1/MAFF/DLL1/ZFPM1/WNT2/SGCB/FHL1/ASS1/SMTN/PLEC/BMP2/BMPR1A/HMG20B/HOXD10/NAGLU/FOXL2/BMP4/BIN3/CHODL/SELENON/HOXD9	42	BP
GO:0033500	carbohydrate homeostasis	33/1264	269/18805	0.122677	1.82511	3.65889	0.000598042	0.0113691	0.00933491	PDE8B/IGFBP5/SERPINF1/COL1A1/FBN1/TCF7L2/RACK1/RPS6/SLC16A1/INSR/IRS2/IGF1R/ACE/PTCH1/PTPN11/RRAGA/CRY1/SOX4/IRS1/PLSCR3/SGCB/BAD/IL6/JAGN1/PIK3R2/SLC39A14/SESN2/SIDT2/PTPRN2/ENDOG/PFKM/PCK2/HK2	33	BP
GO:0072171	mesonephric tubule morphogenesis	13/1264	69/18805	0.188406	2.80298	4.02763	0.000605999	0.0114355	0.00938944	PBX1/WT1/ADAMTS16/MYC/FGF2/PTCH1/GREB1L/HOXA11/LZTS2/BMP2/DCHS1/GLI3/BMP4	13	BP
GO:0003382	epithelial cell morphogenesis	9/1264	37/18805	0.243243	3.61882	4.28025	0.000607845	0.0114355	0.00938944	CLIC4/COL18A1/MAGI1/AR/AMOTL2/LUZP1/PLOD3/FRMD6/RILPL1	9	BP
GO:0010092	specification of animal organ identity	9/1264	37/18805	0.243243	3.61882	4.28025	0.000607845	0.0114355	0.00938944	FGF10/FGF2/ROBO1/WNT2/HOXA11/SMARCD3/BMP2/GLI3/BMP4	9	BP
GO:0030856	regulation of epithelial cell differentiation	24/1264	174/18805	0.137931	2.05205	3.74253	0.000621617	0.0116198	0.00954082	CAV1/ZEB1/NME2/SFRP4/FGF10/YAP1/FGF2/S1PR3/VCL/WWTR1/PTCH1/ERRFI1/MAFF/DLL1/NFE2L1/ACVRL1/TNFRSF1A/BAD/TBX3/BMP2/S1PR2/CDKN2B/PTCH2/BMP4	24	BP
GO:0003171	atrioventricular valve development	8/1264	30/18805	0.266667	3.9673	4.3662	0.000628331	0.0116198	0.00954082	CCN1/TWIST1/SOX4/ZFPM1/BMP2/DCHS1/BMPR1A/NAGLU	8	BP
GO:0048668	collateral sprouting	8/1264	30/18805	0.266667	3.9673	4.3662	0.000628331	0.0116198	0.00954082	PRKG1/APP/SPART/PTPRS/SPP1/ULK1/RGMA/DVL1	8	BP
GO:0060441	epithelial tube branching involved in lung morphogenesis	8/1264	30/18805	0.266667	3.9673	4.3662	0.000628331	0.0116198	0.00954082	FGF10/YAP1/RDH10/WNT2/TNC/HOXA5/BMP4/TBX2	8	BP
GO:0071549	cellular response to dexamethasone stimulus	8/1264	30/18805	0.266667	3.9673	4.3662	0.000628331	0.0116198	0.00954082	SERPINF1/EGFR/IGF1R/FBXO32/ASS1/SRD5A1/PCK2/TBX2	8	BP
GO:0072078	nephron tubule morphogenesis	14/1264	78/18805	0.179487	2.6703	3.96806	0.000632816	0.0116631	0.00957635	PBX1/WT1/ADAMTS16/MYC/FGF2/PTCH1/GREB1L/HOXA11/LZTS2/BMP2/DCHS1/GLI3/PKD1/BMP4	14	BP
GO:0031503	protein-containing complex localization	28/1264	216/18805	0.12963	1.92855	3.68447	0.000635559	0.0116717	0.00958343	GPC6/NLGN1/ARC/DBN1/DYNC2LI1/IFT57/AP2M1/EFNB2/CEP112/DZIP1/IFT22/SYNE1/DYNC2H1/IFT43/TMEM232/WASL/LCA5/ERBB2/NCDN/CLUAP1/IFT52/IFT74/IFT140/KLHL21/FKBP4/RALB/IFT81/GSG1L	28	BP
GO:0007492	endoderm development	15/1264	87/18805	0.172414	2.56506	3.92766	0.000639724	0.0116717	0.00958343	LAMB1/COL6A1/FN1/COL4A2/LAMC1/MMP2/COL5A1/COL5A2/ARC/ITGAV/COL12A1/ITGA5/BMPR1A/GATA6/BMP4	15	BP
GO:0060606	tube closure	15/1264	87/18805	0.172414	2.56506	3.92766	0.000639724	0.0116717	0.00958343	SFRP2/FGF10/DLC1/IFT57/PTCH1/PRICKLE1/TWIST1/TULP3/CLUAP1/RGMA/PTK7/CC2D2A/SDC4/BMP4/TEAD2	15	BP
GO:0001658	branching involved in ureteric bud morphogenesis	12/1264	61/18805	0.196721	2.9267	4.04593	0.000648933	0.0117608	0.00965657	PBX1/WT1/ADAMTS16/MYC/FGF2/PTCH1/GREB1L/HOXA11/BMP2/DCHS1/GLI3/BMP4	12	BP
GO:0044088	regulation of vacuole organization	12/1264	61/18805	0.196721	2.9267	4.04593	0.000648933	0.0117608	0.00965657	ANXA2/SNX7/FEZ1/WDR45/EFNB1/SCARB2/WIPI1/CHEK2/ULK1/LRSAM1/RALB/TRIM32	12	BP
GO:0003176	aortic valve development	10/1264	45/18805	0.222222	3.30608	4.15754	0.000663946	0.0119929	0.00984716	CDH11/EMILIN1/ADAMTS5/ROBO1/TWIST1/SNAI2/TNFRSF1A/BMP2/NFATC1/BMP4	10	BP
GO:1904035	regulation of epithelial cell apoptotic process	11/1264	53/18805	0.207547	3.08776	4.08569	0.000672454	0.0121064	0.00994032	TCF7L2/GSN/SFRP4/YAP1/IGF1R/SAV1/BOK/PLA2R1/IL6/CARM1/PPARA	11	BP
GO:0009410	response to xenobiotic stimulus	49/1264	453/18805	0.108168	1.60925	3.52351	0.000675966	0.0121295	0.00995926	SFRP2/CYP1B1/COL6A1/AOX1/COL1A1/PLIN2/MMP2/RORA/NNMT/NFKBIZ/IGFBP2/COL18A1/SOD2/EGFR/GUK1/HSPG2/MAP1B/ADD3/MYC/CMBL/FOSL1/PRNP/ACE/PTCH1/CDK4/ADCY1/PRICKLE1/ERRFI1/PTPRM/GRIA1/EMX2/TRAF3IP2/NPAS2/NQO1/ASS1/TBXA2R/ACAA1/CBR3/VEGFC/SRD5A1/AADAC/CHEK2/GSTA4/BPHL/EPHX1/GSTM3/GATA6/UCHL1/LIPA	49	BP
GO:0008630	intrinsic apoptotic signaling pathway in response to DNA damage	17/1264	106/18805	0.160377	2.38599	3.84128	0.000683719	0.0121881	0.0100074	SFRP2/CXCL12/CD44/TPT1/SOD2/CRIP1/SNAI2/BOK/TNFRSF1A/HIC1/BAD/NFATC4/CHEK2/ZNF385A/UACA/HTRA2/TRIM32	17	BP
GO:1901796	regulation of signal transduction by p53 class mediator	17/1264	106/18805	0.160377	2.38599	3.84128	0.000683719	0.0121881	0.0100074	CD44/RPL5/DDX5/RPS20/NOP53/MYC/TWIST1/DYRK3/SNAI2/BDKRB2/SOX4/EIF5A/PLA2R1/HIC1/CHEK2/ZNF385A/BOP1	17	BP
GO:0030162	regulation of proteolysis	47/1264	430/18805	0.109302	1.62613	3.5258	0.000688545	0.0121969	0.0100146	SH3D19/SERPINH1/CAV1/SPOCK1/SERPINF1/GSN/ANXA2/TIMP1/RACK1/RPL5/TIMP3/PLAT/PBK/RHOBTB3/LRP1/APP/NOP53/TGFB1I1/SERPINE2/TRIB1/PTK2/SERPINB6/PRNP/CAMLG/VCP/SH3RF3/BIN1/PRICKLE1/BAD/SPON1/MAP1A/HSPBP1/PSMC1/LDLRAD3/PRKCG/RHBDF1/NR1H3/CLEC3B/USP13/IFT52/PKD1/TRAF7/RGMA/DVL1/SNX33/MELTF/TRIM32	47	BP
GO:0010976	positive regulation of neuron projection development	23/1264	165/18805	0.139394	2.07382	3.71895	0.000688695	0.0121969	0.0100146	PTN/SERPINF1/FLNA/MAGI2/DBN1/ABL2/IGF1R/DDR2/FEZ1/ALKAL2/ATP8A2/SCARB2/PRKD1/BMPR1A/PRKCI/EHD1/P3H1/RGMA/PTK7/APBB1/DVL1/TMEM30A/SMAD1	23	BP
GO:0021782	glial cell development	20/1264	135/18805	0.148148	2.20406	3.76888	0.000691646	0.0122093	0.0100248	COL6A1/ID4/ROR2/VIM/EGFR/LRP1/APP/MXRA8/PARD3/LAMB2/DLL1/SOX4/ROR1/NDRG1/IL6/PLEC/MAP2K2/ERBB2/NAGLU/ARHGEF10	20	BP
GO:0048638	regulation of developmental growth	38/1264	327/18805	0.116208	1.72887	3.56917	0.000696724	0.0122592	0.0100658	SEMA5A/CXCL12/FN1/TGFBR3/PPIB/NACA/BASP1/INSR/APP/WT1/YBX3/YAP1/MAP1B/FGF2/ZFPM2/AR/PTCH1/SAV1/CTTN/DLL1/SPART/STK3/WNT2/ATP8A2/LATS2/BMPR1A/PEX5/LIN7A/PTPRS/SPP1/PDZD11/PPARA/ULK1/HTRA2/RGMA/GATA6/TBX2/MUL1	38	BP
GO:0007163	establishment or maintenance of cell polarity	29/1264	228/18805	0.127193	1.8923	3.63882	0.000700313	0.0122826	0.010085	CLIC4/GSN/RACK1/FGF10/PDLIM1/PHLDB2/MAP1B/ABL2/PARD3/DST/PTK2/UST/IGF1R/PRICKLE1/AMOTL2/FEZ1/SLC9A1/TRAF3IP2/CDC42BPB/KANK1/STK25/PRKCI/JAM3/RHOBTB1/AMOTL1/PKD1/PTK7/MAP7/PLEKHG3	29	BP
GO:0048671	negative regulation of collateral sprouting	5/1264	12/18805	0.416667	6.19891	4.83589	0.000723128	0.0125786	0.010328	SPART/PTPRS/SPP1/ULK1/RGMA	5	BP
GO:0097084	vascular associated smooth muscle cell development	5/1264	12/18805	0.416667	6.19891	4.83589	0.000723128	0.0125786	0.010328	EDNRA/EFEMP2/RAMP2/SGCB/NFATC4	5	BP
GO:0007422	peripheral nervous system development	15/1264	88/18805	0.170455	2.53592	3.8767	0.000724132	0.0125786	0.010328	LAMA2/COL6A1/PARD3/PMP22/LAMB2/GPC1/VCAM1/NDRG1/PLEC/MAP2K2/HOXD10/ERBB2/ARHGEF10/GSTM3/HOXD9	15	BP
GO:0030509	BMP signaling pathway	24/1264	176/18805	0.136364	2.02873	3.68074	0.00073353	0.0127013	0.0104288	SFRP2/CHRDL1/FSTL1/TGFBR3/CAV1/FBN1/DDX5/SFRP4/CCN1/NBL1/HTRA1/SPART/PCSK6/ACVRL1/GDF7/BMP2/BMPER/BMPR1A/TOB1/RGMA/TWSG1/GATA6/BMP4/SMAD1	24	BP
GO:0002040	sprouting angiogenesis	26/1264	197/18805	0.13198	1.96351	3.64932	0.000744599	0.012852	0.0105525	SEMA5A/TGFBR3/STARD13/TGM2/RSPO3/FGF2/AKT3/ROBO1/RAMP2/EFNB2/DLL1/TJP1/SRPX2/VSTM4/PLK2/LOXL2/ACVRL1/PIK3R3/ITGA5/TBXA2R/VEGFC/BMPER/EPN2/CREB3L1/BMP4/SMAD1	26	BP
GO:0038065	collagen-activated signaling pathway	12/1264	62/18805	0.193548	2.87949	3.97913	0.000756239	0.0130116	0.0106836	COL4A2/PDGFRB/ROR2/COL4A1/COL1A1/EGFR/INSR/IGF1R/DDR2/COL4A5/ERBB2/EPHA6	12	BP
GO:0030539	male genitalia development	7/1264	24/18805	0.291667	4.33923	4.39405	0.000764357	0.0130348	0.0107026	ROR2/FGF10/WT1/AR/GREB1L/TBX3/SRD5A1	7	BP
GO:0008064	regulation of actin polymerization or depolymerization	21/1264	146/18805	0.143836	2.1399	3.71167	0.000764781	0.0130348	0.0107026	PAK3/SEMA5A/CXCL12/GSN/TRIOBP/KANK2/PLEKHH2/ADD3/SVIL/SPTBN1/NCKAP1/CDC42EP1/CDC42EP5/BIN1/CTTN/LMOD1/CDC42EP2/KIRREL1/CDC42EP4/KANK1/PIK3R2	21	BP
GO:1900180	regulation of protein localization to nucleus	21/1264	146/18805	0.143836	2.1399	3.71167	0.000764781	0.0130348	0.0107026	APOD/TCF7L2/APP/FLNA/YAP1/WWTR1/DCLK1/CCT7/ZPR1/LZTS2/DCLK2/PRKD1/PIK3R2/LATS2/SESN2/RAB23/IPO5/GLI3/HYAL2/BMP4/BYSL	21	BP
GO:0048738	cardiac muscle tissue development	31/1264	251/18805	0.123506	1.83744	3.58547	0.000770512	0.0130915	0.0107491	TGFBR3/PDGFRB/PRKG1/EDNRA/WT1/YAP1/ALDH1A2/FGF2/ZFPM2/OBSL1/SAV1/LARGE1/PRICKLE1/EFNB2/DLL1/SLC9A1/SYNE1/ZFPM1/WNT2/SGCB/TBX3/PLEC/BMP2/BMPR1A/PPARA/NAGLU/ADPRHL1/GATA6/BMP4/SMAD1/TBX2	31	BP
GO:0090092	regulation of transmembrane receptor protein serine/threonine kinase signaling pathway	38/1264	329/18805	0.115502	1.71836	3.52864	0.000782114	0.0132472	0.010877	SFRP2/CHRDL1/FSTL1/LTBP4/TGFBR3/CAV1/FBN1/ZEB1/SFRP4/FGF10/CCN1/LRP1/CILP/MAGI2/TGFB1I1/NBL1/CCN3/EMILIN1/VASN/HTRA1/SPART/PCSK6/ACVRL1/GDF7/BMP2/LATS2/BMPER/BMPR1A/CDKN2B/PPARA/TOB1/RGMA/TWSG1/GDF11/GATA6/SLC2A10/BMP4/MEN1	38	BP
GO:0046622	positive regulation of organ growth	11/1264	54/18805	0.203704	3.03058	4.01121	0.00079395	0.0133906	0.0109948	TGFBR3/BASP1/WT1/YBX3/YAP1/FGF2/ZFPM2/WNT2/BMPR1A/GATA6/TBX2	11	BP
GO:1902905	positive regulation of supramolecular fiber organization	24/1264	177/18805	0.135593	2.01727	3.65016	0.000795776	0.0133906	0.0109948	TNXB/SEMA5A/NAV3/GSN/SYNPO2/APP/FLNA/MAP1B/NCKAP1/CDC42EP1/CCN2/EFEMP2/CDC42EP5/BIN1/CTTN/LMOD1/CDC42EP2/KIRREL1/ARL2/CDC42EP4/SLAIN2/PRKD1/ARHGEF10/SDC4	24	BP
GO:0060443	mammary gland morphogenesis	10/1264	46/18805	0.217391	3.23421	4.07258	0.000797969	0.0133906	0.0109948	IGFBP5/CAV1/FGF10/AR/PTCH1/PGR/TBX3/GLI3/BMP4/TBX2	10	BP
GO:0033627	cell adhesion mediated by integrin	15/1264	89/18805	0.168539	2.50742	3.82644	0.000817811	0.0136814	0.0112335	SFRP2/CYP1B1/EMILIN2/FBN1/ITGB8/CCN3/EMILIN1/ITGAV/PTK2/PTPN11/SNAI2/VCAM1/ITGA5/JAM3/IFT74	15	BP
GO:0072088	nephron epithelium morphogenesis	14/1264	80/18805	0.175	2.60354	3.85821	0.000822419	0.0137162	0.0112621	PBX1/WT1/ADAMTS16/MYC/FGF2/PTCH1/GREB1L/HOXA11/LZTS2/BMP2/DCHS1/GLI3/PKD1/BMP4	14	BP
GO:0071772	response to BMP	25/1264	188/18805	0.132979	1.97837	3.6191	0.000834688	0.0137595	0.0112977	SFRP2/CHRDL1/FSTL1/TGFBR3/CAV1/FBN1/DDX5/SFRP4/CCN1/ADAMTS12/NBL1/HTRA1/SPART/PCSK6/ACVRL1/GDF7/BMP2/BMPER/BMPR1A/TOB1/RGMA/TWSG1/GATA6/BMP4/SMAD1	25	BP
GO:0071773	cellular response to BMP stimulus	25/1264	188/18805	0.132979	1.97837	3.6191	0.000834688	0.0137595	0.0112977	SFRP2/CHRDL1/FSTL1/TGFBR3/CAV1/FBN1/DDX5/SFRP4/CCN1/ADAMTS12/NBL1/HTRA1/SPART/PCSK6/ACVRL1/GDF7/BMP2/BMPER/BMPR1A/TOB1/RGMA/TWSG1/GATA6/BMP4/SMAD1	25	BP
GO:0030879	mammary gland development	20/1264	137/18805	0.145985	2.17188	3.69544	0.000835757	0.0137595	0.0112977	IGFBP5/CAV1/FGF10/IRS2/FGF2/AR/ROBO1/PTCH1/PGR/GLI2/FASN/WNT2/TBX3/HOXA5/MTX1/GLI3/BMP4/TBX2/HOXD9/HK2	20	BP
GO:0045598	regulation of fat cell differentiation	21/1264	147/18805	0.142857	2.12534	3.67689	0.000836992	0.0137595	0.0112977	SFRP2/MEDAG/ID4/RORA/SOD2/ZBTB7C/TGFB1I1/YAP1/ZFPM2/WWTR1/SAV1/ZBTB16/SNAI2/AAMDC/STK3/RUNX1T1/TRIO/IL6/BMP2/CARM1/ZNF385A	21	BP
GO:0010715	regulation of extracellular matrix disassembly	6/1264	18/18805	0.333333	4.95912	4.51106	0.000837669	0.0137595	0.0112977	LRP1/FAP/PDPN/DDR2/IL6/MELTF	6	BP
GO:0048659	smooth muscle cell proliferation	24/1264	178/18805	0.134831	2.00594	3.61977	0.000862556	0.0140998	0.011577	IGFBP5/PDGFRB/APOD/MMP2/TCF7L2/SOD2/EGFR/PRKG1/CCN3/FGF2/ACE2/TRIB1/ADAMTS1/IGF1R/EFEMP2/DDR2/CALCRL/TAFA5/IL6/BMP2/BMPR1A/NOTCH3/BMP4/NPR1	24	BP
GO:0030336	negative regulation of cell migration	43/1264	388/18805	0.110825	1.64878	3.46638	0.00086357	0.0140998	0.011577	SFRP2/CYP1B1/CXCL12/IGFBP5/NAV3/TGFBR3/STARD13/EMILIN2/SERPINF1/APOD/COL3A1/CLIC4/TIMP1/TMEM196/MCC/PRKG1/LRP1/MAGI2/GADD45A/CDH11/PHLDB2/NBL1/CCN3/DLC1/FGF2/TRIB1/RRAS/EMILIN1/VCL/ROBO1/RABGEF1/PTPRM/PTPRU/PODN/ACVRL1/TAFA5/WASL/KANK1/TBXA2R/BMPR1A/HYAL2/SIN3B/BMP4	43	BP
GO:0007173	epidermal growth factor receptor signaling pathway	22/1264	158/18805	0.139241	2.07153	3.63079	0.000904137	0.0147179	0.0120846	PDGFRB/ROR2/EGFR/INSR/ABL2/GPRC5A/PTK2/IGF1R/CAMLG/PTPN11/PRICKLE1/ERRFI1/DDR2/GAREM1/SHC1/RHBDF1/WDR54/ERBB2/PLCG1/BCAR1/EPHA6/RALB	22	BP
GO:0048259	regulation of receptor-mediated endocytosis	19/1264	128/18805	0.148438	2.20836	3.6823	0.000908244	0.0147407	0.0121033	ANXA2/SFRP4/INSR/ARC/APP/MAGI2/ITGAV/RABGEF1/AP2M1/EFNB2/ANKRD13B/SYNE1/WASL/SGIP1/WDR54/SNAP91/NCDN/MTMR2/GSG1L	19	BP
GO:0099175	regulation of postsynapse organization	21/1264	148/18805	0.141892	2.11098	3.6424	0.000915007	0.0148062	0.0121571	PAK3/NLGN1/ROR2/ARC/APP/DBN1/MAP1B/PRNP/NRXN2/PRICKLE1/DOCK1/PLPPR4/DCLK1/WASL/TRIM47/S1PR2/PTPRS/DNM3/DVL1/MARK1/TANC1	21	BP
GO:0048145	regulation of fibroblast proliferation	15/1264	90/18805	0.166667	2.47956	3.77686	0.000921559	0.014868	0.0122078	FN1/CAV1/FBLN1/FGF10/SOD2/EGFR/CD248/MYC/ZMIZ1/CDK4/DDR2/PAWR/WNT2/LZTS2/TRIM32	15	BP
GO:0045778	positive regulation of ossification	11/1264	55/18805	0.2	2.97547	3.93843	0.000933096	0.0150096	0.0123241	PTN/OSR2/CCN1/PKDCC/CCN3/FAM20C/PTPN11/ZBTB16/BMP2/BMPR1A/BMP4	11	BP
GO:0007520	myoblast fusion	10/1264	47/18805	0.212766	3.1654	3.98993	0.000953455	0.0152918	0.0125558	ADGRB3/ADAMTS15/EHD2/ADAMTS5/KCNH1/DOCK1/CAPN2/EHD1/PTGFRN/TANC1	10	BP
GO:0006721	terpenoid metabolic process	16/1264	100/18805	0.16	2.38038	3.71528	0.000996677	0.0157358	0.0129204	CYP1B1/ALDH1A3/EGFR/LRP1/ALDH1A2/RDH10/ADH5/ALDH1A1/SRD5A1/CYP27C1/HTRA2/PNPLA4/DHRS4/RDH11/LSS/LIPA	16	BP
GO:0030832	regulation of actin filament length	21/1264	149/18805	0.14094	2.09681	3.60817	0.000999203	0.0157358	0.0129204	PAK3/SEMA5A/CXCL12/GSN/TRIOBP/KANK2/PLEKHH2/ADD3/SVIL/SPTBN1/NCKAP1/CDC42EP1/CDC42EP5/BIN1/CTTN/LMOD1/CDC42EP2/KIRREL1/CDC42EP4/KANK1/PIK3R2	21	BP
GO:0003231	cardiac ventricle development	19/1264	129/18805	0.147287	2.19124	3.64438	0.000999474	0.0157358	0.0129204	SFRP2/TGFBR3/NACA/CCN1/EDNRA/ZFPM2/STRA6/ROBO1/SAV1/SOX4/ZFPM1/GREB1L/TBX3/LUZP1/SMARCD3/BMPR1A/NAGLU/PTK7/BMP4	19	BP
GO:0043567	regulation of insulin-like growth factor receptor signaling pathway	7/1264	25/18805	0.28	4.16566	4.25166	0.00100058	0.0157358	0.0129204	IGFBP5/IGFBP6/IGFBP4/IGFBP2/CILP/AR/BMP2	7	BP
GO:0043516	regulation of DNA damage response, signal transduction by p53 class mediator	8/1264	32/18805	0.25	3.71934	4.13279	0.0010014	0.0157358	0.0129204	CD44/DDX5/TWIST1/DYRK3/SNAI2/SOX4/PLA2R1/HIC1	8	BP
GO:0060045	positive regulation of cardiac muscle cell proliferation	8/1264	32/18805	0.25	3.71934	4.13279	0.0010014	0.0157358	0.0129204	TGFBR3/YAP1/FGF2/ZFPM2/WNT2/BMPR1A/GATA6/TBX2	8	BP
GO:0060325	face morphogenesis	8/1264	32/18805	0.25	3.71934	4.13279	0.0010014	0.0157358	0.0129204	COL1A1/CRISPLD2/ARID5B/MMP2/RRAS/STRA6/PTPN11/PRICKLE1	8	BP
GO:0007266	Rho protein signal transduction	20/1264	139/18805	0.143885	2.14063	3.62325	0.00100498	0.0157466	0.0129292	COL1A2/STARD13/COL3A1/KANK2/TAX1BP3/CTNNAL1/PDPN/ABL2/DLC1/RHOD/CDC42EP1/ROBO1/CDC42EP5/ARHGAP20/CDC42EP2/CDC42EP4/KANK1/ERBB2/RIPOR1/ARHGAP6	20	BP
GO:2000146	negative regulation of cell motility	44/1264	403/18805	0.109181	1.62433	3.40099	0.00102683	0.0160428	0.0131724	SFRP2/CYP1B1/CXCL12/IGFBP5/NAV3/TGFBR3/STARD13/EMILIN2/SERPINF1/APOD/COL3A1/FBLN1/CLIC4/TIMP1/TMEM196/MCC/PRKG1/LRP1/MAGI2/GADD45A/CDH11/PHLDB2/NBL1/CCN3/DLC1/FGF2/TRIB1/RRAS/EMILIN1/VCL/ROBO1/RABGEF1/PTPRM/PTPRU/PODN/ACVRL1/TAFA5/WASL/KANK1/TBXA2R/BMPR1A/HYAL2/SIN3B/BMP4	44	BP
GO:0006029	proteoglycan metabolic process	17/1264	110/18805	0.154545	2.29923	3.66852	0.00104949	0.0163497	0.0134244	SULF2/TCF7L2/ADAMTS12/CHSY3/EDNRA/DSEL/UST/GPC1/CHST15/CHST2/BMP2/NAGLU/CHPF2/CHST14/SLC2A10/ST3GAL4/EXTL2	17	BP
GO:0072028	nephron morphogenesis	14/1264	82/18805	0.170732	2.54004	3.75165	0.00105783	0.0163979	0.013464	PBX1/WT1/ADAMTS16/MYC/FGF2/PTCH1/GREB1L/HOXA11/LZTS2/BMP2/DCHS1/GLI3/PKD1/BMP4	14	BP
GO:0051896	regulation of phosphatidylinositol 3-kinase/protein kinase B signal transduction	33/1264	278/18805	0.118705	1.76602	3.45407	0.00105861	0.0163979	0.013464	SEMA5A/IGFBP5/FN1/PDGFRB/TCF7L2/TXN/RACK1/EGFR/CAVIN3/INSR/APP/MAGI2/IRS2/NOP53/SERPINE2/FGF2/RRAS/PTK2/IGF1R/TWIST1/DDR2/MEIS3/C1QBP/STK3/IRS1/PRKD1/SESN2/PPARA/HYAL2/PROS1/FBXL2/TPBG/MUL1	33	BP
GO:0032355	response to estradiol	18/1264	120/18805	0.15	2.23161	3.63318	0.00108248	0.01672	0.0137285	CYP1B1/COL1A1/MMP2/IGFBP2/FGF10/EGFR/MAP1B/ALDH1A2/IGF1R/PTCH1/ERRFI1/NRIP1/GRIA1/NQO1/ASS1/SRD5A1/RUVBL2/ENDOG	18	BP
GO:0007264	small GTPase-mediated signal transduction	51/1264	487/18805	0.104723	1.558	3.34912	0.00109875	0.0169022	0.0138781	COL1A2/STARD13/COL3A1/RND3/TGM2/FGF10/KANK2/TAX1BP3/CTNNAL1/PDPN/ABL2/DLC1/RHOD/FGF2/NCKAP1/RRAS/CDC42EP1/ITGAV/PSD3/ROBO1/RABGEF1/CDC42EP5/RRAD/DOCK1/KITLG/ARHGAP20/IQSEC1/RALGAPA2/CDC42EP2/STMN3/PLK2/RGL3/RAP1GAP2/CDC42EP4/NUCB1/FGD5/TRIO/PSD/KANK1/RRAGC/GARNL3/ERBB2/SYNGAP1/SYDE1/ARHGEF10/RIPOR1/ARHGAP6/RALB/ARHGAP32/LIPA/PLEKHG3	51	BP
GO:0070482	response to oxygen levels	40/1264	358/18805	0.111732	1.66228	3.39617	0.00110049	0.0169022	0.0138781	COL6A1/CXCL12/TGFBR3/HILPDA/CAV1/COL1A1/MMP2/RORA/PLAT/SOD2/PDLIM1/EDNRA/NOP53/HSPG2/P4HB/MYC/VASN/SOD3/ACE/TWIST1/DDR2/VCAM1/SOX4/PLOD2/SLC9A1/NDRG1/BNIP3/LOXL2/ACVRL1/CAPN2/BAD/BMP2/VEGFC/WTIP/DDAH1/PPARA/FAM162A/ENDOG/GATA6/HK2	40	BP
GO:0001886	endothelial cell morphogenesis	5/1264	13/18805	0.384615	5.72207	4.57182	0.00111029	0.0169093	0.0138839	CLIC4/COL18A1/MAGI1/AMOTL2/PLOD3	5	BP
GO:0036302	atrioventricular canal development	5/1264	13/18805	0.384615	5.72207	4.57182	0.00111029	0.0169093	0.0138839	PTPN11/TBX3/BMP2/GATA6/TBX2	5	BP
GO:0061029	eyelid development in camera-type eye	5/1264	13/18805	0.384615	5.72207	4.57182	0.00111029	0.0169093	0.0138839	OSR2/EGFR/STRA6/PRICKLE1/TWIST1	5	BP
GO:0048806	genitalia development	10/1264	48/18805	0.208333	3.09945	3.90946	0.00113291	0.0171579	0.014088	ROR2/FGF10/WT1/STRA6/AR/PTPN11/GREB1L/TBX3/SRD5A1/PKD1	10	BP
GO:0048771	tissue remodeling	25/1264	192/18805	0.130208	1.93716	3.5037	0.00113292	0.0171579	0.014088	PTN/COL6A1/IGFBP5/CAV1/IL15/MMP2/TIMP1/FGF10/EGFR/RSPO3/EDNRA/FLNA/ACE/DDR2/ACVRL1/IL6/GPNMB/DEF8/TMBIM1/LTBP3/SPP1/NCDN/PTH1R/LIPA/HOXA3	25	BP
GO:0035720	intraciliary anterograde transport	6/1264	19/18805	0.315789	4.69812	4.32924	0.00115516	0.0173498	0.0142455	IFT57/IFT22/CLUAP1/IFT52/IFT74/IFT81	6	BP
GO:1904037	positive regulation of epithelial cell apoptotic process	6/1264	19/18805	0.315789	4.69812	4.32924	0.00115516	0.0173498	0.0142455	GSN/SFRP4/SAV1/PLA2R1/IL6/CARM1	6	BP
GO:2000811	negative regulation of anoikis	6/1264	19/18805	0.315789	4.69812	4.32924	0.00115516	0.0173498	0.0142455	CAV1/PTK2/SNAI2/TLE1/PIK3R3/ITGA5	6	BP
GO:0014020	primary neural tube formation	15/1264	92/18805	0.163043	2.42566	3.67967	0.00116268	0.0173765	0.0142675	SFRP2/DLC1/IFT57/PTCH1/PRICKLE1/TWIST1/TULP3/LUZP1/CLUAP1/RGMA/PTK7/CC2D2A/SDC4/BMP4/TEAD2	15	BP
GO:0003279	cardiac septum development	17/1264	111/18805	0.153153	2.27852	3.6265	0.00116333	0.0173765	0.0142675	TGFBR3/CCN1/ZFPM2/STRA6/ROBO1/SAV1/SOX4/ZFPM1/TBX3/LUZP1/BMPR1A/CRELD1/PLXND1/PTK7/GATA6/BMP4/TBX2	17	BP
GO:0002011	morphogenesis of an epithelial sheet	12/1264	65/18805	0.184615	2.74659	3.78647	0.00117071	0.0174388	0.0143186	CD44/COL5A1/CCN1/FLNA/PHLDB2/PDPN/ITGAV/ACVRL1/ITGA5/MRTFA/DVL1/FLRT3	12	BP
GO:2000027	regulation of animal organ morphogenesis	14/1264	83/18805	0.168675	2.50944	3.69955	0.00119527	0.017756	0.0145791	SFRP2/APCDD1/FGF10/FGF7/WT1/FGF2/AR/ROBO1/SNAI2/WNT2/HOXA11/BMP2/BMPR1A/BMP4	14	BP
GO:0021953	central nervous system neuron differentiation	27/1264	215/18805	0.125581	1.86832	3.43741	0.00127323	0.0188112	0.0154455	SFRP2/ID4/SPOCK1/RORB/RORA/CDH11/NFIB/ROBO1/ZMIZ1/TSKU/C12orf57/PTCH1/DCLK1/GLI2/DYNC2H1/WNT2/TULP3/GDF7/DCLK2/TCTN1/LRP6/BMPR1A/PEX5/HOXD10/BRINP2/GLI3/GDF11	27	BP
GO:0031032	actomyosin structure organization	27/1264	215/18805	0.125581	1.86832	3.43741	0.00127323	0.0188112	0.0154455	PDGFRB/ACTG1/PDLIM1/CNN3/PHLDB2/DLC1/CCN2/OBSL1/CDC42BPA/LMOD1/TJP1/SLC9A1/FAM171A1/CDC42BPB/LUZP1/PLEC/PRKD1/PIK3R2/ASAP3/CORO2B/EPB41L4A/PGM5/ARHGEF10/KRT19/ADPRHL1/SDC4/ARHGAP6	27	BP
GO:0060065	uterus development	7/1264	26/18805	0.269231	4.00545	4.11653	0.00129059	0.0189474	0.0155573	COL6A1/STRA6/ERRFI1/HOXA10/GREB1L/HOXA11/FOXL2	7	BP
GO:2000209	regulation of anoikis	7/1264	26/18805	0.269231	4.00545	4.11653	0.00129059	0.0189474	0.0155573	CAV1/PTK2/SNAI2/TLE1/PIK3R3/ITGA5/CHEK2	7	BP
GO:0030177	positive regulation of Wnt signaling pathway	21/1264	152/18805	0.138158	2.05543	3.50709	0.0012929	0.0189474	0.0155573	SFRP2/SEMA5A/SULF2/COL1A1/SFRP4/FGF10/EGFR/RSPO3/YAP1/FGF2/ZBED3/VCP/WNT5B/SOX4/GPRC5B/TMEM9/KANK1/BMP2/RNF146/PLEKHA4/PTK7	21	BP
GO:0014037	Schwann cell differentiation	10/1264	49/18805	0.204082	3.0362	3.83107	0.00133901	0.0194658	0.015983	LAMA2/COL6A1/PARD3/LAMB2/GPC1/NDRG1/PLEC/MAP2K2/ERBB2/ARHGEF10	10	BP
GO:0030330	DNA damage response, signal transduction by p53 class mediator	10/1264	49/18805	0.204082	3.0362	3.83107	0.00133901	0.0194658	0.015983	CD44/DDX5/TWIST1/DYRK3/SNAI2/SOX4/PLA2R1/NDRG1/HIC1/SESN2	10	BP
GO:2000785	regulation of autophagosome assembly	10/1264	49/18805	0.204082	3.0362	3.83107	0.00133901	0.0194658	0.015983	SNX7/FEZ1/WDR45/EFNB1/WIPI1/CHEK2/ULK1/LRSAM1/RALB/TRIM32	10	BP
GO:1903317	regulation of protein maturation	12/1264	66/18805	0.181818	2.70498	3.72468	0.00134493	0.0194997	0.0160108	GSN/ANXA2/PLAT/SERPINE2/RASAL2/PRNP/SOX4/SPON1/LDLRAD3/CLEC3B/IFT52/MELTF	12	BP
GO:0003281	ventricular septum development	13/1264	75/18805	0.173333	2.57874	3.67744	0.00136553	0.0197456	0.0162128	TGFBR3/CCN1/ZFPM2/STRA6/ROBO1/SAV1/SOX4/ZFPM1/TBX3/LUZP1/BMPR1A/PTK7/BMP4	13	BP
GO:0007411	axon guidance	29/1264	238/18805	0.121849	1.81279	3.3874	0.00138252	0.0199384	0.016371	LAMA2/SEMA5A/CXCL12/TUBB3/APP/EDNRA/MATN2/BOC/NFIB/PTK2/ROBO1/ENAH/PTCH1/EFNB2/LAMB2/PTPRM/FEZ1/GLI2/TRIO/EFNB1/GDF7/NOTCH3/ERBB2/GLI3/PTK7/DVL1/SEMA4B/EPHA6/FLRT3	29	BP
GO:0040013	negative regulation of locomotion	45/1264	421/18805	0.106888	1.59022	3.2878	0.00139541	0.020071	0.0164799	SFRP2/CYP1B1/SEMA5A/CXCL12/IGFBP5/NAV3/TGFBR3/STARD13/EMILIN2/SERPINF1/APOD/COL3A1/FBLN1/CLIC4/TIMP1/TMEM196/MCC/PRKG1/LRP1/MAGI2/GADD45A/CDH11/PHLDB2/NBL1/CCN3/DLC1/FGF2/TRIB1/RRAS/EMILIN1/VCL/ROBO1/RABGEF1/PTPRM/PTPRU/PODN/ACVRL1/TAFA5/WASL/KANK1/TBXA2R/BMPR1A/HYAL2/SIN3B/BMP4	45	BP
GO:0030308	negative regulation of cell growth	23/1264	174/18805	0.132184	1.96655	3.43837	0.00143144	0.0204809	0.0168164	SFRP2/MEG3/SEMA5A/GNG4/RACK1/TMEM196/WT1/SERPINE2/CCN3/BDKRB1/SPART/ACVRL1/FHL1/SESN2/PTPRS/SPP1/PPARA/ULK1/HYAL2/RGMA/NPR1/MUL1/DCBLD2	23	BP
GO:0048660	regulation of smooth muscle cell proliferation	23/1264	174/18805	0.132184	1.96655	3.43837	0.00143144	0.0204809	0.0168164	IGFBP5/PDGFRB/APOD/MMP2/TCF7L2/SOD2/EGFR/PRKG1/FGF2/ACE2/TRIB1/ADAMTS1/IGF1R/EFEMP2/DDR2/CALCRL/TAFA5/IL6/BMP2/BMPR1A/NOTCH3/BMP4/NPR1	23	BP
GO:0097485	neuron projection guidance	29/1264	239/18805	0.121339	1.8052	3.36293	0.00147506	0.0210097	0.0172506	LAMA2/SEMA5A/CXCL12/TUBB3/APP/EDNRA/MATN2/BOC/NFIB/PTK2/ROBO1/ENAH/PTCH1/EFNB2/LAMB2/PTPRM/FEZ1/GLI2/TRIO/EFNB1/GDF7/NOTCH3/ERBB2/GLI3/PTK7/DVL1/SEMA4B/EPHA6/FLRT3	29	BP
GO:0072132	mesenchyme morphogenesis	11/1264	58/18805	0.189655	2.82157	3.72963	0.00147612	0.0210097	0.0172506	MYC/ADAMTS5/ROBO1/TWIST1/SNAI2/ACVRL1/TBX3/BMP2/DCHS1/BMPR1A/TBX2	11	BP
GO:0048013	ephrin receptor signaling pathway	14/1264	85/18805	0.164706	2.45039	3.5976	0.00151529	0.0215107	0.017662	PAK3/PDGFRB/ROR2/MMP2/EGFR/INSR/PTK2/IGF1R/PTPN11/EFNB2/DDR2/EFNB1/ERBB2/EPHA6	14	BP
GO:0007435	salivary gland morphogenesis	8/1264	34/18805	0.235294	3.50056	3.91746	0.00153333	0.0215244	0.0176732	TGM2/FGF10/EGFR/FGF7/NFIB/SNAI2/PLXND1/TWSG1	8	BP
GO:0045879	negative regulation of smoothened signaling pathway	8/1264	34/18805	0.235294	3.50056	3.91746	0.00153333	0.0215244	0.0176732	RACK1/SERPINE2/VCP/PTCH1/TULP3/GLI3/PTCH2/GPR161	8	BP
GO:0007416	synapse assembly	32/1264	273/18805	0.117216	1.74387	3.32344	0.00153775	0.0215244	0.0176732	SDK1/NLGN1/THBS2/ADGRB3/LINGO2/APP/MAP1B/GABRA2/ADGRL3/NLGN4X/LARGE1/NRXN2/PRICKLE1/EFNB2/DOCK1/GABRE/DCLK1/SRPX2/GRIA1/TRIM47/LIN7A/S1PR2/NTNG2/PTPRS/PDZD11/NLGN2/PLXND1/DNM3/DVL1/TPBG/MARK1/FLRT3	32	BP
GO:0045185	maintenance of protein location	12/1264	67/18805	0.179104	2.6646	3.66402	0.00154003	0.0215244	0.0176732	CAV1/FBN1/TXN/KDELR2/DBN1/NBL1/PGR/DZIP1/SYNE1/ARL2/KDELR3/HK2	12	BP
GO:0007623	circadian rhythm	26/1264	207/18805	0.125604	1.86866	3.37343	0.00154618	0.0215244	0.0176732	COL6A1/NLGN1/ID4/PTGDS/RORB/RORA/EGFR/CAVIN3/PRKG1/IMPDH2/ADCY1/GPR176/GNA11/NFIL3/CRY1/MAPK10/NRIP1/KLF9/HEBP1/NPAS2/NR2F6/ASS1/PRKCG/NR1H3/PPARA/NAGLU	26	BP
GO:0030705	cytoskeleton-dependent intracellular transport	26/1264	207/18805	0.125604	1.86866	3.37343	0.00154618	0.0215244	0.0176732	HSPB1/APP/MAP1B/DYNC2LI1/DST/IFT57/RABGEF1/RAB27B/PRICKLE1/FEZ1/IFT22/KIF13A/DYNC1I2/DYNC2H1/IFT43/WASL/MAP1A/MYO1C/LCA5/CLUAP1/IFT52/CDR2L/IFT74/IFT140/UCHL1/IFT81	26	BP
GO:0045806	negative regulation of endocytosis	13/1264	76/18805	0.171053	2.54481	3.62241	0.00154792	0.0215244	0.0176732	CAV1/LGALS3/ANXA2/RACK1/ITGAV/RABGEF1/ANKRD13B/PRKD1/WDR54/NR1H3/MTMR2/SNX33/LRSAM1	13	BP
GO:0050818	regulation of coagulation	13/1264	76/18805	0.171053	2.54481	3.62241	0.00154792	0.0215244	0.0176732	PROCR/CAV1/EMILIN2/ANXA5/ANXA2/PLAT/PRKG1/FAP/SERPINE2/EMILIN1/TBXA2R/PROS1/ST3GAL4	13	BP
GO:0050878	regulation of body fluid levels	42/1264	388/18805	0.108247	1.61044	3.26151	0.00155637	0.0215867	0.0177244	PROCR/ANGPTL2/CAV1/EMILIN2/COL3A1/FBLN1/ANXA5/HSPB1/ANXA2/ACTG1/PLAT/FGF10/EGFR/PRKG1/GP1BB/FAP/ANGPTL1/FLNA/ADRA2C/SERPINE2/PDPN/EMILIN1/VCL/DGKI/PRICKLE1/FIBP/TRAF3IP2/IL6/F10/FUNDC2/TBXA2R/MTX1/SVEP1/CORO2B/P2RY1/ZNF385A/NR1H3/HYAL2/PROS1/ST3GAL4/NPR1/HK2	42	BP
GO:0045747	positive regulation of Notch signaling pathway	10/1264	50/18805	0.2	2.97547	3.75465	0.0015746	0.0217287	0.017841	FGF10/YAP1/CCN3/ROBO1/ZMIZ1/DLL1/ACVRL1/RFNG/PRKCI/EPN2	10	BP
GO:0060976	coronary vasculature development	10/1264	50/18805	0.2	2.97547	3.75465	0.0015746	0.0217287	0.017841	TGFBR3/PDGFRB/FGF2/ACE/PRICKLE1/DYNC2H1/PLXND1/PTK7/GATA6/BMP4	10	BP
GO:0030510	regulation of BMP signaling pathway	18/1264	124/18805	0.145161	2.15962	3.47774	0.0015864	0.0218361	0.0179292	SFRP2/CHRDL1/FSTL1/CAV1/FBN1/SFRP4/CCN1/NBL1/HTRA1/SPART/PCSK6/ACVRL1/BMPER/TOB1/RGMA/TWSG1/GATA6/BMP4	18	BP
GO:0046676	negative regulation of insulin secretion	9/1264	42/18805	0.214286	3.18801	3.81061	0.00160887	0.0220339	0.0180916	PDE8B/ADRA2C/CCN3/PTPN11/GNAO1/IRS1/JAGN1/SYTL4/BMP8A	9	BP
GO:0060391	positive regulation of SMAD protein signal transduction	9/1264	42/18805	0.214286	3.18801	3.81061	0.00160887	0.0220339	0.0180916	TGFBR3/ACVRL1/GDF7/BMP2/BMPER/BMPR1A/TWSG1/GDF11/BMP4	9	BP
GO:0006929	substrate-dependent cell migration	7/1264	27/18805	0.259259	3.8571	3.98799	0.00164238	0.0224362	0.0184219	FN1/FBLN1/ROBO1/CTTN/SNAI2/STON1/VEGFC	7	BP
GO:0007179	transforming growth factor beta receptor signaling pathway	30/1264	252/18805	0.119048	1.77112	3.30814	0.00166736	0.0226636	0.0186086	COL1A2/LTBP4/TGFBR3/COL3A1/FBN1/ZEB1/FMOD/ITGB8/CILP/TGFB1I1/EMILIN1/PTK2/VASN/HTRA1/ZMIZ1/TSKU/ACVRL1/ZFYVE9/BMP2/LTBP2/LATS2/BMPR1A/LTBP3/CDKN2B/PPARA/TWSG1/SLC2A10/SMAD1/SELENON/MEN1	30	BP
GO:0045444	fat cell differentiation	30/1264	252/18805	0.119048	1.77112	3.30814	0.00166736	0.0226636	0.0186086	SFRP2/MEDAG/ID4/ARID5B/TCF7L2/RORA/FGF10/SOD2/ZBTB7C/TGFB1I1/YAP1/ZFPM2/WWTR1/SAV1/ZBTB16/SNAI2/WNT5B/RETREG1/AAMDC/STK3/STEAP4/RUNX1T1/BNIP3/TRIO/IL6/ZNF516/BMP2/CARM1/ZNF385A/TRIM32	30	BP
GO:0009952	anterior/posterior pattern specification	27/1264	219/18805	0.123288	1.8342	3.33326	0.00167217	0.0226723	0.0186157	SFRP2/PBX1/BASP1/ARC/WT1/ALDH1A2/PRICKLE1/ZBTB16/DLL1/HOXA10/PCSK6/EMX2/WNT2/TULP3/HOXA11/TBX3/HOXA5/BMP2/BMPR1A/HOXD10/GLI3/HOXD3/PCGF2/GDF11/BMP4/HOXD9/HOXA3	27	BP
GO:0001843	neural tube closure	14/1264	86/18805	0.162791	2.4219	3.54771	0.00170029	0.0229392	0.0188349	SFRP2/DLC1/IFT57/PTCH1/PRICKLE1/TWIST1/TULP3/CLUAP1/RGMA/PTK7/CC2D2A/SDC4/BMP4/TEAD2	14	BP
GO:0097061	dendritic spine organization	14/1264	86/18805	0.162791	2.4219	3.54771	0.00170029	0.0229392	0.0188349	PAK3/NLGN1/INSR/ARC/APP/DBN1/IGF1R/PRNP/CTTN/WASL/DNM3/DVL1/MTMR2/TANC1	14	BP
GO:0097237	cellular response to toxic substance	19/1264	135/18805	0.140741	2.09385	3.42393	0.00172817	0.0232575	0.0190963	CYP1B1/PXDN/NXN/TXN/PRDX5/SOD2/SELENOW/TXNRD1/SOD3/ADH5/ALDH1A1/SLC22A3/GPX8/NQO1/SESN2/GPX7/RDH11/CLIC2/GSTM3	19	BP
GO:1990748	cellular detoxification	18/1264	125/18805	0.144	2.14234	3.43981	0.00173954	0.0233528	0.0191746	PXDN/NXN/TXN/PRDX5/SOD2/SELENOW/TXNRD1/SOD3/ADH5/ALDH1A1/SLC22A3/GPX8/NQO1/SESN2/GPX7/RDH11/CLIC2/GSTM3	18	BP
GO:0009880	embryonic pattern specification	13/1264	77/18805	0.168831	2.51176	3.56825	0.00175004	0.0234359	0.0192428	CHRDL1/FGF10/BASP1/WT1/PTCH1/ZBTB16/MEIS3/DLL1/PCSK6/MEIS2/EFNB1/TBX3/SMAD1	13	BP
GO:0030041	actin filament polymerization	21/1264	156/18805	0.134615	2.00272	3.37588	0.001797	0.0240057	0.0197106	PAK3/GSN/TRIOBP/KANK2/ADD3/SVIL/SPTBN1/NCKAP1/CDC42EP1/CDC42EP5/BIN1/CTTN/LMOD1/DIAPH2/CDC42EP2/KIRREL1/CDC42EP4/WASL/KANK1/PIK3R2/ARHGAP6	21	BP
GO:0106027	neuron projection organization	15/1264	96/18805	0.15625	2.32459	3.49272	0.00180609	0.0240679	0.0197617	PAK3/NLGN1/INSR/ARC/APP/DBN1/IGF1R/PRNP/CTTN/WASL/MAP1A/DNM3/DVL1/MTMR2/TANC1	15	BP
GO:0001101	response to acid chemical	20/1264	146/18805	0.136986	2.038	3.37987	0.0018479	0.0245049	0.0201205	COL6A1/COL1A2/COL4A1/COL3A1/COL1A1/MMP2/ZEB1/COL18A1/COL5A2/EGFR/IGF1R/RRAGA/GRIA1/CAPN2/NQO1/ASS1/PLEC/RRAGC/SESN2/IPO5	20	BP
GO:0001889	liver development	20/1264	146/18805	0.136986	2.038	3.37987	0.0018479	0.0245049	0.0201205	PTN/SULF2/TGFBR3/ARID5B/SOD2/EGFR/ALDH1A2/PTCH1/ERRFI1/IL6/TBX3/ASS1/LSR/SRD5A1/CDKN2B/NAGLU/PKD1/GATA6/PCK2/LIPA	20	BP
GO:0051147	regulation of muscle cell differentiation	22/1264	167/18805	0.131737	1.95989	3.34467	0.00187573	0.0248134	0.0203738	LAMA2/LAMB1/LAMC1/ZEB1/NACA/NID1/SOD2/PRDM6/CCN3/EFEMP2/EFNB2/LAMB2/DLL1/SMARCD3/BMP2/PRKD1/BMPR1A/PPARA/NFATC1/BMP4/SMAD1/TRIM32	22	BP
GO:0002065	columnar/cuboidal epithelial cell differentiation	17/1264	116/18805	0.146552	2.1803	3.42296	0.00190215	0.0251019	0.0206107	CAV1/YAP1/MAP1B/FGF2/NFIB/FAM20C/SAV1/PGR/DLL1/SOX4/TJP1/NFE2L1/FASN/HOXA5/BMP2/GATA6/BMP4	17	BP
GO:0060412	ventricular septum morphogenesis	9/1264	43/18805	0.209302	3.11387	3.72515	0.00191534	0.0252148	0.0207034	TGFBR3/ZFPM2/ROBO1/SAV1/SOX4/ZFPM1/TBX3/BMPR1A/BMP4	9	BP
GO:0045926	negative regulation of growth	28/1264	233/18805	0.120172	1.78784	3.24831	0.00203458	0.0267198	0.0219391	SFRP2/MEG3/SEMA5A/GNG4/IGFBP5/RACK1/TMEM196/WT1/SERPINE2/CCN3/MT2A/BDKRB1/PTCH1/SAV1/SPART/STK3/ACVRL1/FHL1/SESN2/PTPRS/SPP1/PPARA/ULK1/HYAL2/RGMA/NPR1/MUL1/DCBLD2	28	BP
GO:0048593	camera-type eye morphogenesis	19/1264	137/18805	0.138686	2.06329	3.35299	0.00205425	0.0267241	0.0219426	ALDH1A3/SDK1/RORB/ZEB1/STRA6/TSKU/C12orf57/LARGE1/TWIST1/PTPRM/DLL1/SOX4/WNT2/ATP8A2/GLI3/NAGLU/GDF11/BMP4/TBX2	19	BP
GO:0003272	endocardial cushion formation	7/1264	28/18805	0.25	3.71934	3.86546	0.00206439	0.0267241	0.0219426	ROBO1/SNAI2/TBX3/BMP2/DCHS1/BMPR1A/TBX2	7	BP
GO:0034698	response to gonadotropin	7/1264	28/18805	0.25	3.71934	3.86546	0.00206439	0.0267241	0.0219426	CYP1B1/PAPPA/TGFBR3/EDNRA/WT1/SRD5A1/GATA6	7	BP
GO:0060512	prostate gland morphogenesis	7/1264	28/18805	0.25	3.71934	3.86546	0.00206439	0.0267241	0.0219426	ID4/MMP2/FGF10/CRIP1/AR/TNC/BMP4	7	BP
GO:1902894	negative regulation of miRNA transcription	7/1264	28/18805	0.25	3.71934	3.86546	0.00206439	0.0267241	0.0219426	APP/NFIB/TWIST1/NFATC4/PPARA/GATA6/BMP4	7	BP
GO:2000647	negative regulation of stem cell proliferation	7/1264	28/18805	0.25	3.71934	3.86546	0.00206439	0.0267241	0.0219426	FBLN1/FGF10/FGF2/NFIB/PTCH1/SNAI2/GLI3	7	BP
GO:0030833	regulation of actin filament polymerization	18/1264	127/18805	0.141732	2.1086	3.365	0.00208344	0.0269065	0.0220924	PAK3/GSN/TRIOBP/KANK2/ADD3/SVIL/SPTBN1/NCKAP1/CDC42EP1/CDC42EP5/BIN1/CTTN/LMOD1/CDC42EP2/KIRREL1/CDC42EP4/KANK1/PIK3R2	18	BP
GO:0010171	body morphogenesis	10/1264	52/18805	0.192308	2.86103	3.60738	0.00214648	0.0276442	0.0226981	COL1A1/CRISPLD2/ARID5B/MMP2/PHLDB1/PHLDB2/RRAS/STRA6/PTPN11/PRICKLE1	10	BP
GO:0009743	response to carbohydrate	29/1264	245/18805	0.118367	1.761	3.21846	0.00215073	0.0276442	0.0226981	COL6A3/PDE8B/COL6A2/SERPINF1/COL1A1/TCF7L2/RACK1/SOD2/IRS2/MAP1B/ZBED3/IGF1R/RASAL2/ACE/SOX4/CALCRL/GRIA1/SGCB/BAD/NQO1/JAGN1/SLC39A14/SESN2/SIDT2/PPARA/NAGLU/PTPRN2/ENDOG/PCK2	29	BP
GO:0000302	response to reactive oxygen species	25/1264	201/18805	0.124378	1.85042	3.25387	0.00215636	0.0276513	0.0227039	CYP1B1/COL6A1/APOD/COL1A1/MMP2/TXN/PRDX5/RACK1/SOD2/SOD3/FOSL1/DDR2/PAWR/BNIP3/CAPN2/IL6/NQO1/STK25/PEX5/ZNF580/SESN2/HYAL2/PCGF2/ENDOG/CAMKK2	25	BP
GO:0051963	regulation of synapse assembly	22/1264	169/18805	0.130178	1.9367	3.28351	0.0021839	0.0279385	0.0229398	NLGN1/THBS2/ADGRB3/LINGO2/APP/MAP1B/NLGN4X/NRXN2/PRICKLE1/DOCK1/DCLK1/SRPX2/TRIM47/LIN7A/S1PR2/NTNG2/PTPRS/PDZD11/NLGN2/TPBG/MARK1/FLRT3	22	BP
GO:0019362	pyridine nucleotide metabolic process	23/1264	180/18805	0.127778	1.901	3.26049	0.00224222	0.0284836	0.0233873	COL6A1/NNMT/LDHA/PRDX5/INSR/APP/PRPS2/VCP/TP53I3/PGLS/ARL2/NQO1/GALK1/ALDH1L2/NAPRT/PC/HAAO/PPARA/UCHL1/PFKM/PCK2/LIPA/HK2	23	BP
GO:0038127	ERBB signaling pathway	23/1264	180/18805	0.127778	1.901	3.26049	0.00224222	0.0284836	0.0233873	PDGFRB/ROR2/EGFR/INSR/ABL2/GPRC5A/PTK2/IGF1R/CAMLG/PTPN11/PRICKLE1/ERRFI1/DDR2/GAREM1/SHC1/MAP2K2/RHBDF1/WDR54/ERBB2/PLCG1/BCAR1/EPHA6/RALB	23	BP
GO:0046496	nicotinamide nucleotide metabolic process	23/1264	180/18805	0.127778	1.901	3.26049	0.00224222	0.0284836	0.0233873	COL6A1/NNMT/LDHA/PRDX5/INSR/APP/PRPS2/VCP/TP53I3/PGLS/ARL2/NQO1/GALK1/ALDH1L2/NAPRT/PC/HAAO/PPARA/UCHL1/PFKM/PCK2/LIPA/HK2	23	BP
GO:0001706	endoderm formation	11/1264	61/18805	0.180328	2.68281	3.53378	0.00225416	0.0285684	0.023457	LAMB1/COL6A1/FN1/COL4A2/MMP2/COL5A1/COL5A2/ITGAV/COL12A1/ITGA5/GATA6	11	BP
GO:0071364	cellular response to epidermal growth factor stimulus	9/1264	44/18805	0.204545	3.0431	3.64216	0.00226667	0.0286602	0.0235324	COL1A1/EEF1A1/EGFR/PTPN11/SNAI2/GAREM1/ZPR1/ERBB2/PLCG1	9	BP
GO:0030278	regulation of ossification	18/1264	128/18805	0.140625	2.09213	3.32811	0.00227574	0.0287081	0.0235717	PTN/PBX1/OSR2/MGP/CCN1/PKDCC/CCN3/FAM20C/PTPN11/ZBTB16/TWIST1/DDR2/KREMEN1/SGMS2/BMP2/BMPR1A/LTBP3/BMP4	18	BP
GO:0007369	gastrulation	25/1264	202/18805	0.123762	1.84126	3.2269	0.00230802	0.0289837	0.023798	SFRP2/LAMB1/COL6A1/FN1/COL4A2/MMP2/RACK1/RPS6/COL5A1/COL5A2/PHLDB1/PHLDB2/ITGAV/TXNRD1/PRICKLE1/WNT5B/HOXA11/COL12A1/ITGA5/BMPR1A/TWSG1/DVL1/GATA6/BMP4/SMAD1	25	BP
GO:0021537	telencephalon development	32/1264	280/18805	0.114286	1.70027	3.16911	0.00230887	0.0289837	0.023798	LAMB1/ALDH1A3/CXCL12/ID4/COL3A1/BTBD3/EGFR/FLNA/NFIB/ROBO1/IGF1R/ZMIZ1/TSKU/C12orf57/LARGE1/TUBB2A/FEZ1/BNIP3/GRIA1/EMX2/DCLK2/TCTN1/BMP2/NUMBL/SRD5A1/PEX5/PTPRS/GLI3/FAT4/DPCD/BMP4/EFHC1	32	BP
GO:0060572	morphogenesis of an epithelial bud	5/1264	15/18805	0.333333	4.95912	4.11768	0.00231358	0.0289837	0.023798	FGF10/AR/RDH10/WNT2/BMP4	5	BP
GO:0061008	hepaticobiliary system development	20/1264	149/18805	0.134228	1.99696	3.2797	0.00236045	0.0295029	0.0242243	PTN/SULF2/TGFBR3/ARID5B/SOD2/EGFR/ALDH1A2/PTCH1/ERRFI1/IL6/TBX3/ASS1/LSR/SRD5A1/CDKN2B/NAGLU/PKD1/GATA6/PCK2/LIPA	20	BP
GO:0016101	diterpenoid metabolic process	14/1264	89/18805	0.157303	2.34026	3.40212	0.0023712	0.0295693	0.0242788	CYP1B1/ALDH1A3/EGFR/LRP1/ALDH1A2/RDH10/ADH5/ALDH1A1/SRD5A1/CYP27C1/PNPLA4/DHRS4/RDH11/LIPA	14	BP
GO:0010970	transport along microtubule	23/1264	181/18805	0.127072	1.89049	3.23151	0.00240953	0.0299786	0.0246148	HSPB1/APP/MAP1B/DYNC2LI1/DST/IFT57/RABGEF1/RAB27B/FEZ1/IFT22/KIF13A/DYNC1I2/DYNC2H1/IFT43/MAP1A/LCA5/CLUAP1/IFT52/CDR2L/IFT74/IFT140/UCHL1/IFT81	23	BP
GO:0060538	skeletal muscle organ development	24/1264	192/18805	0.125	1.85967	3.214	0.00244726	0.0303785	0.0249431	COL6A1/CAV1/VAMP5/DDX5/NACA/MYL6/BASP1/WT1/YBX3/SVIL/STRA6/LARGE1/TWIST1/GPC1/MAFF/DLL1/ASS1/PLEC/HMG20B/HOXD10/FOXL2/BIN3/SELENON/HOXD9	24	BP
GO:0031016	pancreas development	13/1264	80/18805	0.1625	2.41757	3.41076	0.00249108	0.0308519	0.0253319	TCF7L2/FGF10/INSR/ALDH1A2/DLL1/SOX4/MEIS2/BAD/IL6/SIDT2/GDF11/GATA6/BMP4	13	BP
GO:0048639	positive regulation of developmental growth	22/1264	171/18805	0.128655	1.91405	3.22319	0.00253395	0.0312778	0.0256816	SEMA5A/CXCL12/FN1/TGFBR3/PPIB/NACA/BASP1/INSR/WT1/YBX3/YAP1/MAP1B/FGF2/ZFPM2/DLL1/WNT2/ATP8A2/BMPR1A/PEX5/GATA6/TBX2/MUL1	22	BP
GO:0045927	positive regulation of growth	30/1264	259/18805	0.11583	1.72325	3.14618	0.00253923	0.0312778	0.0256816	SFRP2/SEMA5A/CXCL12/FN1/TGFBR3/PPIB/NACA/EGFR/BASP1/INSR/WT1/YBX3/YAP1/MAP1B/FGF2/RFTN1/ZFPM2/TEAD1/DLL1/SLC9A1/WNT2/ATP8A2/ZPR1/BMPR1A/PEX5/ERBB2/GATA6/TBX2/TRIM32/MUL1	30	BP
GO:0003401	axis elongation	7/1264	29/18805	0.241379	3.59109	3.74845	0.00256555	0.0312778	0.0256816	SFRP2/FGF10/YAP1/RDH10/TNC/PTK7/BMP4	7	BP
GO:0060479	lung cell differentiation	7/1264	29/18805	0.241379	3.59109	3.74845	0.00256555	0.0312778	0.0256816	COL6A1/FGF10/YAP1/NFIB/SAV1/HOXA5/GATA6	7	BP
GO:0060487	lung epithelial cell differentiation	7/1264	29/18805	0.241379	3.59109	3.74845	0.00256555	0.0312778	0.0256816	COL6A1/FGF10/YAP1/NFIB/SAV1/HOXA5/GATA6	7	BP
GO:0000768	syncytium formation by plasma membrane fusion	11/1264	62/18805	0.177419	2.63953	3.47111	0.00257724	0.0312778	0.0256816	SH3PXD2A/ADGRB3/ADAMTS15/EHD2/ADAMTS5/KCNH1/DOCK1/CAPN2/EHD1/PTGFRN/TANC1	11	BP
GO:0007566	embryo implantation	11/1264	62/18805	0.177419	2.63953	3.47111	0.00257724	0.0312778	0.0256816	FBLN1/MMP2/IGFBP7/TIMP1/RPL29/HSPG2/ERRFI1/C1QBP/SPP1/SYDE1/FKBP4	11	BP
GO:0045599	negative regulation of fat cell differentiation	11/1264	62/18805	0.177419	2.63953	3.47111	0.00257724	0.0312778	0.0256816	ID4/RORA/SOD2/TGFB1I1/YAP1/ZFPM2/WWTR1/RUNX1T1/TRIO/IL6/BMP2	11	BP
GO:0140253	cell-cell fusion	11/1264	62/18805	0.177419	2.63953	3.47111	0.00257724	0.0312778	0.0256816	SH3PXD2A/ADGRB3/ADAMTS15/EHD2/ADAMTS5/KCNH1/DOCK1/CAPN2/EHD1/PTGFRN/TANC1	11	BP
GO:0031214	biomineral tissue development	23/1264	182/18805	0.126374	1.88011	3.20271	0.00258731	0.03133	0.0257244	PTN/COL6A1/COL1A2/OSR2/ROR2/COL1A1/MGP/CCN1/PKDCC/SLC24A3/FAM20C/PRICKLE1/TWIST1/DDR2/SGMS2/BMP2/BMPR1A/LTBP3/SPP1/CLEC3B/PTH1R/PPARA/BMP4	23	BP
GO:0072111	cell proliferation involved in kidney development	6/1264	22/18805	0.272727	4.05747	3.85178	0.0026698	0.0322571	0.0264857	PDGFRB/WT1/MYC/PTCH1/BMP2/BMP4	6	BP
GO:0021510	spinal cord development	15/1264	100/18805	0.15	2.23161	3.31485	0.00272238	0.0327094	0.026857	PTCH1/DLL1/SOX4/GLI2/GRIA1/DYNC2H1/ZPR1/GDF7/TCTN1/SRD5A1/HOXD10/PTPRS/GLI3/PKD1/GDF11	15	BP
GO:0060419	heart growth	15/1264	100/18805	0.15	2.23161	3.31485	0.00272238	0.0327094	0.026857	TGFBR3/BASP1/PRKG1/WT1/YAP1/FGF2/ZFPM2/SAV1/WNT2/BMPR1A/PPARA/ADPRHL1/GATA6/SMAD1/TBX2	15	BP
GO:0030947	regulation of vascular endothelial growth factor receptor signaling pathway	8/1264	37/18805	0.216216	3.21673	3.62306	0.00272528	0.0327094	0.026857	FGF10/EMILIN1/ROBO1/DLL1/ITGA5/VEGFC/EPN2/GRB10	8	BP
GO:0048144	fibroblast proliferation	16/1264	110/18805	0.145455	2.16398	3.28663	0.00275488	0.0329918	0.0270889	FN1/CAV1/COL3A1/FBLN1/FGF10/SOD2/EGFR/CD248/MYC/ZMIZ1/CDK4/DDR2/PAWR/WNT2/LZTS2/TRIM32	16	BP
GO:0043954	cellular component maintenance	13/1264	81/18805	0.160494	2.38773	3.35984	0.00278877	0.0333243	0.0273619	ADGRB3/INSR/APP/IGF1R/PRNP/PRICKLE1/CTTN/TJP1/KIRREL1/SYNGAP1/NLGN2/MTMR2/TANC1	13	BP
GO:0008217	regulation of blood pressure	24/1264	194/18805	0.123711	1.8405	3.15882	0.00280609	0.0334577	0.0274714	COL1A2/ENPEP/EMILIN2/SOD2/EDNRA/ADAMTS16/ACE2/BDKRB1/EMILIN1/AR/ADH5/ACE/RAMP2/GNA11/DLL1/ACVRL1/KCNK6/TBXA2R/VEGFC/CORO2B/DDAH1/PPARA/PLCB3/NPR1	24	BP
GO:0030010	establishment of cell polarity	21/1264	162/18805	0.12963	1.92855	3.18622	0.00286071	0.0340343	0.0279449	GSN/RACK1/FGF10/PHLDB2/MAP1B/ABL2/PARD3/PTK2/UST/IGF1R/PRICKLE1/AMOTL2/FEZ1/TRAF3IP2/KANK1/PRKCI/JAM3/AMOTL1/PKD1/PTK7/PLEKHG3	21	BP
GO:0010543	regulation of platelet activation	10/1264	54/18805	0.185185	2.75507	3.46697	0.00287458	0.0340504	0.0279581	EMILIN2/PRKG1/GP1BB/FLNA/SERPINE2/PDPN/EMILIN1/IL6/FUNDC2/SVEP1	10	BP
GO:0048146	positive regulation of fibroblast proliferation	10/1264	54/18805	0.185185	2.75507	3.46697	0.00287458	0.0340504	0.0279581	FN1/FBLN1/FGF10/EGFR/CD248/MYC/ZMIZ1/CDK4/DDR2/WNT2	10	BP
GO:0070371	ERK1 and ERK2 cascade	35/1264	319/18805	0.109718	1.63231	3.05758	0.00294096	0.0347218	0.0285094	PDE8B/FN1/GPBAR1/PDGFRB/FBLN1/CD44/FGF10/CCN1/EGFR/CAVIN3/APP/MYC/FGF2/ACE2/RRAS/EMILIN1/ITGAV/AKAP12/CCN2/PTPN11/DDR2/ALKAL2/GAREM1/SHC1/GPNMB/BMP2/MAP2K2/BMPER/P2RY1/ERBB2/TRAF7/GRB10/TPBG/DSTYK/BMP4	35	BP
GO:0043200	response to amino acid	18/1264	131/18805	0.137405	2.04422	3.21944	0.00294404	0.0347218	0.0285094	COL6A1/COL1A2/COL4A1/COL3A1/COL1A1/MMP2/ZEB1/COL5A2/EGFR/IGF1R/RRAGA/GRIA1/CAPN2/NQO1/ASS1/RRAGC/SESN2/IPO5	18	BP
GO:0008584	male gonad development	20/1264	152/18805	0.131579	1.95755	3.18185	0.00298781	0.0351617	0.0288706	SFRP2/CYP1B1/RAB13/ARID5B/RHOBTB3/INSR/FLNA/WT1/YBX3/ZFPM2/AR/MAMLD1/ACE/KITLG/BOK/HOXA10/HOXA11/SRD5A1/ADAM32/GATA6	20	BP
GO:0014909	smooth muscle cell migration	15/1264	101/18805	0.148515	2.20951	3.27171	0.00300328	0.0352675	0.0289574	CYP1B1/IGFBP5/PDGFRB/PLAT/PRKG1/LRP1/CCN3/TRIB1/ADAMTS1/ACE/DDR2/TAFA5/BMPR1A/GRB10/BMP4	15	BP
GO:0014012	peripheral nervous system axon regeneration	4/1264	10/18805	0.4	5.95095	4.20377	0.00307233	0.035846	0.0294325	APOD/MMP2/MAP1B/TNC	4	BP
GO:0060430	lung saccule development	4/1264	10/18805	0.4	5.95095	4.20377	0.00307233	0.035846	0.0294325	FGF10/STRA6/LTBP3/GATA6	4	BP
GO:0072203	cell proliferation involved in metanephros development	4/1264	10/18805	0.4	5.95095	4.20377	0.00307233	0.035846	0.0294325	PDGFRB/WT1/MYC/PTCH1	4	BP
GO:0030500	regulation of bone mineralization	13/1264	82/18805	0.158537	2.35861	3.30967	0.00311489	0.0362403	0.0297561	PTN/OSR2/MGP/CCN1/PKDCC/FAM20C/TWIST1/DDR2/SGMS2/BMP2/BMPR1A/LTBP3/BMP4	13	BP
GO:0010712	regulation of collagen metabolic process	9/1264	46/18805	0.195652	2.91079	3.48304	0.00312207	0.0362403	0.0297561	PRDX5/VIM/FAP/EMILIN1/DDR2/IL6/LARP6/CREB3L1/BMP4	9	BP
GO:0008406	gonad development	28/1264	240/18805	0.116667	1.73569	3.07912	0.00312611	0.0362403	0.0297561	SFRP2/CYP1B1/RAB13/ARID5B/MMP2/BASP1/RHOBTB3/INSR/FLNA/WT1/YBX3/ZFPM2/ADAMTS1/AR/MAMLD1/RDH10/ACE/KITLG/PGR/BOK/HOXA10/NRIP1/HOXA11/MMP19/SRD5A1/ADAM32/FOXL2/GATA6	28	BP
GO:0055002	striated muscle cell development	22/1264	174/18805	0.126437	1.88105	3.1342	0.00314718	0.0362543	0.0297677	COL6A1/PDGFRB/ACTG1/NACA/PRKG1/OBSL1/LARGE1/PRICKLE1/LMOD1/SGCB/TBX3/PLEC/PRKD1/BMPR1A/PGM5/PPARA/NAGLU/KRT19/ADPRHL1/BMP4/BIN3/SELENON	22	BP
GO:1902230	negative regulation of intrinsic apoptotic signaling pathway in response to DNA damage	7/1264	30/18805	0.233333	3.47139	3.63649	0.00315513	0.0362543	0.0297677	SFRP2/CXCL12/CD44/TPT1/SNAI2/ZNF385A/TRIM32	7	BP
GO:1903672	positive regulation of sprouting angiogenesis	7/1264	30/18805	0.233333	3.47139	3.63649	0.00315513	0.0362543	0.0297677	TGM2/FGF2/DLL1/TJP1/ITGA5/BMPER/SMAD1	7	BP
GO:2000629	negative regulation of miRNA metabolic process	7/1264	30/18805	0.233333	3.47139	3.63649	0.00315513	0.0362543	0.0297677	APP/NFIB/TWIST1/NFATC4/PPARA/GATA6/BMP4	7	BP
GO:0007158	neuron cell-cell adhesion	5/1264	16/18805	0.3125	4.64918	3.9199	0.00318067	0.0362543	0.0297677	NLGN1/NLGN4X/NRXN2/ASTN2/NLGN2	5	BP
GO:0032354	response to follicle-stimulating hormone	5/1264	16/18805	0.3125	4.64918	3.9199	0.00318067	0.0362543	0.0297677	CYP1B1/PAPPA/TGFBR3/EDNRA/SRD5A1	5	BP
GO:0051895	negative regulation of focal adhesion assembly	5/1264	16/18805	0.3125	4.64918	3.9199	0.00318067	0.0362543	0.0297677	APOD/PHLDB2/DLC1/ACVRL1/ARHGAP6	5	BP
GO:0150118	negative regulation of cell-substrate junction organization	5/1264	16/18805	0.3125	4.64918	3.9199	0.00318067	0.0362543	0.0297677	APOD/PHLDB2/DLC1/ACVRL1/ARHGAP6	5	BP
GO:0001704	formation of primary germ layer	18/1264	132/18805	0.136364	2.02873	3.18386	0.00320021	0.0364007	0.0298879	SFRP2/LAMB1/COL6A1/FN1/COL4A2/MMP2/COL5A1/COL5A2/ITGAV/TXNRD1/HOXA11/COL12A1/ITGA5/BMPR1A/TWSG1/GATA6/BMP4/SMAD1	18	BP
GO:0046546	development of primary male sexual characteristics	20/1264	153/18805	0.130719	1.94475	3.14973	0.00322568	0.0366138	0.0300629	SFRP2/CYP1B1/RAB13/ARID5B/RHOBTB3/INSR/FLNA/WT1/YBX3/ZFPM2/AR/MAMLD1/ACE/KITLG/BOK/HOXA10/HOXA11/SRD5A1/ADAM32/GATA6	20	BP
GO:0007431	salivary gland development	8/1264	38/18805	0.210526	3.13208	3.53158	0.00325215	0.0367607	0.0301835	TGM2/FGF10/EGFR/FGF7/NFIB/SNAI2/PLXND1/TWSG1	8	BP
GO:0055023	positive regulation of cardiac muscle tissue growth	8/1264	38/18805	0.210526	3.13208	3.53158	0.00325215	0.0367607	0.0301835	TGFBR3/YAP1/FGF2/ZFPM2/WNT2/BMPR1A/GATA6/TBX2	8	BP
GO:0032835	glomerulus development	12/1264	73/18805	0.164384	2.4456	3.32191	0.00325925	0.0367647	0.0301867	ENPEP/SULF2/PDGFRB/NID1/BASP1/EDNRA/MAGI2/WT1/WWTR1/LAMB2/NOTCH3/BMP4	12	BP
GO:0071375	cellular response to peptide hormone stimulus	39/1264	369/18805	0.105691	1.57241	2.98095	0.00340778	0.0383604	0.0314969	CYP1B1/COL6A1/PDGFRB/CAV1/ROR2/RAB13/FBN1/EGFR/SOCS3/INSR/EDNRA/IRS2/MAP1B/PTK2/IGF1R/ACE/PTPN11/PID1/DDR2/CYP11A1/SLC9A1/IRS1/GRIA1/PIK3R3/SGCB/ASS1/KANK1/SHC1/PRKD1/PIK3R2/SRD5A1/PRKCI/SLC39A14/MYO1C/ERBB2/GRB10/BCAR1/EPHA6/PCK2	39	BP
GO:0034504	protein localization to nucleus	35/1264	322/18805	0.108696	1.61711	2.99828	0.00342385	0.0384617	0.0315801	APOD/COL1A1/TCF7L2/TXN/APP/FLNA/NOP53/YAP1/WWTR1/PRICKLE1/ZBTB16/PGR/DCLK1/SYNE1/STK3/PPP1R10/ARL2/CCT7/TRAF3IP2/ZPR1/LZTS2/DCLK2/PRKD1/PIK3R2/LATS2/PYGO1/HIKESHI/SESN2/RAB23/IPO5/GLI3/HYAL2/DVL1/BMP4/BYSL	35	BP
GO:0014823	response to activity	13/1264	83/18805	0.156627	2.33019	3.26023	0.00347139	0.0389154	0.0319526	COL6A1/FN1/COL4A2/MMP2/ZEB1/ANXA2/SOD2/CRY1/IL6/ITGA5/SRD5A1/NFATC1/SELENON	13	BP
GO:0090278	negative regulation of peptide hormone secretion	9/1264	47/18805	0.191489	2.84886	3.40668	0.00363569	0.040584	0.0333227	PDE8B/ADRA2C/CCN3/PTPN11/GNAO1/IRS1/JAGN1/SYTL4/BMP8A	9	BP
GO:0046620	regulation of organ growth	15/1264	103/18805	0.145631	2.16661	3.18692	0.00363678	0.040584	0.0333227	TGFBR3/BASP1/WT1/YBX3/YAP1/FGF2/ZFPM2/SAV1/STK3/WNT2/LATS2/BMPR1A/PPARA/GATA6/TBX2	15	BP
GO:0072524	pyridine-containing compound metabolic process	23/1264	187/18805	0.122995	1.82984	3.06139	0.00365143	0.040584	0.0333227	COL6A1/NNMT/LDHA/PRDX5/INSR/APP/PRPS2/VCP/TP53I3/PGLS/ARL2/NQO1/GALK1/ALDH1L2/NAPRT/PC/HAAO/PPARA/UCHL1/PFKM/PCK2/LIPA/HK2	23	BP
GO:0060411	cardiac septum morphogenesis	12/1264	74/18805	0.162162	2.41255	3.26821	0.00365756	0.040584	0.0333227	TGFBR3/CCN1/ZFPM2/ROBO1/SAV1/SOX4/ZFPM1/TBX3/BMPR1A/GATA6/BMP4/TBX2	12	BP
GO:0060420	regulation of heart growth	12/1264	74/18805	0.162162	2.41255	3.26821	0.00365756	0.040584	0.0333227	TGFBR3/BASP1/WT1/YAP1/FGF2/ZFPM2/SAV1/WNT2/BMPR1A/PPARA/GATA6/TBX2	12	BP
GO:2001234	negative regulation of apoptotic signaling pathway	28/1264	243/18805	0.115226	1.71427	3.0083	0.00372752	0.041276	0.0338909	SFRP2/CXCL12/TCF7L2/HSPB1/LGALS3/CD44/SLC25A6/RACK1/TPT1/FGF10/SOD2/YBX3/YAP1/FGF2/ITGAV/AR/CTTN/SNAI2/BDKRB2/MEIS3/BOK/TMBIM1/ZNF385A/HTRA2/CREB3L1/PCGF2/BMP4/TRIM32	28	BP
GO:0032868	response to insulin	35/1264	324/18805	0.108025	1.60712	2.95909	0.00378209	0.0417687	0.0342955	COL6A1/TWIST2/PDGFRB/ROR2/COL1A1/RAB13/EGFR/SOCS3/INSR/IRS2/ZBED3/IGF1R/PTPN11/PID1/ERRFI1/DDR2/CRY1/SLC9A1/IRS1/PIK3R3/SGCB/KANK1/SHC1/PIK3R2/SRD5A1/PRKCI/SLC39A14/SESN2/MYO1C/ERBB2/PPARA/GRB10/BCAR1/EPHA6/PCK2	35	BP
GO:2000648	positive regulation of stem cell proliferation	10/1264	56/18805	0.178571	2.65667	3.33283	0.00378738	0.0417687	0.0342955	PBX1/OSR2/FGF10/PRRX1/FGF2/KITLG/TBX3/VEGFC/LTBP3/HOXA3	10	BP
GO:0051017	actin filament bundle assembly	21/1264	166/18805	0.126506	1.88208	3.06423	0.00383045	0.0421582	0.0346153	ACTG1/PDLIM1/SYNPO2/FLNA/PHLDB2/DLC1/RHOD/CCN2/TJP1/SLC9A1/PAWR/FAM171A1/LUZP1/PIK3R2/ASAP3/CORO2B/SHROOM1/ARHGEF10/PLS3/SDC4/ARHGAP6	21	BP
GO:0003180	aortic valve morphogenesis	8/1264	39/18805	0.205128	3.05177	3.44307	0.00385475	0.0422546	0.0346944	CDH11/EMILIN1/ADAMTS5/ROBO1/TWIST1/SNAI2/NFATC1/BMP4	8	BP
GO:0060323	head morphogenesis	8/1264	39/18805	0.205128	3.05177	3.44307	0.00385475	0.0422546	0.0346944	COL1A1/CRISPLD2/ARID5B/MMP2/RRAS/STRA6/PTPN11/PRICKLE1	8	BP
GO:0055006	cardiac cell development	14/1264	94/18805	0.148936	2.21578	3.17206	0.00396516	0.0433774	0.0356163	TGFBR3/PDGFRB/PRKG1/OBSL1/LARGE1/PRICKLE1/SGCB/TBX3/PLEC/BMPR1A/PPARA/NAGLU/ADPRHL1/BMP4	14	BP
GO:0045216	cell-cell junction organization	26/1264	222/18805	0.117117	1.7424	2.98693	0.00408325	0.0445796	0.0366034	GPBAR1/CAV1/RAB13/ACTG1/FLNA/CDH11/ACE2/PARD3/NLGN4X/VCL/ACE/RAMP2/EFNB2/SNAI2/TJP1/KIRREL1/ACVRL1/ARL2/LSR/PLEC/SVEP1/NUMBL/PRKCI/JAM3/MYO1C/NLGN2	26	BP
GO:2001242	regulation of intrinsic apoptotic signaling pathway	23/1264	189/18805	0.121693	1.81047	3.00606	0.00416936	0.0454285	0.0373004	SFRP2/CXCL12/CAV1/MMP2/HSPB1/CD44/RACK1/TPT1/SOD2/APP/YBX3/P4HB/MYC/FGF2/SNAI2/BDKRB2/BOK/EIF5A/BAD/ZNF385A/HTRA2/CREB3L1/TRIM32	23	BP
GO:0045137	development of primary sexual characteristics	28/1264	245/18805	0.114286	1.70027	2.96164	0.00418052	0.045459	0.0373254	SFRP2/CYP1B1/RAB13/ARID5B/MMP2/BASP1/RHOBTB3/INSR/FLNA/WT1/YBX3/ZFPM2/ADAMTS1/AR/MAMLD1/RDH10/ACE/KITLG/PGR/BOK/HOXA10/NRIP1/HOXA11/MMP19/SRD5A1/ADAM32/FOXL2/GATA6	28	BP
GO:0002792	negative regulation of peptide secretion	9/1264	48/18805	0.1875	2.78951	3.3323	0.00421326	0.0456557	0.037487	PDE8B/ADRA2C/CCN3/PTPN11/GNAO1/IRS1/JAGN1/SYTL4/BMP8A	9	BP
GO:0006577	amino-acid betaine metabolic process	5/1264	17/18805	0.294118	4.3757	3.73783	0.00425932	0.0456557	0.037487	ALDH9A1/CPT1C/CRAT/ALDH7A1/DMGDH	5	BP
GO:0030728	ovulation	5/1264	17/18805	0.294118	4.3757	3.73783	0.00425932	0.0456557	0.037487	MMP2/ADAMTS1/PGR/NRIP1/MMP19	5	BP
GO:1900119	positive regulation of execution phase of apoptosis	5/1264	17/18805	0.294118	4.3757	3.73783	0.00425932	0.0456557	0.037487	FAP/DLC1/BOK/TNFRSF1A/HTRA2	5	BP
GO:0006949	syncytium formation	11/1264	66/18805	0.166667	2.47956	3.23224	0.00426266	0.0456557	0.037487	SH3PXD2A/ADGRB3/ADAMTS15/EHD2/ADAMTS5/KCNH1/DOCK1/CAPN2/EHD1/PTGFRN/TANC1	11	BP
GO:0010812	negative regulation of cell-substrate adhesion	11/1264	66/18805	0.166667	2.47956	3.23224	0.00426266	0.0456557	0.037487	SPOCK1/APOD/COL1A1/FBLN1/PHLDB2/DLC1/ACVRL1/KANK1/CORO2B/MELTF/ARHGAP6	11	BP
GO:0071384	cellular response to corticosteroid stimulus	11/1264	66/18805	0.166667	2.47956	3.23224	0.00426266	0.0456557	0.037487	CYP1B1/SERPINF1/EGFR/IGF1R/ACE/FBXO32/KLF9/ASS1/SRD5A1/PCK2/TBX2	11	BP
GO:0001558	regulation of cell growth	42/1264	410/18805	0.102439	1.52402	2.87981	0.00428237	0.0456557	0.037487	SFRP2/MEG3/SEMA5A/GNG4/CXCL12/IGFBP5/LTBP4/FN1/SPOCK1/IGFBP4/IGFBP7/RACK1/TMEM196/EGFR/WT1/YAP1/SERPINE2/MAP1B/CCN3/BDKRB1/CTTN/TEAD1/SPART/SLC9A1/ACVRL1/MUC12/FHL1/TNC/SESN2/PTPRS/SPP1/ERBB2/PPARA/ULK1/HYAL2/RGMA/PTCH2/BCAR1/NPR1/TRIM32/MUL1/DCBLD2	42	BP
GO:0070509	calcium ion import	13/1264	85/18805	0.152941	2.27536	3.16346	0.0042837	0.0456557	0.037487	TRPC4/CXCL12/PDGFRB/LGALS3/CACNB2/CACNA1C/PRNP/ACE/CACNA2D1/PLPP4/CACNA1D/CALHM2/SLC24A1	13	BP
GO:0003177	pulmonary valve development	6/1264	24/18805	0.25	3.71934	3.57834	0.00429098	0.0456557	0.037487	ADAMTS5/STRA6/ROBO1/TNFRSF1A/NFATC1/BMP4	6	BP
GO:0036303	lymph vessel morphogenesis	6/1264	24/18805	0.25	3.71934	3.57834	0.00429098	0.0456557	0.037487	PDPN/FGF2/ACVRL1/SVEP1/VEGFC/PKD1	6	BP
GO:0014812	muscle cell migration	16/1264	115/18805	0.13913	2.0699	3.08928	0.00431965	0.0458123	0.0376155	CYP1B1/IGFBP5/PDGFRB/PLAT/PRKG1/LRP1/CCN3/TRIB1/ADAMTS1/ACE/DDR2/TAFA5/BMPR1A/GRB10/BMP4/BIN3	16	BP
GO:0071385	cellular response to glucocorticoid stimulus	10/1264	57/18805	0.175439	2.61007	3.26795	0.00432255	0.0458123	0.0376155	CYP1B1/SERPINF1/EGFR/IGF1R/FBXO32/KLF9/ASS1/SRD5A1/PCK2/TBX2	10	BP
GO:0038084	vascular endothelial growth factor signaling pathway	14/1264	95/18805	0.147368	2.19246	3.1278	0.00437006	0.0462257	0.037955	TNXB/PDGFRB/ROR2/EGFR/INSR/EMILIN1/ROBO1/IGF1R/DDR2/DLL1/VEGFC/MYO1C/ERBB2/EPHA6	14	BP
GO:0010720	positive regulation of cell development	45/1264	447/18805	0.100671	1.49772	2.8589	0.00439912	0.0464427	0.0381332	PTN/SEMA5A/CXCL12/FN1/ID4/ROR2/SERPINF1/IL15/TGM2/CUX1/NFKBIZ/EGFR/DBN1/SERPINE2/MAP1B/FGF2/TRIB1/OBSL1/ROBO1/ZMIZ1/ACE/BIN1/ZBTB16/KITLG/SOX4/GLI2/WNT2/HOXA11/BAD/IL6/SMARCD3/BMP2/NUMBL/MAP2K2/VEGFC/IL15RA/STK25/PRKCI/S1PR2/GLI3/PLXND1/PDE5A/BMP4/CHODL/TRIM32	45	BP
GO:0051384	response to glucocorticoid	18/1264	136/18805	0.132353	1.96906	3.04462	0.00441725	0.0465438	0.0382161	CYP1B1/PAPPA/SERPINF1/PTGDS/IGFBP7/IGFBP2/EGFR/IGF1R/FOSL1/ACE/FBXO32/PTPRU/KLF9/IL6/ASS1/SRD5A1/PCK2/TBX2	18	BP
GO:0035886	vascular associated smooth muscle cell differentiation	8/1264	40/18805	0.2	2.97547	3.35737	0.00454003	0.0471828	0.0387408	SOD2/EDNRA/EFEMP2/RAMP2/SGCB/NFATC4/NFATC1/GATA6	8	BP
GO:0086091	regulation of heart rate by cardiac conduction	8/1264	40/18805	0.2	2.97547	3.35737	0.00454003	0.0471828	0.0387408	CAV1/CACNB2/CACNA1C/ACE/BIN1/CACNA2D1/CACNA1D/KCND3	8	BP
GO:0032000	positive regulation of fatty acid beta-oxidation	4/1264	11/18805	0.363636	5.40995	3.92728	0.00457281	0.0471828	0.0387408	IRS2/TWIST1/IRS1/PPARA	4	BP
GO:0032836	glomerular basement membrane development	4/1264	11/18805	0.363636	5.40995	3.92728	0.00457281	0.0471828	0.0387408	SULF2/NID1/WT1/LAMB2	4	BP
GO:0061140	lung secretory cell differentiation	4/1264	11/18805	0.363636	5.40995	3.92728	0.00457281	0.0471828	0.0387408	FGF10/NFIB/HOXA5/GATA6	4	BP
GO:0071635	negative regulation of transforming growth factor beta production	4/1264	11/18805	0.363636	5.40995	3.92728	0.00457281	0.0471828	0.0387408	FN1/FBLN1/TSKU/GATA6	4	BP
GO:0090394	negative regulation of excitatory postsynaptic potential	4/1264	11/18805	0.363636	5.40995	3.92728	0.00457281	0.0471828	0.0387408	NLGN4X/SYNE1/S1PR2/MTMR2	4	BP
GO:0098903	regulation of membrane repolarization during action potential	4/1264	11/18805	0.363636	5.40995	3.92728	0.00457281	0.0471828	0.0387408	CAV1/FLNA/CACNA2D1/CACNB3	4	BP
GO:1905383	protein localization to presynapse	4/1264	11/18805	0.363636	5.40995	3.92728	0.00457281	0.0471828	0.0387408	HSPB1/RAB27B/MAP1A/DVL1	4	BP
GO:0010717	regulation of epithelial to mesenchymal transition	17/1264	126/18805	0.134921	2.00726	3.04525	0.00457827	0.0471828	0.0387408	SFRP2/TNXB/COL1A1/TCF7L2/PHLDB1/TGFB1I1/PHLDB2/PDPN/PTK2/VASN/WWTR1/TWIST1/LOXL2/IL6/BMP2/MARK1/BMP4	17	BP
GO:0010811	positive regulation of cell-substrate adhesion	17/1264	126/18805	0.134921	2.00726	3.04525	0.00457827	0.0471828	0.0387408	FBLN2/FN1/CCDC80/FBLN1/TRIOBP/NID1/CCN1/FLNA/P4HB/RRAS/EMILIN1/EFEMP2/DOCK1/C1QBP/ARL2/ITGA5/SDC4	17	BP
GO:0006163	purine nucleotide metabolic process	45/1264	448/18805	0.100446	1.49438	2.84295	0.00458203	0.0471828	0.0387408	COL6A1/PDE8B/PDE10A/RORA/NNMT/LDHA/PRDX5/NME2/GUK1/MAGI3/INSR/APP/PRPS2/IMPDH2/VCP/ADCY1/PID1/TP53I3/PGLS/NME4/MT-ATP8/ARL2/BAD/NQO1/GALK1/ALDH1L2/LRGUK/NAPRT/ITPA/NDUFV3/NT5E/RAB23/PC/HAAO/PPARA/PDE5A/DNAJC30/UCHL1/PFKM/PCK2/NPR1/LIPA/SELENON/PRPSAP1/HK2	45	BP
GO:0001945	lymph vessel development	7/1264	32/18805	0.21875	3.25443	3.42622	0.00463836	0.0475826	0.0390691	PDPN/FGF2/EFNB2/ACVRL1/SVEP1/VEGFC/PKD1	7	BP
GO:0021532	neural tube patterning	7/1264	32/18805	0.21875	3.25443	3.42622	0.00463836	0.0475826	0.0390691	PTCH1/TULP3/TCTN1/GLI3/IFT140/BMP4/GPR161	7	BP
GO:0009100	glycoprotein metabolic process	41/1264	400/18805	0.1025	1.52493	2.84863	0.00467864	0.0479054	0.0393341	GALNT13/GFPT2/MGAT4C/SULF2/TMTC1/IL15/TCF7L2/ADAMTS12/OSTC/CHSY3/EDNRA/DSEL/ST6GALNAC5/UST/LARGE1/GPC1/CHST15/CHST2/PCSK6/PAWR/EDEM2/ITM2C/BMP2/GXYLT2/POGLUT3/GANC/MGAT2/PLOD3/ST6GALNAC6/NAGLU/ST6GALNAC4/PMM1/PGM3/CHPF2/MGAT3/FBXO17/CHST14/SLC2A10/ST3GAL4/EXTL2/MAN1C1	41	BP
GO:0001764	neuron migration	23/1264	191/18805	0.120419	1.79152	2.9514	0.00474723	0.0485163	0.0398358	CXCL12/SPOCK1/COL3A1/NDN/ULK4/PRKG1/FLNA/MATN2/MAP1B/ADGRL3/ZMIZ1/LARGE1/TUBB2A/TWIST1/DCLK1/NAV1/EMX2/ASTN2/IGSF10/PEX5/NTNG2/MARK1/ACAP3	23	BP
GO:0051223	regulation of protein transport	45/1264	449/18805	0.100223	1.49105	2.82704	0.0047714	0.0486718	0.0399634	PDE8B/APOD/TCF7L2/TXN/RACK1/EGFR/PKDCC/SLC16A1/APP/FLNA/ADRA2C/IRS2/CCN3/PTPN11/GNA11/SOX4/GNAO1/IRS1/SEC24A/BAD/IL6/ZPR1/EDEM2/JAGN1/PRKD1/PIK3R2/VEGFC/SEPTIN8/SYTL4/RHBDF1/P3H1/RAB23/NR1H3/IPO5/GLI3/NLGN2/SIDT2/HYAL2/APBB1/RIPOR1/TMEM30A/BMP8A/PFKM/BMP4/PCK2	45	BP
GO:0048008	platelet-derived growth factor receptor signaling pathway	15/1264	106/18805	0.141509	2.10529	3.06331	0.00478851	0.0487548	0.0400316	PDGFRB/ROR2/APOD/ARID5B/PLAT/EGFR/LRP1/INSR/IGF1R/PTPN11/DDR2/STON1/ERBB2/BCAR1/EPHA6	15	BP
GO:0034394	protein localization to cell surface	11/1264	67/18805	0.164179	2.44255	3.17526	0.00479747	0.0487548	0.0400316	FGF10/FGF7/TAX1BP3/FLNA/VCL/PTPRU/ASTN2/MAP1A/JAM3/NLGN2/SNX33	11	BP
GO:0060043	regulation of cardiac muscle cell proliferation	9/1264	49/18805	0.183673	2.73258	3.25981	0.00485996	0.049206	0.040402	TGFBR3/YAP1/FGF2/ZFPM2/SAV1/WNT2/BMPR1A/GATA6/TBX2	9	BP
GO:0070849	response to epidermal growth factor	9/1264	49/18805	0.183673	2.73258	3.25981	0.00485996	0.049206	0.040402	COL1A1/EEF1A1/EGFR/PTPN11/SNAI2/GAREM1/ZPR1/ERBB2/PLCG1	9	BP
GO:0032535	regulation of cellular component size	37/1264	353/18805	0.104816	1.55938	2.84805	0.00487996	0.0493166	0.0404929	PAK3/COL6A1/SEMA5A/CXCL12/FN1/GSN/TRIOBP/KANK2/PLEKHH2/MAP1B/ADD3/SVIL/SPTBN1/AKT3/NCKAP1/CDC42EP1/AP2M1/CDC42EP5/BIN1/CTTN/LMOD1/SPART/CDC42EP2/GPRC5B/KIRREL1/RAP1GAP2/CDC42EP4/KCNK6/KANK1/PRKD1/PIK3R2/PTPRS/SPP1/ULK1/SLC12A4/RGMA/CCDC51	37	BP
GO:0032507	maintenance of protein location in cell	10/1264	58/18805	0.172414	2.56506	3.20444	0.00491555	0.0495842	0.0407126	CAV1/TXN/KDELR2/DBN1/PGR/DZIP1/SYNE1/ARL2/KDELR3/HK2	10	BP
GO:0061572	actin filament bundle organization	21/1264	170/18805	0.123529	1.83779	2.94556	0.00505987	0.0509454	0.0418303	ACTG1/PDLIM1/SYNPO2/FLNA/PHLDB2/DLC1/RHOD/CCN2/TJP1/SLC9A1/PAWR/FAM171A1/LUZP1/PIK3R2/ASAP3/CORO2B/SHROOM1/ARHGEF10/PLS3/SDC4/ARHGAP6	21	BP
GO:0009135	purine nucleoside diphosphate metabolic process	16/1264	117/18805	0.136752	2.03451	3.01314	0.00512103	0.0513709	0.0421796	COL6A1/LDHA/GUK1/MAGI3/INSR/APP/ARL2/BAD/GALK1/LRGUK/NT5E/PPARA/UCHL1/PFKM/LIPA/HK2	16	BP
GO:0009179	purine ribonucleoside diphosphate metabolic process	16/1264	117/18805	0.136752	2.03451	3.01314	0.00512103	0.0513709	0.0421796	COL6A1/LDHA/GUK1/MAGI3/INSR/APP/ARL2/BAD/GALK1/LRGUK/NT5E/PPARA/UCHL1/PFKM/LIPA/HK2	16	BP
GO:0009636	response to toxic substance	30/1264	272/18805	0.110294	1.64089	2.85801	0.00520739	0.0521411	0.042812	CYP1B1/COL6A1/PXDN/NXN/TXN/PRDX5/SOD2/MAP1B/SELENOW/MT2A/TXNRD1/SOD3/ADH5/ALDH1A1/GRIA1/SLC22A3/GPX8/NQO1/ASS1/SRD5A1/SESN2/PRKCG/GPX7/HTRA2/RDH11/BPHL/EPHX1/CLIC2/GSTM3/GATA6	30	BP
GO:0048864	stem cell development	13/1264	87/18805	0.149425	2.22306	3.06936	0.00524269	0.0522061	0.0428654	SEMA5A/FN1/EDNRA/ALDH1A2/FGF2/RDH10/TWIST1/KITLG/SNAI2/EFNB1/BMPR1A/SEMA4B/BMP4	13	BP
GO:0055013	cardiac muscle cell development	13/1264	87/18805	0.149425	2.22306	3.06936	0.00524269	0.0522061	0.0428654	PDGFRB/PRKG1/OBSL1/LARGE1/PRICKLE1/SGCB/TBX3/PLEC/BMPR1A/PPARA/NAGLU/ADPRHL1/BMP4	13	BP
GO:0120193	tight junction organization	13/1264	87/18805	0.149425	2.22306	3.06936	0.00524269	0.0522061	0.0428654	GPBAR1/RAB13/ACTG1/PARD3/RAMP2/SNAI2/TJP1/ACVRL1/ARL2/LSR/PLEC/SVEP1/MYO1C	13	BP
GO:0032965	regulation of collagen biosynthetic process	8/1264	41/18805	0.195122	2.9029	3.27429	0.00531507	0.05283	0.0433776	PRDX5/VIM/EMILIN1/DDR2/IL6/LARP6/CREB3L1/BMP4	8	BP
GO:0032331	negative regulation of chondrocyte differentiation	6/1264	25/18805	0.24	3.57057	3.45242	0.00533005	0.0528823	0.0434206	ADAMTS12/PTPN11/SNAI2/LTBP3/GLI3/BMP4	6	BP
GO:0150116	regulation of cell-substrate junction organization	11/1264	68/18805	0.161765	2.40663	3.1193	0.00538406	0.0533208	0.0437806	APOD/ACTG1/PHLDB2/DLC1/PTK2/VCL/IQSEC1/SLC9A1/ACVRL1/SDC4/ARHGAP6	11	BP
GO:0031128	developmental induction	7/1264	33/18805	0.212121	3.15581	3.32723	0.00555198	0.0543811	0.0446512	FGF10/FGF2/ROBO1/WNT2/HOXA11/BMP2/BMP4	7	BP
GO:0001710	mesodermal cell fate commitment	5/1264	18/18805	0.277778	4.1326	3.56931	0.00557533	0.0543811	0.0446512	SFRP2/HOXA11/BMPR1A/BMP4/SMAD1	5	BP
GO:0010755	regulation of plasminogen activation	5/1264	18/18805	0.277778	4.1326	3.56931	0.00557533	0.0543811	0.0446512	ANXA2/PLAT/SERPINE2/CLEC3B/MELTF	5	BP
GO:0070206	protein trimerization	5/1264	18/18805	0.277778	4.1326	3.56931	0.00557533	0.0543811	0.0446512	COL1A2/PXDN/SCARA5/APP/STEAP4	5	BP
GO:0071895	odontoblast differentiation	5/1264	18/18805	0.277778	4.1326	3.56931	0.00557533	0.0543811	0.0446512	MAP1B/FAM20C/NFE2L1/BMP2/BMP4	5	BP
GO:0110096	cellular response to aldehyde	5/1264	18/18805	0.277778	4.1326	3.56931	0.00557533	0.0543811	0.0446512	IGF1R/ADH5/ACE/ALDH1A1/RDH11	5	BP
GO:1990403	embryonic brain development	5/1264	18/18805	0.277778	4.1326	3.56931	0.00557533	0.0543811	0.0446512	RPL10/PRICKLE1/TBC1D23/CC2D2A/IFT140	5	BP
GO:0035272	exocrine system development	9/1264	50/18805	0.18	2.67793	3.18912	0.00558114	0.0543811	0.0446512	TGM2/FGF10/EGFR/FGF7/INSR/NFIB/SNAI2/PLXND1/TWSG1	9	BP
GO:0098815	modulation of excitatory postsynaptic potential	9/1264	50/18805	0.18	2.67793	3.18912	0.00558114	0.0543811	0.0446512	NLGN1/APP/NLGN4X/SYNE1/GRIA1/S1PR2/NLGN2/DVL1/MTMR2	9	BP
GO:0021543	pallium development	23/1264	194/18805	0.118557	1.76381	2.87061	0.00573776	0.0558072	0.0458222	LAMB1/ID4/COL3A1/BTBD3/EGFR/FLNA/ROBO1/IGF1R/ZMIZ1/TSKU/LARGE1/TUBB2A/FEZ1/BNIP3/GRIA1/EMX2/DCLK2/SRD5A1/PEX5/PTPRS/GLI3/FAT4/EFHC1	23	BP
GO:0010631	epithelial cell migration	14/1264	98/18805	0.142857	2.12534	2.99824	0.00578946	0.0562094	0.0461524	FGF10/MCC/KANK2/SASH1/FGF7/IRS2/PTK2/PTPN11/DOCK1/KITLG/SNAI2/IQSEC1/KANK1/PLCG1	14	BP
GO:0030168	platelet activation	18/1264	140/18805	0.128571	1.91281	2.91004	0.00599184	0.0579673	0.0475958	EMILIN2/COL3A1/HSPB1/ACTG1/PRKG1/GP1BB/FLNA/ADRA2C/SERPINE2/PDPN/EMILIN1/VCL/DGKI/FIBP/IL6/FUNDC2/SVEP1/P2RY1	18	BP
GO:0061041	regulation of wound healing	18/1264	140/18805	0.128571	1.91281	2.91004	0.00599184	0.0579673	0.0475958	CAV1/EMILIN2/ANXA2/ACTG1/PLAT/PRKG1/FAP/SERPINE2/PHLDB2/FGF2/EMILIN1/PTK2/DDR2/TAFA5/KANK1/TBXA2R/PROS1/ST3GAL4	18	BP
GO:0030193	regulation of blood coagulation	11/1264	69/18805	0.15942	2.37176	3.06432	0.0060258	0.0581923	0.0477805	CAV1/EMILIN2/ANXA2/PLAT/PRKG1/FAP/SERPINE2/EMILIN1/TBXA2R/PROS1/ST3GAL4	11	BP
GO:0006575	modified amino acid metabolic process	22/1264	184/18805	0.119565	1.77882	2.8498	0.00615877	0.0592242	0.0486278	SOD2/OSBPL10/P4HB/PCYOX1/OSBPL5/ALDH9A1/PLOD2/GSTM5/CPT1C/GGH/ALDH1L2/ASS1/DIO2/CRAT/GGT7/PLOD3/ALDH7A1/GSTA4/DMGDH/AGXT2/GSTM3/BHMT2	22	BP
GO:0006040	amino sugar metabolic process	8/1264	42/18805	0.190476	2.83379	3.1937	0.00618711	0.0592242	0.0486278	GFPT2/UAP1/LARGE1/ALDH1A1/CHST2/PGM3/MGAT3/EXTL2	8	BP
GO:0010951	negative regulation of endopeptidase activity	8/1264	42/18805	0.190476	2.83379	3.1937	0.00618711	0.0592242	0.0486278	SERPINH1/SPOCK1/SERPINF1/TIMP1/TIMP3/SERPINE2/SERPINB6/BIN1	8	BP
GO:0014044	Schwann cell development	8/1264	42/18805	0.190476	2.83379	3.1937	0.00618711	0.0592242	0.0486278	COL6A1/PARD3/LAMB2/NDRG1/PLEC/MAP2K2/ERBB2/ARHGEF10	8	BP
GO:0021983	pituitary gland development	8/1264	42/18805	0.190476	2.83379	3.1937	0.00618711	0.0592242	0.0486278	FGF10/ALDH1A2/FGF2/GLI2/BMP2/SRD5A1/BMPR1A/BMP4	8	BP
GO:0010562	positive regulation of phosphorus metabolic process	48/1264	493/18805	0.0973631	1.44851	2.70892	0.00628193	0.0595957	0.0489328	SFRP2/PDGFRB/CAV1/IL15/FBN1/TXN/RACK1/FGF10/CCN1/EGFR/SASH1/FGF7/INSR/APP/ADRA2C/CDK2AP1/FGF2/PTK2/PELI2/AR/ROBO1/PRNP/VCP/PTPN11/PID1/KITLG/DDR2/GPRC5B/PIK3R3/TNKS1BP1/CAPN2/IL6/ITGA5/GPNMB/BMP2/MAP2K2/P2RY1/S1PR2/ERBB2/PTH1R/PPARA/GRB10/FAXDC2/CAMKK2/UCHL1/DSTYK/BMP4/RALB	48	BP
GO:0045937	positive regulation of phosphate metabolic process	48/1264	493/18805	0.0973631	1.44851	2.70892	0.00628193	0.0595957	0.0489328	SFRP2/PDGFRB/CAV1/IL15/FBN1/TXN/RACK1/FGF10/CCN1/EGFR/SASH1/FGF7/INSR/APP/ADRA2C/CDK2AP1/FGF2/PTK2/PELI2/AR/ROBO1/PRNP/VCP/PTPN11/PID1/KITLG/DDR2/GPRC5B/PIK3R3/TNKS1BP1/CAPN2/IL6/ITGA5/GPNMB/BMP2/MAP2K2/P2RY1/S1PR2/ERBB2/PTH1R/PPARA/GRB10/FAXDC2/CAMKK2/UCHL1/DSTYK/BMP4/RALB	48	BP
GO:0021987	cerebral cortex development	17/1264	130/18805	0.130769	1.9455	2.90386	0.00628241	0.0595957	0.0489328	LAMB1/COL3A1/BTBD3/EGFR/FLNA/ROBO1/ZMIZ1/TUBB2A/BNIP3/GRIA1/EMX2/SRD5A1/PEX5/PTPRS/GLI3/FAT4/EFHC1	17	BP
GO:0046324	regulation of D-glucose import	10/1264	60/18805	0.166667	2.47956	3.08133	0.00629169	0.0595957	0.0489328	INSR/IRS2/ACE/PTPN11/PID1/IRS1/CLTCL1/PRKCI/GRB10/HK2	10	BP
GO:0048012	hepatocyte growth factor receptor signaling pathway	10/1264	60/18805	0.166667	2.47956	3.08133	0.00629169	0.0595957	0.0489328	PDGFRB/ROR2/EGFR/ADAMTS12/INSR/IGF1R/DDR2/ERBB2/BCAR1/EPHA6	10	BP
GO:0070613	regulation of protein processing	10/1264	60/18805	0.166667	2.47956	3.08133	0.00629169	0.0595957	0.0489328	GSN/ANXA2/PLAT/SERPINE2/PRNP/SPON1/LDLRAD3/CLEC3B/IFT52/MELTF	10	BP
GO:0051259	protein complex oligomerization	30/1264	276/18805	0.108696	1.61711	2.77242	0.0063961	0.0604793	0.0496583	COL6A1/ALDH1A3/COL1A2/PXDN/SCARA5/TGM2/GRIA3/SOD2/BASP1/ARC/APP/ALDH1A2/PRNP/BOK/ALDH9A1/SLC9A1/STK3/KCNS2/STEAP4/ACOT13/THG1L/KCTD8/ATL3/PEX5/EHD1/ATL1/PKD1/KCNC4/KCND3/KCTD11	30	BP
GO:0003207	cardiac chamber formation	4/1264	12/18805	0.333333	4.95912	3.68267	0.00649765	0.0609099	0.0500119	EDNRA/SMARCD3/BMP2/TBX2	4	BP
GO:0033629	negative regulation of cell adhesion mediated by integrin	4/1264	12/18805	0.333333	4.95912	3.68267	0.00649765	0.0609099	0.0500119	CYP1B1/PTPN11/SNAI2/JAM3	4	BP
GO:0071394	cellular response to testosterone stimulus	4/1264	12/18805	0.333333	4.95912	3.68267	0.00649765	0.0609099	0.0500119	AR/IGF1R/SRD5A1/SPP1	4	BP
GO:1901862	negative regulation of muscle tissue development	4/1264	12/18805	0.333333	4.95912	3.68267	0.00649765	0.0609099	0.0500119	IGFBP5/YBX3/TWIST1/BMP4	4	BP
GO:1990535	neuron projection maintenance	4/1264	12/18805	0.333333	4.95912	3.68267	0.00649765	0.0609099	0.0500119	INSR/APP/PRNP/MAP1A	4	BP
GO:0003148	outflow tract septum morphogenesis	6/1264	26/18805	0.230769	3.43324	3.33278	0.00654189	0.0611138	0.0501793	ZFPM2/ROBO1/BMPR1A/GATA6/BMP4/TBX2	6	BP
GO:0060740	prostate gland epithelium morphogenesis	6/1264	26/18805	0.230769	3.43324	3.33278	0.00654189	0.0611138	0.0501793	ID4/MMP2/FGF10/AR/TNC/BMP4	6	BP
GO:1901889	negative regulation of cell junction assembly	7/1264	34/18805	0.205882	3.06299	3.23195	0.00659386	0.0614937	0.0504912	APOD/APP/PHLDB2/DLC1/ACE/ACVRL1/ARHGAP6	7	BP
GO:0043627	response to estrogen	11/1264	70/18805	0.157143	2.33787	3.01029	0.00672611	0.0625126	0.0513278	CAV1/MMP2/IGFBP2/AR/HOXA10/HOXA11/SRD5A1/TRIM25/KRT19/GSTM3/GATA6	11	BP
GO:0048662	negative regulation of smooth muscle cell proliferation	11/1264	70/18805	0.157143	2.33787	3.01029	0.00672611	0.0625126	0.0513278	IGFBP5/APOD/SOD2/PRKG1/ACE2/TRIB1/EFEMP2/TAFA5/BMP2/BMP4/NPR1	11	BP
GO:0042471	ear morphogenesis	17/1264	131/18805	0.129771	1.93065	2.8693	0.00678024	0.0629081	0.0516526	ALDH1A3/OSR2/SPARC/ZEB1/TRIOBP/FGF10/EDNRA/PRRX1/LRIG3/TWIST1/ATP8A2/TBX3/SOBP/NAGLU/PTK7/DVL1/TBX2	17	BP
GO:0060349	bone morphogenesis	14/1264	100/18805	0.14	2.08283	2.91443	0.00692572	0.0641485	0.052671	SERPINH1/OSR2/COL3A1/COL1A1/SFRP4/TSKU/TWIST1/THBS3/MMP16/HOXA11/LTBP3/RAB23/GLI3/BMP4	14	BP
GO:0051495	positive regulation of cytoskeleton organization	22/1264	186/18805	0.11828	1.75969	2.79503	0.00698171	0.0644676	0.0529331	SEMA5A/NAV3/GSN/SYNPO2/FLNA/MAP1B/ADD3/NCKAP1/CDC42EP1/CCN2/CDC42EP5/BIN1/CTTN/LMOD1/CDC42EP2/KIRREL1/ARL2/CDC42EP4/SLAIN2/PRKD1/ARHGEF10/SDC4	22	BP
GO:0009953	dorsal/ventral pattern formation	13/1264	90/18805	0.144444	2.14895	2.93292	0.00699575	0.0644676	0.0529331	NBL1/PTCH1/GLI2/ACVRL1/DYNC2H1/TULP3/HOXA11/TCTN1/BMPR1A/GLI3/IFT52/BMP4/GPR161	13	BP
GO:2001057	reactive nitrogen species metabolic process	13/1264	90/18805	0.144444	2.14895	2.93292	0.00699575	0.0644676	0.0529331	CYP1B1/CAV1/RORA/PRDX5/SOD2/INSR/APP/DDAH2/NQO1/ASS1/DDAH1/PPARA/AGXT2	13	BP
GO:0003018	vascular process in circulatory system	30/1264	278/18805	0.107914	1.60547	2.73014	0.0070704	0.0648355	0.0532351	CAV1/MMP2/SOD2/EGFR/PRKG1/LRP1/SLC16A1/INSR/EDNRA/ADRA2C/ADD3/ACE2/AKAP12/SOD3/SLC24A3/ACE/RAMP2/BDKRB2/TJP1/VSTM4/SLC22A3/SLC4A3/TBXA2R/PLEC/SVEP1/P2RY1/DDAH1/PLOD3/SLC2A10/NPR1	30	BP
GO:0042306	regulation of protein import into nucleus	10/1264	61/18805	0.163934	2.43891	3.02162	0.00708337	0.0648355	0.0532351	APOD/FLNA/ZPR1/PRKD1/PIK3R2/RAB23/IPO5/GLI3/HYAL2/BMP4	10	BP
GO:0043113	receptor clustering	10/1264	61/18805	0.163934	2.43891	3.02162	0.00708337	0.0648355	0.0532351	PTN/CHRDL1/NLGN1/GSN/FLNA/MAGI2/NRXN2/SYNGAP1/NLGN2/DVL1	10	BP
GO:0060038	cardiac muscle cell proliferation	10/1264	61/18805	0.163934	2.43891	3.02162	0.00708337	0.0648355	0.0532351	TGFBR3/YAP1/FGF2/ZFPM2/SAV1/WNT2/BMPR1A/GATA6/SMAD1/TBX2	10	BP
GO:0010421	hydrogen peroxide-mediated programmed cell death	5/1264	19/18805	0.263158	3.9151	3.41259	0.00715397	0.0650218	0.053388	RACK1/DDR2/PAWR/STK25/ENDOG	5	BP
GO:0031053	primary miRNA processing	5/1264	19/18805	0.263158	3.9151	3.41259	0.00715397	0.0650218	0.053388	DDX5/IL6/NCBP2/BMP4/SMAD1	5	BP
GO:0097094	craniofacial suture morphogenesis	5/1264	19/18805	0.263158	3.9151	3.41259	0.00715397	0.0650218	0.053388	TWIST1/MMP16/RAB23/GLI3/BMP4	5	BP
GO:0097320	plasma membrane tubulation	5/1264	19/18805	0.263158	3.9151	3.41259	0.00715397	0.0650218	0.053388	EHD2/WASL/MICALL1/SNX33/BIN3	5	BP
GO:0001709	cell fate determination	8/1264	43/18805	0.186047	2.76788	3.11544	0.00716352	0.0650218	0.053388	TNXB/PRRX1/PTCH1/DLL1/PTCH2/GATA6/BMP4/TBX2	8	BP
GO:0010466	negative regulation of peptidase activity	9/1264	52/18805	0.173077	2.57493	3.0528	0.00726878	0.0653229	0.0536353	SERPINH1/SPOCK1/SERPINF1/TIMP1/TIMP3/LRP1/SERPINE2/SERPINB6/BIN1	9	BP
GO:0030838	positive regulation of actin filament polymerization	9/1264	52/18805	0.173077	2.57493	3.0528	0.00726878	0.0653229	0.0536353	NCKAP1/CDC42EP1/CDC42EP5/BIN1/CTTN/LMOD1/CDC42EP2/KIRREL1/CDC42EP4	9	BP
GO:0036215	response to stem cell factor	9/1264	52/18805	0.173077	2.57493	3.0528	0.00726878	0.0653229	0.0536353	PDGFRB/ROR2/EGFR/INSR/IGF1R/RABGEF1/DDR2/ERBB2/EPHA6	9	BP
GO:0036216	cellular response to stem cell factor stimulus	9/1264	52/18805	0.173077	2.57493	3.0528	0.00726878	0.0653229	0.0536353	PDGFRB/ROR2/EGFR/INSR/IGF1R/RABGEF1/DDR2/ERBB2/EPHA6	9	BP
GO:0038109	Kit signaling pathway	9/1264	52/18805	0.173077	2.57493	3.0528	0.00726878	0.0653229	0.0536353	PDGFRB/ROR2/EGFR/INSR/IGF1R/RABGEF1/DDR2/ERBB2/EPHA6	9	BP
GO:0042572	retinol metabolic process	9/1264	52/18805	0.173077	2.57493	3.0528	0.00726878	0.0653229	0.0536353	CYP1B1/ALDH1A3/ALDH1A2/RDH10/ALDH1A1/CYP27C1/PNPLA4/DHRS4/RDH11	9	BP
GO:0014902	myotube differentiation	17/1264	132/18805	0.128788	1.91603	2.83504	0.00730946	0.0654442	0.0537349	COL6A1/NACA/ADGRB3/ADAMTS15/CCN3/EHD2/ADAMTS5/LARGE1/KCNH1/DOCK1/CAPN2/PLEC/EHD1/PTGFRN/TANC1/BIN3/SELENON	17	BP
GO:0018108	peptidyl-tyrosine phosphorylation	23/1264	198/18805	0.116162	1.72818	2.76506	0.00731838	0.0654442	0.0537349	SFRP2/PDGFRB/IL15/FGF10/EGFR/PKDCC/FGF7/INSR/APP/ABL2/GPRC5A/PTK2/IGF1R/PRNP/PTPN11/KITLG/ERRFI1/DDR2/GPRC5B/IL6/ITGA5/ERBB2/HYAL2	23	BP
GO:0070374	positive regulation of ERK1 and ERK2 cascade	23/1264	198/18805	0.116162	1.72818	2.76506	0.00731838	0.0654442	0.0537349	PDE8B/GPBAR1/PDGFRB/CD44/FGF10/EGFR/CAVIN3/APP/FGF2/AKAP12/CCN2/PTPN11/DDR2/ALKAL2/GAREM1/SHC1/GPNMB/BMP2/BMPER/P2RY1/TPBG/DSTYK/BMP4	23	BP
GO:0090100	positive regulation of transmembrane receptor protein serine/threonine kinase signaling pathway	15/1264	111/18805	0.135135	2.01046	2.86615	0.00735208	0.0656375	0.0538936	TGFBR3/CCN1/TGFB1I1/ACVRL1/GDF7/BMP2/BMPER/BMPR1A/CDKN2B/TWSG1/GDF11/GATA6/SLC2A10/BMP4/MEN1	15	BP
GO:0007219	Notch signaling pathway	22/1264	187/18805	0.117647	1.75028	2.76789	0.00742575	0.0661865	0.0543444	FGF10/APP/YAP1/CCN3/DTX4/S1PR3/ROBO1/ZMIZ1/SNAI2/DLL1/ACVRL1/DTX1/BMP2/RFNG/PRKCI/EPN2/NOTCH3/BEND6/HOXD3/KRT19/IFT74/TBX2	22	BP
GO:2001233	regulation of apoptotic signaling pathway	40/1264	399/18805	0.100251	1.49147	2.66362	0.00745353	0.0663254	0.0544585	SFRP2/CXCL12/CAV1/MMP2/TCF7L2/HSPB1/LGALS3/CD44/SLC25A6/RACK1/TPT1/FGF10/SOD2/APP/YBX3/YAP1/P4HB/MYC/FGF2/ITGAV/AR/CTTN/SNAI2/BDKRB2/MEIS3/BOK/EIF5A/STK3/BAD/ITM2C/TMBIM1/NFATC4/ZNF385A/HYAL2/HTRA2/TRAF7/CREB3L1/PCGF2/BMP4/TRIM32	40	BP
GO:0045600	positive regulation of fat cell differentiation	11/1264	71/18805	0.15493	2.30495	2.95718	0.0074885	0.066418	0.0545345	SFRP2/MEDAG/ZBTB7C/SAV1/ZBTB16/SNAI2/AAMDC/STK3/BMP2/CARM1/ZNF385A	11	BP
GO:1900046	regulation of hemostasis	11/1264	71/18805	0.15493	2.30495	2.95718	0.0074885	0.066418	0.0545345	CAV1/EMILIN2/ANXA2/PLAT/PRKG1/FAP/SERPINE2/EMILIN1/TBXA2R/PROS1/ST3GAL4	11	BP
GO:0008286	insulin receptor signaling pathway	21/1264	176/18805	0.119318	1.77514	2.77341	0.00750058	0.066418	0.0545345	COL6A1/PDGFRB/ROR2/EGFR/SOCS3/INSR/IRS2/IGF1R/PTPN11/PID1/DDR2/IRS1/PIK3R3/KANK1/SHC1/PIK3R2/SLC39A14/ERBB2/GRB10/BCAR1/EPHA6	21	BP
GO:0072331	signal transduction by p53 class mediator	20/1264	165/18805	0.121212	1.80332	2.78213	0.00753555	0.0665915	0.054677	CD44/RPL5/DDX5/RPS20/NOP53/MYC/TWIST1/DYRK3/SNAI2/BDKRB2/SOX4/BOK/EIF5A/PLA2R1/NDRG1/HIC1/SESN2/CHEK2/ZNF385A/BOP1	20	BP
GO:0034446	substrate adhesion-dependent cell spreading	14/1264	101/18805	0.138614	2.06221	2.87326	0.00755692	0.0665915	0.054677	LAMB1/FN1/LAMC1/FBLN1/TRIOBP/FLNA/P4HB/PDPN/ITGAV/PTK2/DOCK1/C1QBP/KANK1/MELTF	14	BP
GO:0090132	epithelium migration	14/1264	101/18805	0.138614	2.06221	2.87326	0.00755692	0.0665915	0.054677	FGF10/MCC/KANK2/SASH1/FGF7/IRS2/PTK2/PTPN11/DOCK1/KITLG/SNAI2/IQSEC1/KANK1/PLCG1	14	BP
GO:0006720	isoprenoid metabolic process	16/1264	122/18805	0.131148	1.95113	2.82923	0.00766187	0.0672257	0.0551976	CYP1B1/ALDH1A3/EGFR/LRP1/ALDH1A2/RDH10/ADH5/ALDH1A1/SRD5A1/CYP27C1/HTRA2/PNPLA4/DHRS4/RDH11/LSS/LIPA	16	BP
GO:0014032	neural crest cell development	12/1264	81/18805	0.148148	2.20406	2.91515	0.00766598	0.0672257	0.0551976	SEMA5A/FN1/EDNRA/ALDH1A2/RDH10/TWIST1/KITLG/SNAI2/EFNB1/BMPR1A/SEMA4B/BMP4	12	BP
GO:1903036	positive regulation of response to wounding	12/1264	81/18805	0.148148	2.20406	2.91515	0.00766598	0.0672257	0.0551976	PTN/EMILIN2/ACTG1/PLAT/FLNA/EMILIN1/PTK2/IGF1R/DDR2/KANK1/TBXA2R/ST3GAL4	12	BP
GO:0018212	peptidyl-tyrosine modification	23/1264	199/18805	0.115578	1.7195	2.73905	0.00776479	0.0676299	0.0555296	SFRP2/PDGFRB/IL15/FGF10/EGFR/PKDCC/FGF7/INSR/APP/ABL2/GPRC5A/PTK2/IGF1R/PRNP/PTPN11/KITLG/ERRFI1/DDR2/GPRC5B/IL6/ITGA5/ERBB2/HYAL2	23	BP
GO:0032271	regulation of protein polymerization	23/1264	199/18805	0.115578	1.7195	2.73905	0.00776479	0.0676299	0.0555296	PAK3/NAV3/GSN/TRIOBP/KANK2/MAP1B/ADD3/SVIL/SPTBN1/NCKAP1/CDC42EP1/CDC42EP5/BIN1/CTTN/LMOD1/CDC42EP2/KIRREL1/ARL2/CDC42EP4/KANK1/SLAIN2/PIK3R2/FKBP4	23	BP
GO:0048048	embryonic eye morphogenesis	7/1264	35/18805	0.2	2.97547	3.14011	0.00777427	0.0676299	0.0555296	ALDH1A3/FBN1/ZEB1/STRA6/TWIST1/FOXL2/TBX2	7	BP
GO:0050931	pigment cell differentiation	7/1264	35/18805	0.2	2.97547	3.14011	0.00777427	0.0676299	0.0555296	SOD2/GNA11/KITLG/RAB32/ADAMTSL4/USP13/GLI3	7	BP
GO:0110110	positive regulation of animal organ morphogenesis	7/1264	35/18805	0.2	2.97547	3.14011	0.00777427	0.0676299	0.0555296	FGF10/FGF2/ROBO1/WNT2/HOXA11/BMP2/BMP4	7	BP
GO:0072593	reactive oxygen species metabolic process	27/1264	245/18805	0.110204	1.63955	2.70482	0.00783169	0.0680206	0.0558503	CYP1B1/COL6A1/PXDN/SH3PXD2B/PDGFRB/TXN/PRDX5/CCN1/SOD2/EGFR/SH3PXD2A/APP/GADD45A/ACE2/CCN2/SOD3/PID1/PLA2R1/BNIP3/NQO1/SHC1/SESN2/PPARA/NAGLU/DHRS4/LIPA/HK2	27	BP
GO:0002053	positive regulation of mesenchymal cell proliferation	6/1264	27/18805	0.222222	3.30608	3.21887	0.00794175	0.0685004	0.0562443	IRS2/PRRX1/MYC/SYNE1/WNT2/BMPR1A	6	BP
GO:0032967	positive regulation of collagen biosynthetic process	6/1264	27/18805	0.222222	3.30608	3.21887	0.00794175	0.0685004	0.0562443	PRDX5/VIM/DDR2/LARP6/CREB3L1/BMP4	6	BP
GO:1901798	positive regulation of signal transduction by p53 class mediator	6/1264	27/18805	0.222222	3.30608	3.21887	0.00794175	0.0685004	0.0562443	DDX5/RPS20/MYC/EIF5A/PLA2R1/HIC1	6	BP
GO:1903319	positive regulation of protein maturation	6/1264	27/18805	0.222222	3.30608	3.21887	0.00794175	0.0685004	0.0562443	GSN/ANXA2/SOX4/SPON1/CLEC3B/MELTF	6	BP
GO:1900024	regulation of substrate adhesion-dependent cell spreading	10/1264	62/18805	0.16129	2.39958	2.96309	0.00794993	0.0685004	0.0562443	FBLN1/TRIOBP/FLNA/P4HB/PDPN/PTK2/DOCK1/C1QBP/KANK1/MELTF	10	BP
GO:2001243	negative regulation of intrinsic apoptotic signaling pathway	15/1264	112/18805	0.133929	1.99251	2.82796	0.0079768	0.0686232	0.0563451	SFRP2/CXCL12/HSPB1/CD44/RACK1/TPT1/SOD2/YBX3/FGF2/SNAI2/BDKRB2/ZNF385A/HTRA2/CREB3L1/TRIM32	15	BP
GO:0044703	multi-organism reproductive process	24/1264	211/18805	0.113744	1.69221	2.71435	0.00805768	0.0692095	0.0568265	PTN/PAPPA/IGFBP5/FBLN1/MMP2/IGFBP7/IGFBP2/TIMP1/RPL29/HSPG2/SERPINE2/ACE2/AR/FOSL1/ACE/ERRFI1/MAFF/PGR/C1QBP/CAPN2/ITGA5/SPP1/SYDE1/FKBP4	24	BP
GO:0030501	positive regulation of bone mineralization	8/1264	44/18805	0.181818	2.70498	3.0394	0.0082517	0.0707642	0.0581031	PTN/OSR2/CCN1/PKDCC/FAM20C/BMP2/BMPR1A/BMP4	8	BP
GO:0045862	positive regulation of proteolysis	25/1264	223/18805	0.112108	1.66787	2.69319	0.00830748	0.0710959	0.0583754	SH3D19/CAV1/GSN/ANXA2/RACK1/APP/NOP53/TGFB1I1/TRIB1/PTK2/VCP/SH3RF3/PRICKLE1/BAD/SPON1/HSPBP1/PSMC1/CLEC3B/USP13/TRAF7/RGMA/DVL1/SNX33/MELTF/TRIM32	25	BP
GO:0050918	positive chemotaxis	11/1264	72/18805	0.152778	2.27293	2.90495	0.00831653	0.0710959	0.0583754	SEMA5A/CXCL12/LGALS3/S100A4/FGF10/FGF7/APP/FGF2/GPNMB/VEGFC/BMP4	11	BP
GO:0032273	positive regulation of protein polymerization	13/1264	92/18805	0.141304	2.10224	2.84491	0.00840192	0.0716007	0.0587899	NAV3/MAP1B/NCKAP1/CDC42EP1/CDC42EP5/BIN1/CTTN/LMOD1/CDC42EP2/KIRREL1/ARL2/CDC42EP4/SLAIN2	13	BP
GO:0060021	roof of mouth development	13/1264	92/18805	0.141304	2.10224	2.84491	0.00840192	0.0716007	0.0587899	TGFBR3/OSR2/ARID5B/ITGB8/PKDCC/PRRX1/TWIST1/SNAI2/TBX3/BMPR1A/GLI3/GDF11/TBX2	13	BP
GO:1902904	negative regulation of supramolecular fiber organization	20/1264	167/18805	0.11976	1.78172	2.72384	0.00857799	0.0729868	0.059928	NAV3/GSN/TRIOBP/KANK2/PLEKHH2/HSPG2/PHLDB2/MAP1B/ADD3/SVIL/SPTBN1/DLC1/EMILIN1/LMOD1/TJP1/KANK1/CORO2B/MID1/ARHGAP6/FKBP4	20	BP
GO:0010508	positive regulation of autophagy	19/1264	156/18805	0.121795	1.81199	2.73373	0.00860584	0.0731093	0.0600286	SNX7/WDR45/PLK2/BNIP3/OPTN/HSPB8/BAD/PRKD1/RNF152/WIPI1/SESN2/ULK1/ENDOG/CAMKK2/LRSAM1/RALB/TRIM32/MUL1/HK2	19	BP
GO:0043473	pigmentation	15/1264	113/18805	0.132743	1.97487	2.79017	0.00864307	0.073311	0.0601942	MLPH/RACK1/SOD2/EDNRA/GNA11/KITLG/SNAI2/KIF13A/DCTN2/RAB32/ADAMTSL4/USP13/GLI3/AP1S1/TBX2	15	BP
GO:0022604	regulation of cell morphogenesis	27/1264	247/18805	0.109312	1.62627	2.6596	0.00869031	0.0735969	0.0604289	FN1/SH3D19/PALMD/SPARC/CUX1/CD44/ARC/DBN1/PDPN/CDC42EP1/PTK2/OBSL1/CDC42EP5/FBLIM1/PALM/CDC42EP2/FAM171A1/CDC42EP4/FGD5/KANK1/P2RY1/WTIP/NTNG2/RHOBTB1/PLXND1/DVL1/MUL1	27	BP
GO:0097193	intrinsic apoptotic signaling pathway	34/1264	330/18805	0.10303	1.53282	2.6213	0.00871392	0.0736821	0.0604989	SFRP2/CYP1B1/CXCL12/CAV1/MMP2/HSPB1/CD44/RACK1/DDX5/TPT1/SOD2/APP/YBX3/CRIP1/P4HB/MYC/FGF2/SNAI2/BDKRB2/BOK/EIF5A/BNIP3/IFI27L2/TNFRSF1A/HIC1/BAD/STK25/NFATC4/CHEK2/ZNF385A/UACA/HTRA2/CREB3L1/TRIM32	34	BP
GO:0031272	regulation of pseudopodium assembly	4/1264	13/18805	0.307692	4.57765	3.46382	0.00889203	0.0739736	0.0607382	CDC42EP1/CDC42EP5/CDC42EP2/CDC42EP4	4	BP
GO:0031274	positive regulation of pseudopodium assembly	4/1264	13/18805	0.307692	4.57765	3.46382	0.00889203	0.0739736	0.0607382	CDC42EP1/CDC42EP5/CDC42EP2/CDC42EP4	4	BP
GO:0033690	positive regulation of osteoblast proliferation	4/1264	13/18805	0.307692	4.57765	3.46382	0.00889203	0.0739736	0.0607382	CCN1/ITGAV/IGF1R/BMP2	4	BP
GO:0070278	extracellular matrix constituent secretion	4/1264	13/18805	0.307692	4.57765	3.46382	0.00889203	0.0739736	0.0607382	PRICKLE1/TNFRSF1A/BMP2/CREB3L1	4	BP
GO:0106049	regulation of cellular response to osmotic stress	4/1264	13/18805	0.307692	4.57765	3.46382	0.00889203	0.0739736	0.0607382	YBX3/BDKRB2/EFHD1/BAD	4	BP
GO:1901731	positive regulation of platelet aggregation	4/1264	13/18805	0.307692	4.57765	3.46382	0.00889203	0.0739736	0.0607382	EMILIN2/PDPN/EMILIN1/IL6	4	BP
GO:0008347	glial cell migration	10/1264	63/18805	0.15873	2.36149	2.90568	0.00889582	0.0739736	0.0607382	LAMB1/APCDD1/VCAN/COL3A1/NDN/MATN2/RRAS/ZMIZ1/P2RY1/GLI3	10	BP
GO:0051893	regulation of focal adhesion assembly	10/1264	63/18805	0.15873	2.36149	2.90568	0.00889582	0.0739736	0.0607382	APOD/ACTG1/PHLDB2/DLC1/PTK2/VCL/SLC9A1/ACVRL1/SDC4/ARHGAP6	10	BP
GO:0090109	regulation of cell-substrate junction assembly	10/1264	63/18805	0.15873	2.36149	2.90568	0.00889582	0.0739736	0.0607382	APOD/ACTG1/PHLDB2/DLC1/PTK2/VCL/SLC9A1/ACVRL1/SDC4/ARHGAP6	10	BP
GO:0007565	female pregnancy	22/1264	190/18805	0.115789	1.72264	2.68745	0.00889806	0.0739736	0.0607382	PTN/PAPPA/IGFBP5/FBLN1/MMP2/IGFBP7/IGFBP2/TIMP1/RPL29/HSPG2/ACE2/AR/FOSL1/ACE/ERRFI1/PGR/C1QBP/CAPN2/ITGA5/SPP1/SYDE1/FKBP4	22	BP
GO:0051897	positive regulation of phosphatidylinositol 3-kinase/protein kinase B signal transduction	22/1264	190/18805	0.115789	1.72264	2.68745	0.00889806	0.0739736	0.0607382	SEMA5A/IGFBP5/FN1/PDGFRB/TCF7L2/TXN/EGFR/INSR/APP/IRS2/FGF2/PTK2/IGF1R/DDR2/MEIS3/C1QBP/STK3/IRS1/PRKD1/SESN2/PROS1/TPBG	22	BP
GO:0072329	monocarboxylic acid catabolic process	16/1264	124/18805	0.129032	1.91966	2.7581	0.00892525	0.0740864	0.0608309	SLC16A1/IRS2/TWIST1/ACADVL/DECR1/IRS1/ALDH1L2/ACAA1/CRAT/PEX5/SORD/SESN2/PPARA/AGXT2/PCK2/ILVBL	16	BP
GO:0003184	pulmonary valve morphogenesis	5/1264	20/18805	0.25	3.71934	3.26622	0.00901956	0.0745279	0.0611933	ADAMTS5/STRA6/ROBO1/NFATC1/BMP4	5	BP
GO:0055093	response to hyperoxia	5/1264	20/18805	0.25	3.71934	3.26622	0.00901956	0.0745279	0.0611933	CAV1/COL1A1/MMP2/SOD2/BNIP3	5	BP
GO:0060602	branch elongation of an epithelium	5/1264	20/18805	0.25	3.71934	3.26622	0.00901956	0.0745279	0.0611933	FGF10/YAP1/RDH10/TNC/BMP4	5	BP
GO:0002067	glandular epithelial cell differentiation	7/1264	36/18805	0.194444	2.89282	3.05149	0.0091035	0.074767	0.0613896	CAV1/YAP1/FGF2/NFIB/PGR/FASN/BMP2	7	BP
GO:0043276	anoikis	7/1264	36/18805	0.194444	2.89282	3.05149	0.0091035	0.074767	0.0613896	CAV1/PTK2/SNAI2/TLE1/PIK3R3/ITGA5/CHEK2	7	BP
GO:0071604	transforming growth factor beta production	7/1264	36/18805	0.194444	2.89282	3.05149	0.0091035	0.074767	0.0613896	FN1/COL3A1/FBLN1/ITGAV/TSKU/BMPR1A/GATA6	7	BP
GO:1901797	negative regulation of signal transduction by p53 class mediator	7/1264	36/18805	0.194444	2.89282	3.05149	0.0091035	0.074767	0.0613896	CD44/NOP53/TWIST1/DYRK3/SNAI2/BDKRB2/ZNF385A	7	BP
GO:0009799	specification of symmetry	18/1264	146/18805	0.123288	1.8342	2.71627	0.00918352	0.075197	0.0617428	FGF10/NBL1/ALDH1A2/BICC1/DYNC2LI1/IFT57/DLL1/PCSK6/DYNC2H1/TBX3/CLUAP1/IFT52/DVL1/DPCD/CC2D2A/IFT74/IFT140/TBX2	18	BP
GO:0009855	determination of bilateral symmetry	18/1264	146/18805	0.123288	1.8342	2.71627	0.00918352	0.075197	0.0617428	FGF10/NBL1/ALDH1A2/BICC1/DYNC2LI1/IFT57/DLL1/PCSK6/DYNC2H1/TBX3/CLUAP1/IFT52/DVL1/DPCD/CC2D2A/IFT74/IFT140/TBX2	18	BP
GO:0032869	cellular response to insulin stimulus	28/1264	260/18805	0.107692	1.60218	2.62464	0.00928117	0.0758157	0.0622507	COL6A1/PDGFRB/ROR2/RAB13/EGFR/SOCS3/INSR/IRS2/IGF1R/PTPN11/PID1/DDR2/SLC9A1/IRS1/PIK3R3/SGCB/KANK1/SHC1/PIK3R2/SRD5A1/PRKCI/SLC39A14/MYO1C/ERBB2/GRB10/BCAR1/EPHA6/PCK2	28	BP
GO:0046323	D-glucose import	12/1264	83/18805	0.144578	2.15095	2.82091	0.00928697	0.0758157	0.0622507	INSR/IRS2/ACE/PTPN11/PID1/IRS1/SGCB/CLTCL1/PRKCI/SESN2/GRB10/HK2	12	BP
GO:0030038	contractile actin filament bundle assembly	15/1264	114/18805	0.131579	1.95755	2.75276	0.00935274	0.0761241	0.0625039	ACTG1/PDLIM1/PHLDB2/DLC1/CCN2/TJP1/SLC9A1/FAM171A1/LUZP1/PIK3R2/ASAP3/CORO2B/ARHGEF10/SDC4/ARHGAP6	15	BP
GO:0043149	stress fiber assembly	15/1264	114/18805	0.131579	1.95755	2.75276	0.00935274	0.0761241	0.0625039	ACTG1/PDLIM1/PHLDB2/DLC1/CCN2/TJP1/SLC9A1/FAM171A1/LUZP1/PIK3R2/ASAP3/CORO2B/ARHGEF10/SDC4/ARHGAP6	15	BP
GO:0048701	embryonic cranial skeleton morphogenesis	8/1264	45/18805	0.177778	2.64487	2.96546	0.00945913	0.0767601	0.0630262	PRRX1/RDH10/TWIST1/MMP16/TULP3/GLI3/IFT140/BMP4	8	BP
GO:0051602	response to electrical stimulus	8/1264	45/18805	0.177778	2.64487	2.96546	0.00945913	0.0767601	0.0630262	MMP2/SOD2/AKAP12/PRICKLE1/PALM/SLC9A1/GRIA1/NQO1	8	BP
GO:0070372	regulation of ERK1 and ERK2 cascade	31/1264	296/18805	0.10473	1.5581	2.59801	0.00950266	0.0768805	0.063125	PDE8B/FN1/GPBAR1/PDGFRB/FBLN1/CD44/FGF10/CCN1/EGFR/CAVIN3/APP/FGF2/ACE2/RRAS/EMILIN1/AKAP12/CCN2/PTPN11/DDR2/ALKAL2/GAREM1/SHC1/GPNMB/BMP2/BMPER/P2RY1/ERBB2/TRAF7/TPBG/DSTYK/BMP4	31	BP
GO:0003012	muscle system process	45/1264	467/18805	0.0963597	1.43358	2.54697	0.00950288	0.0768805	0.063125	COL6A1/IGFBP5/SULF2/CAV1/TPM2/GSN/MYL6/CACNB2/PRKG1/LMCD1/SSPN/EDNRA/FLNA/ADRA2C/CACNA1C/ACE2/MYOF/C12orf57/LARGE1/BIN1/CTTN/FBXO32/LMOD1/BDKRB2/DTNA/CACNA2D1/GNAO1/SLC9A1/TNFRSF1A/ATP8A2/TBX3/SMTN/CACNA1D/TBXA2R/PRKD1/P2RY1/PPARA/NFATC1/PDE5A/KCND3/APBB1/CLIC2/GATA6/SELENON/TBX2	45	BP
GO:0010714	positive regulation of collagen metabolic process	6/1264	28/18805	0.214286	3.18801	3.11019	0.00954467	0.0768805	0.063125	PRDX5/VIM/DDR2/LARP6/CREB3L1/BMP4	6	BP
GO:0030325	adrenal gland development	6/1264	28/18805	0.214286	3.18801	3.11019	0.00954467	0.0768805	0.063125	CYP1B1/PBX1/ARID5B/INSR/WT1/STRA6	6	BP
GO:0051043	regulation of membrane protein ectodomain proteolysis	6/1264	28/18805	0.214286	3.18801	3.11019	0.00954467	0.0768805	0.063125	SH3D19/TIMP1/TIMP3/APP/RGMA/SNX33	6	BP
GO:0014033	neural crest cell differentiation	13/1264	94/18805	0.138298	2.05751	2.75912	0.0100212	0.0803616	0.0659833	SEMA5A/FN1/EDNRA/ALDH1A2/RDH10/TWIST1/KITLG/SNAI2/EFNB1/LRP6/BMPR1A/SEMA4B/BMP4	13	BP
GO:0033273	response to vitamin	13/1264	94/18805	0.138298	2.05751	2.75912	0.0100212	0.0803616	0.0659833	COL1A1/NFKBIZ/SOD2/EGFR/KANK2/MAP1B/ALDH1A2/IGF1R/SNAI2/TNC/SPP1/TRIM25/LIPA	13	BP
GO:1900182	positive regulation of protein localization to nucleus	13/1264	94/18805	0.138298	2.05751	2.75912	0.0100212	0.0803616	0.0659833	TCF7L2/FLNA/YAP1/WWTR1/CCT7/ZPR1/PRKD1/PIK3R2/SESN2/IPO5/GLI3/HYAL2/BMP4	13	BP
GO:0006635	fatty acid beta-oxidation	11/1264	74/18805	0.148649	2.2115	2.80305	0.0101839	0.0811285	0.0666129	IRS2/TWIST1/ACADVL/DECR1/IRS1/ALDH1L2/ACAA1/CRAT/PEX5/SESN2/PPARA	11	BP
GO:0071260	cellular response to mechanical stimulus	11/1264	74/18805	0.148649	2.2115	2.80305	0.0101839	0.0811285	0.0666129	COL1A1/EGFR/GADD45A/FGF2/IGF1R/KCNK4/SLC9A1/BNIP3/TNFRSF1A/BAD/PLEC	11	BP
GO:0001523	retinoid metabolic process	12/1264	84/18805	0.142857	2.12534	2.77479	0.0101914	0.0811285	0.0666129	CYP1B1/ALDH1A3/LRP1/ALDH1A2/RDH10/ADH5/ALDH1A1/CYP27C1/PNPLA4/DHRS4/RDH11/LIPA	12	BP
GO:0001570	vasculogenesis	12/1264	84/18805	0.142857	2.12534	2.77479	0.0101914	0.0811285	0.0666129	TGFBR3/PDGFRB/CAV1/ITGB8/WT1/YAP1/ZFPM2/RRAS/ITGAV/ZMIZ1/RAMP2/TEAD2	12	BP
GO:0099068	postsynapse assembly	12/1264	84/18805	0.142857	2.12534	2.77479	0.0101914	0.0811285	0.0666129	NLGN1/MAP1B/NRXN2/PRICKLE1/DOCK1/DCLK1/TRIM47/S1PR2/NTNG2/PTPRS/NLGN2/MARK1	12	BP
GO:0016485	protein processing	25/1264	227/18805	0.110132	1.63848	2.59795	0.0102999	0.081872	0.0672234	ENPEP/C1R/GSN/ANXA2/PLAT/SERPINE2/P4HB/ACE2/PRNP/ACE/PTCH1/PCSK6/MMP16/DYNC2H1/CAPN2/SPON1/LDLRAD3/C1RL/CLEC3B/GLI3/HTRA2/NAGLU/IFT52/BACE1/MELTF	25	BP
GO:0060271	cilium assembly	39/1264	395/18805	0.0987342	1.46891	2.5283	0.0103578	0.0822124	0.0675029	GSN/RAB34/FLNA/YAP1/EHD2/ADAMTS16/DYNC2LI1/IFT57/WWTR1/PRICKLE1/CEP126/LRRC23/DZIP1/IFT22/ARMC9/ABLIM1/DYNC2H1/CNTROB/CDKL1/IFT43/LUZP1/LRGUK/TCTN1/EHD1/RAB23/CLUAP1/IFT52/RILPL1/CFAP69/CEP128/CC2D2A/IFT74/DNAAF5/CCDC28B/IFT140/TTLL3/IFT81/RILP/TRIM32	39	BP
GO:0031547	brain-derived neurotrophic factor receptor signaling pathway	9/1264	55/18805	0.163636	2.43448	2.85987	0.0104976	0.0832002	0.068314	PDGFRB/ROR2/EGFR/INSR/IGF1R/DDR2/NFATC4/ERBB2/EPHA6	9	BP
GO:0021955	central nervous system neuron axonogenesis	7/1264	37/18805	0.189189	2.81464	2.96588	0.0105918	0.0836359	0.0686717	CDH11/NFIB/TSKU/C12orf57/DCLK1/GLI2/TCTN1	7	BP
GO:0071353	cellular response to interleukin-4	7/1264	37/18805	0.189189	2.81464	2.96588	0.0105918	0.0836359	0.0686717	RPLP0/RPL3/IMPDH2/TCF7/CDK4/NFIL3/FASN	7	BP
GO:0006006	glucose metabolic process	22/1264	193/18805	0.11399	1.69587	2.60843	0.0105987	0.0836359	0.0686717	APOD/FBN1/TCF7L2/RORA/NNMT/IGFBP4/INSR/IRS2/ERRFI1/CRY1/IRS1/BAD/MST1/SORD/SLC39A14/SESN2/PC/PPARA/PFKM/PCK2/LIPA/HK2	22	BP
GO:0031018	endocrine pancreas development	8/1264	46/18805	0.173913	2.58737	2.8935	0.0107932	0.0848018	0.0696291	DLL1/SOX4/BAD/IL6/SIDT2/GDF11/GATA6/BMP4	8	BP
GO:0033574	response to testosterone	8/1264	46/18805	0.173913	2.58737	2.8935	0.0107932	0.0848018	0.0696291	AR/IGF1R/HOXA10/HOXA11/NQO1/TBXA2R/SRD5A1/SPP1	8	BP
GO:0060563	neuroepithelial cell differentiation	8/1264	46/18805	0.173913	2.58737	2.8935	0.0107932	0.0848018	0.0696291	MAP1B/FGF2/FAM20C/DLL1/SOX4/NFE2L1/BMP2/BMP4	8	BP
GO:0000422	autophagy of mitochondrion	15/1264	116/18805	0.12931	1.9238	2.67907	0.0109099	0.0854712	0.0701787	MAP1LC3B/CTTN/SNX7/RETREG1/WDR45/BNIP3/OPTN/FUNDC2/MAP1LC3B2/WIPI1/ULK1/HTRA2/CAMKK2/MUL1/HK2	15	BP
GO:0070252	actin-mediated cell contraction	15/1264	116/18805	0.12931	1.9238	2.67907	0.0109099	0.0854712	0.0701787	CAV1/GSN/MYL6/CACNB2/FLNA/CACNA1C/PDPN/BIN1/CACNA2D1/SLC9A1/CACNA1D/LUZP1/EPDR1/FRMD6/KCND3	15	BP
GO:0021885	forebrain cell migration	10/1264	65/18805	0.153846	2.28883	2.79407	0.0110436	0.086394	0.0709363	LAMB1/CXCL12/COL3A1/EGFR/ROBO1/ZMIZ1/EMX2/PEX5/GLI3/EFHC1	10	BP
GO:0014855	striated muscle cell proliferation	12/1264	85/18805	0.141176	2.10034	2.72931	0.0111625	0.086611	0.0711146	TGFBR3/YAP1/FGF2/ZFPM2/SAV1/WNT2/BMPR1A/SUGT1/GATA6/SMAD1/SELENON/TBX2	12	BP
GO:0051149	positive regulation of muscle cell differentiation	12/1264	85/18805	0.141176	2.10034	2.72931	0.0111625	0.086611	0.0711146	LAMA2/LAMB1/LAMC1/NID1/SOD2/EFEMP2/EFNB2/LAMB2/SMARCD3/PRKD1/BMP4/TRIM32	12	BP
GO:0048670	regulation of collateral sprouting	5/1264	21/18805	0.238095	3.54223	3.12898	0.0111953	0.086611	0.0711146	SPART/PTPRS/SPP1/ULK1/RGMA	5	BP
GO:0061577	calcium ion transmembrane transport via high voltage-gated calcium channel	5/1264	21/18805	0.238095	3.54223	3.12898	0.0111953	0.086611	0.0711146	CACNB2/CACNA1C/BIN1/CACNA2D1/CACNB3	5	BP
GO:0097468	programmed cell death in response to reactive oxygen species	5/1264	21/18805	0.238095	3.54223	3.12898	0.0111953	0.086611	0.0711146	RACK1/DDR2/PAWR/STK25/ENDOG	5	BP
GO:0048565	digestive tract development	17/1264	138/18805	0.123188	1.83272	2.63556	0.0112233	0.086611	0.0711146	SFRP2/COL3A1/FGF10/EGFR/PKDCC/YAP1/ALDH1A2/STRA6/SAV1/CLMP/GLI2/ASS1/HOXA5/DCHS1/GLI3/PKD1/GATA6	17	BP
GO:0034614	cellular response to reactive oxygen species	18/1264	149/18805	0.120805	1.79727	2.62276	0.0112253	0.086611	0.0711146	CYP1B1/MMP2/TXN/PRDX5/RACK1/SOD2/SOD3/DDR2/PAWR/BNIP3/IL6/NQO1/STK25/PEX5/ZNF580/PCGF2/ENDOG/CAMKK2	18	BP
GO:0051881	regulation of mitochondrial membrane potential	11/1264	75/18805	0.146667	2.18201	2.75332	0.0112306	0.086611	0.0711146	COL6A1/RACK1/SOD2/VCP/PID1/BOK/SPART/BNIP3/BAD/LIPA/MUL1	11	BP
GO:0071496	cellular response to external stimulus	11/1264	75/18805	0.146667	2.18201	2.75332	0.0112306	0.086611	0.0711146	COL1A1/EGFR/GADD45A/FGF2/IGF1R/KCNK4/SLC9A1/BNIP3/TNFRSF1A/BAD/PLEC	11	BP
GO:1904888	cranial skeletal system development	11/1264	75/18805	0.146667	2.18201	2.75332	0.0112306	0.086611	0.0711146	EDNRA/PRRX1/RDH10/TWIST1/GNA11/MMP16/TULP3/RAB23/GLI3/IFT140/BMP4	11	BP
GO:0021952	central nervous system projection neuron axonogenesis	6/1264	29/18805	0.206897	3.07808	3.00629	0.0113653	0.0874019	0.071764	CDH11/NFIB/TSKU/C12orf57/DCLK1/GLI2	6	BP
GO:0045606	positive regulation of epidermal cell differentiation	6/1264	29/18805	0.206897	3.07808	3.00629	0.0113653	0.0874019	0.071764	NME2/SFRP4/FGF2/PTCH1/PTCH2/BMP4	6	BP
GO:0090130	tissue migration	14/1264	106/18805	0.132075	1.96494	2.67432	0.0114285	0.0877636	0.0720609	FGF10/MCC/KANK2/SASH1/FGF7/IRS2/PTK2/PTPN11/DOCK1/KITLG/SNAI2/IQSEC1/KANK1/PLCG1	14	BP
GO:0120032	regulation of plasma membrane bounded cell projection assembly	23/1264	206/18805	0.11165	1.66107	2.56097	0.0115502	0.0885736	0.072726	NLGN1/CAV1/YAP1/ADAMTS16/NCKAP1/DYNC2LI1/CDC42EP1/CDC42EP5/PALM/DZIP1/CDC42EP2/CNTROB/CDC42EP4/CDKL1/TENM2/LUZP1/WASL/KANK1/DEF8/DNM3/IFT140/BIN3/TRIM32	23	BP
GO:0048260	positive regulation of receptor-mediated endocytosis	9/1264	56/18805	0.160714	2.39101	2.79837	0.0117825	0.0898249	0.0737534	ANXA2/SFRP4/INSR/APP/MAGI2/AP2M1/SYNE1/WASL/SGIP1	9	BP
GO:0001765	membrane raft assembly	4/1264	14/18805	0.285714	4.25068	3.26614	0.011796	0.0898249	0.0737534	COL6A1/CAV1/ANXA2/RFTN1	4	BP
GO:0035721	intraciliary retrograde transport	4/1264	14/18805	0.285714	4.25068	3.26614	0.011796	0.0898249	0.0737534	DYNC2LI1/DYNC2H1/IFT43/IFT140	4	BP
GO:0051124	synaptic assembly at neuromuscular junction	4/1264	14/18805	0.285714	4.25068	3.26614	0.011796	0.0898249	0.0737534	APP/LARGE1/LIN7A/PDZD11	4	BP
GO:1905208	negative regulation of cardiocyte differentiation	4/1264	14/18805	0.285714	4.25068	3.26614	0.011796	0.0898249	0.0737534	EGFR/PRICKLE1/DLL1/BMP2	4	BP
GO:0016239	positive regulation of macroautophagy	13/1264	96/18805	0.135417	2.01464	2.67544	0.011874	0.090292	0.0741369	SNX7/WDR45/BNIP3/OPTN/HSPB8/WIPI1/SESN2/ULK1/LRSAM1/RALB/TRIM32/MUL1/HK2	13	BP
GO:0009185	ribonucleoside diphosphate metabolic process	16/1264	128/18805	0.125	1.85967	2.61972	0.0119467	0.0907185	0.0744871	COL6A1/LDHA/GUK1/MAGI3/INSR/APP/ARL2/BAD/GALK1/LRGUK/NT5E/PPARA/UCHL1/PFKM/LIPA/HK2	16	BP
GO:0030048	actin filament-based movement	17/1264	139/18805	0.122302	1.81953	2.60328	0.0120123	0.091089	0.0747913	CAV1/GSN/MYL6/CACNB2/FLNA/CACNA1C/PDPN/BIN1/CACNA2D1/SLC9A1/CACNA1D/LUZP1/WASL/MYO1C/EPDR1/FRMD6/KCND3	17	BP
GO:1903829	positive regulation of protein localization	47/1264	499/18805	0.0941884	1.40128	2.43875	0.0121125	0.0917214	0.0753105	TCF7L2/LGALS3/RACK1/EGFR/LRP1/APP/FLNA/IRS2/GNAI1/YAP1/SPTBN1/PRNP/WWTR1/AMOTL2/GNA11/DZIP1/SOX4/CCT7/SEC24A/BAD/ZPR1/EDEM2/MAP1A/PRKD1/PIK3R2/VEGFC/SYTL4/CORO2B/PRKCI/CNPY4/SESN2/MYO1C/ERBB2/IPO5/GLI3/NLGN2/HYAL2/HTRA2/APBB1/DVL1/MGAT3/SNX33/RIPOR1/TMEM30A/PFKM/BMP4/PCK2	47	BP
GO:0016051	carbohydrate biosynthetic process	23/1264	207/18805	0.111111	1.65304	2.53609	0.0121951	0.0920267	0.0755613	TCF7L2/NNMT/PRKG1/INSR/IRS2/ST6GALNAC5/CHST15/CRY1/IRS1/MST1/SORD/P2RY1/SLC39A14/SESN2/MGAT2/PTH1R/PC/PPARA/ST6GALNAC6/GRB10/CHST14/ST3GAL4/PCK2	23	BP
GO:1900181	negative regulation of protein localization to nucleus	7/1264	38/18805	0.184211	2.74057	2.88308	0.0122491	0.0920267	0.0755613	APOD/APP/DCLK1/LZTS2/DCLK2/LATS2/RAB23	7	BP
GO:1902229	regulation of intrinsic apoptotic signaling pathway in response to DNA damage	7/1264	38/18805	0.184211	2.74057	2.88308	0.0122491	0.0920267	0.0755613	SFRP2/CXCL12/CD44/TPT1/SNAI2/ZNF385A/TRIM32	7	BP
GO:0008631	intrinsic apoptotic signaling pathway in response to oxidative stress	10/1264	66/18805	0.151515	2.25415	2.7398	0.0122544	0.0920267	0.0755613	CYP1B1/MMP2/HSPB1/RACK1/SOD2/P4HB/FGF2/STK25/UACA/HTRA2	10	BP
GO:0031100	animal organ regeneration	10/1264	66/18805	0.151515	2.25415	2.7398	0.0122544	0.0920267	0.0755613	CXCL12/SULF2/TGFBR3/NNMT/EGFR/HSPG2/ACE/PTCH1/PTPRU/IL6	10	BP
GO:1905330	regulation of morphogenesis of an epithelium	10/1264	66/18805	0.151515	2.25415	2.7398	0.0122544	0.0920267	0.0755613	FGF10/ADAMTS12/FGF7/FGF2/AR/SNAI2/WNT5B/WNT2/BMP4/TBX2	10	BP
GO:0050709	negative regulation of protein secretion	11/1264	76/18805	0.144737	2.1533	2.70436	0.0123575	0.0924457	0.0759053	PDE8B/ADRA2C/CCN3/PTPN11/GNAO1/IRS1/JAGN1/SYTL4/RHBDF1/NR1H3/BMP8A	11	BP
GO:0070527	platelet aggregation	11/1264	76/18805	0.144737	2.1533	2.70436	0.0123575	0.0924457	0.0759053	EMILIN2/HSPB1/ACTG1/PRKG1/FLNA/SERPINE2/PDPN/EMILIN1/VCL/FIBP/IL6	11	BP
GO:0032231	regulation of actin filament bundle assembly	14/1264	107/18805	0.130841	1.94657	2.63584	0.0123612	0.0924457	0.0759053	ACTG1/SYNPO2/FLNA/PHLDB2/DLC1/CCN2/TJP1/SLC9A1/PIK3R2/ASAP3/CORO2B/ARHGEF10/SDC4/ARHGAP6	14	BP
GO:0007009	plasma membrane organization	20/1264	173/18805	0.115607	1.71993	2.5536	0.0124207	0.0926373	0.0760626	COL6A1/CAV1/GSN/ANXA2/COL5A1/SPTBN1/EHD2/MYOF/AR/LARGE1/BIN1/NDRG1/PLSCR3/WASL/PLEC/SYTL4/WDR54/MICALL1/SNX33/BIN3	20	BP
GO:0042327	positive regulation of phosphorylation	42/1264	437/18805	0.0961098	1.42986	2.44068	0.0124209	0.0926373	0.0760626	SFRP2/PDGFRB/CAV1/IL15/FBN1/TXN/RACK1/FGF10/CCN1/EGFR/SASH1/FGF7/INSR/APP/ADRA2C/CDK2AP1/FGF2/PTK2/PELI2/AR/ROBO1/PRNP/PTPN11/KITLG/DDR2/GPRC5B/PIK3R3/TNKS1BP1/IL6/ITGA5/GPNMB/BMP2/MAP2K2/P2RY1/S1PR2/ERBB2/GRB10/FAXDC2/CAMKK2/DSTYK/BMP4/RALB	42	BP
GO:0044706	multi-multicellular organism process	24/1264	219/18805	0.109589	1.6304	2.51892	0.0124572	0.0927809	0.0761805	PTN/PAPPA/IGFBP5/FBLN1/MMP2/IGFBP7/IGFBP2/TIMP1/RPL29/HSPG2/SERPINE2/ACE2/AR/FOSL1/ACE/ERRFI1/MAFF/PGR/C1QBP/CAPN2/ITGA5/SPP1/SYDE1/FKBP4	24	BP
GO:0055123	digestive system development	18/1264	151/18805	0.119205	1.77346	2.56161	0.0127757	0.0950228	0.0780213	SFRP2/COL3A1/FGF10/EGFR/PKDCC/INSR/YAP1/ALDH1A2/STRA6/SAV1/CLMP/GLI2/ASS1/HOXA5/DCHS1/GLI3/PKD1/GATA6	18	BP
GO:0090288	negative regulation of cellular response to growth factor stimulus	17/1264	140/18805	0.121429	1.80654	2.57126	0.0128444	0.0953222	0.0782671	SFRP2/CHRDL1/SULF2/CAV1/FBN1/ADAMTS12/NBL1/FGF2/EMILIN1/HTRA1/GPC1/SPART/BMPER/EPN2/TOB1/CREB3L1/TWSG1	17	BP
GO:0042391	regulation of membrane potential	44/1264	463/18805	0.0950324	1.41383	2.42027	0.0128581	0.0953222	0.0782671	COL6A1/NLGN1/CAV1/RACK1/GRIA3/CACNB2/SOD2/APP/FLNA/CACNA1C/KCNK1/GABRA2/NLGN4X/VCP/KCNK4/BIN1/KCNH1/PID1/GNA11/GABRE/GNA14/BOK/SPART/GABBR1/CACNA2D1/CACNB3/SLC9A1/SYNE1/KCNS2/BNIP3/GRIA1/KCNK6/BAD/SLC4A3/FHL1/CACNA1D/S1PR2/NLGN2/KCNC4/KCND3/DVL1/MTMR2/LIPA/MUL1	44	BP
GO:0060491	regulation of cell projection assembly	23/1264	208/18805	0.110577	1.64509	2.51134	0.0128686	0.0953222	0.0782671	NLGN1/CAV1/YAP1/ADAMTS16/NCKAP1/DYNC2LI1/CDC42EP1/CDC42EP5/PALM/DZIP1/CDC42EP2/CNTROB/CDC42EP4/CDKL1/TENM2/LUZP1/WASL/KANK1/DEF8/DNM3/IFT140/BIN3/TRIM32	23	BP
GO:0061337	cardiac conduction	13/1264	97/18805	0.134021	1.99387	2.63436	0.0128944	0.0953836	0.0783175	CAV1/CACNB2/FLNA/CACNA1C/ACE2/ACE/BIN1/CACNA2D1/SLC9A1/TRPC1/SLC4A3/CACNA1D/KCND3	13	BP
GO:0051056	regulation of small GTPase mediated signal transduction	31/1264	303/18805	0.10231	1.52211	2.45948	0.0130078	0.0960917	0.078899	STARD13/COL3A1/TGM2/FGF10/KANK2/ABL2/DLC1/RHOD/ITGAV/PSD3/ROBO1/RABGEF1/KITLG/ARHGAP20/IQSEC1/RALGAPA2/STMN3/RAP1GAP2/FGD5/TRIO/PSD/KANK1/GARNL3/ERBB2/SYNGAP1/SYDE1/ARHGEF10/RIPOR1/ARHGAP6/ARHGAP32/PLEKHG3	31	BP
GO:0090150	establishment of protein localization to membrane	29/1264	279/18805	0.103943	1.54639	2.46825	0.0130335	0.0961508	0.0789475	VAMP5/RACK1/NACA/EGFR/RAB34/PKDCC/MTCH1/SPTBN1/SSR3/RFTN1/PARD3/PRNP/CAMLG/RABGEF1/LARGE1/KIF13A/EMC9/TIMM13/OPTN/TRAM2/SCARB2/MTX1/PEX5/PRKCI/MYO1C/ERBB2/RILPL1/MICALL1/TIMM22	29	BP
GO:0034284	response to monosaccharide	24/1264	220/18805	0.109091	1.62299	2.49505	0.0131218	0.0966709	0.0793745	COL6A3/PDE8B/COL6A2/SERPINF1/COL1A1/TCF7L2/RACK1/SOD2/IRS2/ZBED3/IGF1R/RASAL2/ACE/SOX4/SGCB/BAD/JAGN1/SLC39A14/SESN2/SIDT2/PPARA/PTPRN2/ENDOG/PCK2	24	BP
GO:0050796	regulation of insulin secretion	20/1264	174/18805	0.114943	1.71004	2.52588	0.0131768	0.0969451	0.0795996	PDE8B/TCF7L2/SLC16A1/ADRA2C/IRS2/CCN3/PTPN11/GNA11/SOX4/GNAO1/IRS1/BAD/IL6/JAGN1/SYTL4/NLGN2/SIDT2/BMP8A/PFKM/PCK2	20	BP
GO:0097306	cellular response to alcohol	14/1264	108/18805	0.12963	1.92855	2.59778	0.013352	0.098101	0.0805488	CYP1B1/SOD2/GNAI1/AKAP8/IGF1R/ACE/PTCH1/CDK4/ADCY1/KLF9/NFE2L1/TNC/PRKD1/LRP6	14	BP
GO:0003309	type B pancreatic cell differentiation	6/1264	30/18805	0.2	2.97547	2.90679	0.0134178	0.0983192	0.0807279	DLL1/BAD/SIDT2/GDF11/GATA6/BMP4	6	BP
GO:0090330	regulation of platelet aggregation	6/1264	30/18805	0.2	2.97547	2.90679	0.0134178	0.0983192	0.0807279	EMILIN2/PRKG1/SERPINE2/PDPN/EMILIN1/IL6	6	BP
GO:0048863	stem cell differentiation	27/1264	256/18805	0.105469	1.5691	2.46104	0.0135603	0.0991548	0.081414	SFRP2/PTN/SEMA5A/FN1/SOX5/EDNRA/YAP1/ALDH1A2/FGF2/RDH10/ACE/PRICKLE1/TWIST1/KITLG/SNAI2/SLC9A1/EFNB1/TBX3/LRP6/BMPR1A/LTBP3/SEMA4B/GATA6/BMP4/SMAD1/TBX2/TEAD2	27	BP
GO:0048488	synaptic vesicle endocytosis	11/1264	77/18805	0.142857	2.12534	2.65616	0.0135684	0.0991548	0.081414	NLGN1/ACTG1/RAB27B/AP2M1/BIN1/AMPH/CAPN2/STON1/SGIP1/SNAP91/DNM3	11	BP
GO:0003228	atrial cardiac muscle tissue development	5/1264	22/18805	0.227273	3.38122	2.99985	0.0137027	0.0996798	0.081845	EDNRA/WNT2/TBX3/GATA6/BMP4	5	BP
GO:0007530	sex determination	5/1264	22/18805	0.227273	3.38122	2.99985	0.0137027	0.0996798	0.081845	INSR/WT1/AR/SRD5A1/FOXL2	5	BP
GO:0060445	branching involved in salivary gland morphogenesis	5/1264	22/18805	0.227273	3.38122	2.99985	0.0137027	0.0996798	0.081845	TGM2/FGF10/FGF7/SNAI2/PLXND1	5	BP
GO:0009154	purine ribonucleotide catabolic process	16/1264	130/18805	0.123077	1.83106	2.55238	0.0137319	0.0996798	0.081845	COL6A1/PDE8B/PDE10A/LDHA/INSR/APP/ARL2/GALK1/ITPA/NT5E/PPARA/PDE5A/UCHL1/PFKM/LIPA/HK2	16	BP
GO:0043244	regulation of protein-containing complex disassembly	16/1264	130/18805	0.123077	1.83106	2.55238	0.0137319	0.0996798	0.081845	SEMA5A/NAV3/GSN/TRIOBP/INSR/PLEKHH2/MAP1B/ADD3/SVIL/SPTBN1/IGF1R/LMOD1/EIF5A/BNIP3/MAP1A/MID1	16	BP
GO:0048066	developmental pigmentation	8/1264	48/18805	0.166667	2.47956	2.75514	0.0138711	0.100556	0.0825647	SOD2/EDNRA/GNA11/KITLG/RAB32/ADAMTSL4/USP13/GLI3	8	BP
GO:0050890	cognition	33/1264	329/18805	0.100304	1.49226	2.41802	0.0139964	0.10133	0.0831998	PTN/PDE8B/SERPINF1/EGFR/ADGRB3/INSR/ARC/APP/NLGN4X/STRA6/FOSL1/PRNP/C12orf57/LARGE1/KCNK4/NRXN2/ADCY1/NTAN1/MEIS2/PLK2/GRIA1/ITGA5/MAP1A/CBR3/SOBP/PRKCG/NFATC4/ZNF385A/SYNGAP1/TPBG/MGAT3/ST3GAL4/TANC1	33	BP
GO:0032872	regulation of stress-activated MAPK cascade	7/1264	39/18805	0.179487	2.6703	2.80293	0.0140853	0.101838	0.0836169	IGFBP6/PBK/MYC/IGBP1/MAP2K2/STK25/MID1	7	BP
GO:0051260	protein homooligomerization	23/1264	210/18805	0.109524	1.62943	2.46223	0.0143045	0.103285	0.0848054	ALDH1A3/PXDN/SCARA5/TGM2/GRIA3/SOD2/BASP1/ARC/APP/ALDH1A2/PRNP/ALDH9A1/KCNS2/STEAP4/ACOT13/THG1L/KCTD8/ATL3/EHD1/ATL1/KCNC4/KCND3/KCTD11	23	BP
GO:0046209	nitric oxide metabolic process	12/1264	88/18805	0.136364	2.02873	2.59655	0.0145068	0.104607	0.0858904	CYP1B1/CAV1/RORA/SOD2/INSR/APP/DDAH2/NQO1/ASS1/DDAH1/PPARA/AGXT2	12	BP
GO:0010827	regulation of D-glucose transmembrane transport	11/1264	78/18805	0.141026	2.09809	2.60869	0.0148668	0.107061	0.0879055	INSR/EDNRA/IRS2/ACE/PTPN11/PID1/IRS1/CLTCL1/PRKCI/GRB10/HK2	11	BP
GO:0055021	regulation of cardiac muscle tissue growth	10/1264	68/18805	0.147059	2.18785	2.63413	0.0149728	0.107681	0.0884148	TGFBR3/YAP1/FGF2/ZFPM2/SAV1/WNT2/BMPR1A/PPARA/GATA6/TBX2	10	BP
GO:0120254	olefinic compound metabolic process	19/1264	165/18805	0.115152	1.71315	2.46986	0.0151345	0.108202	0.0888424	CYP1B1/ALDH1A3/PTGDS/PRKG1/ALDH1A2/RDH10/MGLL/ALDH1A1/CYP11A1/FADS2/ACAA1/BMP2/SRD5A1/CYP27C1/PNPLA4/DHRS4/RDH11/EPHX1/FADS1	19	BP
GO:0098869	cellular oxidant detoxification	13/1264	99/18805	0.131313	1.95359	2.55366	0.0151365	0.108202	0.0888424	PXDN/NXN/TXN/PRDX5/SOD2/SELENOW/TXNRD1/SOD3/GPX8/NQO1/SESN2/GPX7/CLIC2	13	BP
GO:0010635	regulation of mitochondrial fusion	4/1264	15/18805	0.266667	3.9673	3.08614	0.0152442	0.108202	0.0888424	PID1/BNIP3/VAT1/MUL1	4	BP
GO:0043518	negative regulation of DNA damage response, signal transduction by p53 class mediator	4/1264	15/18805	0.266667	3.9673	3.08614	0.0152442	0.108202	0.0888424	CD44/TWIST1/DYRK3/SNAI2	4	BP
GO:0047484	regulation of response to osmotic stress	4/1264	15/18805	0.266667	3.9673	3.08614	0.0152442	0.108202	0.0888424	YBX3/BDKRB2/EFHD1/BAD	4	BP
GO:0048681	negative regulation of axon regeneration	4/1264	15/18805	0.266667	3.9673	3.08614	0.0152442	0.108202	0.0888424	KREMEN1/PTPRS/SPP1/RGMA	4	BP
GO:0060026	convergent extension	4/1264	15/18805	0.266667	3.9673	3.08614	0.0152442	0.108202	0.0888424	SFRP2/WNT5B/PTK7/DVL1	4	BP
GO:0070341	fat cell proliferation	4/1264	15/18805	0.266667	3.9673	3.08614	0.0152442	0.108202	0.0888424	COL6A1/FGF10/PID1/LIPA	4	BP
GO:0072176	nephric duct development	4/1264	15/18805	0.266667	3.9673	3.08614	0.0152442	0.108202	0.0888424	EFNB2/GREB1L/PKD1/BMP4	4	BP
GO:2001028	positive regulation of endothelial cell chemotaxis	4/1264	15/18805	0.266667	3.9673	3.08614	0.0152442	0.108202	0.0888424	SEMA5A/HSPB1/FGF2/PRKD1	4	BP
GO:0050770	regulation of axonogenesis	17/1264	143/18805	0.118881	1.76864	2.47675	0.0156145	0.110176	0.0904631	PAK3/SEMA5A/CXCL12/FN1/MAP1B/UST/ROBO1/SPART/MAP2K2/STK25/PTPRS/SPP1/SYNGAP1/ULK1/PLXND1/RGMA/CHODL	17	BP
GO:0021795	cerebral cortex cell migration	8/1264	49/18805	0.163265	2.42896	2.68856	0.0156294	0.110176	0.0904631	LAMB1/COL3A1/EGFR/ROBO1/ZMIZ1/PEX5/GLI3/EFHC1	8	BP
GO:0036323	vascular endothelial growth factor receptor-1 signaling pathway	8/1264	49/18805	0.163265	2.42896	2.68856	0.0156294	0.110176	0.0904631	PDGFRB/ROR2/EGFR/INSR/IGF1R/DDR2/ERBB2/EPHA6	8	BP
GO:0061028	establishment of endothelial barrier	8/1264	49/18805	0.163265	2.42896	2.68856	0.0156294	0.110176	0.0904631	EDNRA/S1PR3/VCL/TJP1/TNFRSF1A/FASN/S1PR2/PTPRS	8	BP
GO:0071214	cellular response to abiotic stimulus	34/1264	344/18805	0.0988372	1.47044	2.36388	0.0156439	0.110176	0.0904631	SFRP2/COL1A1/MMP2/TIMP1/EGFR/PBK/GADD45A/YBX3/CRIP1/YAP1/KCNK1/MYC/FGF2/IGF1R/SERPINB6/KCNK4/GNA11/SNAI2/PALM/BDKRB2/CRY1/SLC9A1/BNIP3/TNFRSF1A/TNKS1BP1/EFHD1/BAD/NMT2/PLEC/NFATC4/CHEK2/HYAL2/RUVBL2/GRK4	34	BP
GO:0104004	cellular response to environmental stimulus	34/1264	344/18805	0.0988372	1.47044	2.36388	0.0156439	0.110176	0.0904631	SFRP2/COL1A1/MMP2/TIMP1/EGFR/PBK/GADD45A/YBX3/CRIP1/YAP1/KCNK1/MYC/FGF2/IGF1R/SERPINB6/KCNK4/GNA11/SNAI2/PALM/BDKRB2/CRY1/SLC9A1/BNIP3/TNFRSF1A/TNKS1BP1/EFHD1/BAD/NMT2/PLEC/NFATC4/CHEK2/HYAL2/RUVBL2/GRK4	34	BP
GO:0050806	positive regulation of synaptic transmission	20/1264	177/18805	0.112994	1.68106	2.44377	0.0156658	0.110188	0.0904728	PTN/LAMA2/NLGN1/ROR2/GRIA3/EGFR/ARC/APP/SERPINE2/PRNP/LARGE1/ADCY1/MICU3/PLK2/GRIA1/TSHZ3/PRKCG/NFATC4/NLGN2/SLC24A1	20	BP
GO:1902414	protein localization to cell junction	15/1264	121/18805	0.123967	1.8443	2.50108	0.0156969	0.110254	0.0905277	GPC6/NLGN1/HSPB1/ACTG1/FLNA/VCL/RAB27B/NRXN2/TJP1/LSR/MAP1A/JAM3/ERBB2/NLGN2/DVL1	15	BP
GO:0030878	thyroid gland development	6/1264	31/18805	0.193548	2.87949	2.81135	0.0157159	0.110254	0.0905277	FGF10/EDNRA/HOXA5/MAP2K2/HOXD3/HOXA3	6	BP
GO:0051235	maintenance of location	24/1264	224/18805	0.107143	1.594	2.40077	0.0160687	0.11244	0.0923221	CAV1/FBN1/TXN/KDELR2/GP1BB/FLNA/DBN1/CACNA1C/NBL1/FGF2/BDKRB1/PGR/DZIP1/SYNE1/TRPC1/ARL2/TMEM232/PRKD1/PLCG1/CLIC2/PLCB3/SELENON/KDELR3/HK2	24	BP
GO:1905952	regulation of lipid localization	21/1264	189/18805	0.111111	1.65304	2.42214	0.0160958	0.11244	0.0923221	HILPDA/CAV1/PLIN2/ANXA2/LRP1/IRS2/ITGAV/PTCH1/PTPN11/CRY1/PLA2R1/ABCA8/ATP8A2/SEC24A/IL6/EHD1/SPP1/NR1H3/PPARA/PLIN3/TMEM30A	21	BP
GO:0060074	synapse maturation	7/1264	40/18805	0.175	2.60354	2.72525	0.0161101	0.11244	0.0923221	CHRDL1/ADGRB3/FGF7/SEZ6L2/PALM/DLGAP4/NFATC4	7	BP
GO:0070670	response to interleukin-4	7/1264	40/18805	0.175	2.60354	2.72525	0.0161101	0.11244	0.0923221	RPLP0/RPL3/IMPDH2/TCF7/CDK4/NFIL3/FASN	7	BP
GO:0120192	tight junction assembly	11/1264	79/18805	0.139241	2.07153	2.56193	0.0162566	0.113317	0.0930421	GPBAR1/RAB13/ACTG1/PARD3/RAMP2/SNAI2/TJP1/ACVRL1/ARL2/LSR/MYO1C	11	BP
GO:0005996	monosaccharide metabolic process	27/1264	260/18805	0.103846	1.54496	2.37524	0.0163339	0.113624	0.0932947	APOD/FBN1/TCF7L2/RORA/NNMT/IGFBP4/INSR/IRS2/ERRFI1/CHST15/CRY1/FGGY/IRS1/BAD/GALK1/MST1/SORD/SLC39A14/SESN2/PC/PPARA/PMM1/PFKM/PCK2/LIPA/SELENON/HK2	27	BP
GO:0061005	cell differentiation involved in kidney development	9/1264	59/18805	0.152542	2.26943	2.62151	0.0163426	0.113624	0.0932947	BASP1/EDNRA/MAGI2/WT1/YAP1/WWTR1/PTCH1/LAMB2/GLI3	9	BP
GO:0051262	protein tetramerization	13/1264	100/18805	0.13	1.93406	2.51401	0.0163634	0.113624	0.0932947	COL6A1/ALDH1A3/GRIA3/SOD2/APP/ALDH1A2/ALDH9A1/STK3/ACOT13/THG1L/PEX5/PKD1/KCND3	13	BP
GO:0019229	regulation of vasoconstriction	10/1264	69/18805	0.144928	2.15614	2.58267	0.0164892	0.114059	0.0936512	CAV1/MMP2/EGFR/ADRA2C/ADD3/ACE2/ACE/BDKRB2/TBXA2R/SVEP1	10	BP
GO:0035567	non-canonical Wnt signaling pathway	10/1264	69/18805	0.144928	2.15614	2.58267	0.0164892	0.114059	0.0936512	SFRP2/PRICKLE2/SFRP4/RSPO3/MAGI2/PRICKLE1/WNT5B/ZNRF3/PLEKHA4/DVL1	10	BP
GO:0044091	membrane biogenesis	10/1264	69/18805	0.144928	2.15614	2.58267	0.0164892	0.114059	0.0936512	COL6A1/NLGN1/CAV1/ANXA2/SPTBN1/RFTN1/NLGN4X/NRXN2/NLGN2/SELENON	10	BP
GO:0035855	megakaryocyte development	5/1264	23/18805	0.217391	3.23421	2.87799	0.016562	0.114059	0.0936512	GP1BB/FLNA/PTPN11/ZFPM1/ZNF385A	5	BP
GO:2000114	regulation of establishment of cell polarity	5/1264	23/18805	0.217391	3.23421	2.87799	0.016562	0.114059	0.0936512	GSN/RACK1/ABL2/KANK1/PLEKHG3	5	BP
GO:2000272	negative regulation of signaling receptor activity	5/1264	23/18805	0.217391	3.23421	2.87799	0.016562	0.114059	0.0936512	ACE2/GPRC5A/ERRFI1/PPARA/CNRIP1	5	BP
GO:0007519	skeletal muscle tissue development	20/1264	178/18805	0.11236	1.67161	2.41674	0.0165728	0.114059	0.0936512	COL6A1/CAV1/VAMP5/DDX5/NACA/MYL6/YBX3/SVIL/LARGE1/TWIST1/GPC1/MAFF/DLL1/PLEC/HMG20B/HOXD10/FOXL2/BIN3/SELENON/HOXD9	20	BP
GO:0048813	dendrite morphogenesis	17/1264	144/18805	0.118056	1.75636	2.44575	0.0166342	0.114337	0.0938796	PTN/PAK3/NLGN1/BTBD3/CUX1/ADGRB3/ARC/DBN1/OBSL1/DCLK1/SYNE1/HECW1/WASL/NFATC4/DNM3/DVL1/TPBG	17	BP
GO:0009746	response to hexose	23/1264	213/18805	0.107981	1.60648	2.38953	0.0166942	0.114465	0.0939848	COL6A3/PDE8B/COL6A2/SERPINF1/COL1A1/TCF7L2/RACK1/IRS2/ZBED3/IGF1R/RASAL2/ACE/SOX4/SGCB/BAD/JAGN1/SLC39A14/SESN2/SIDT2/PPARA/PTPRN2/ENDOG/PCK2	23	BP
GO:0060291	long-term synaptic potentiation	14/1264	111/18805	0.126126	1.87643	2.48598	0.016695	0.114465	0.0939848	PTN/GRIA3/ARC/APP/SERPINE2/PRNP/LARGE1/ADCY1/PLK2/GRIA1/TSHZ3/PRKCG/NFATC4/SLC24A1	14	BP
GO:0019318	hexose metabolic process	25/1264	237/18805	0.105485	1.56934	2.36776	0.0170059	0.11645	0.0956145	APOD/FBN1/TCF7L2/RORA/NNMT/IGFBP4/INSR/IRS2/ERRFI1/CHST15/CRY1/IRS1/BAD/GALK1/MST1/SORD/SLC39A14/SESN2/PC/PPARA/PMM1/PFKM/PCK2/LIPA/HK2	25	BP
GO:0006936	muscle contraction	35/1264	359/18805	0.097493	1.45044	2.31316	0.0173474	0.118638	0.0974116	SULF2/CAV1/TPM2/GSN/MYL6/CACNB2/PRKG1/SSPN/EDNRA/FLNA/ADRA2C/CACNA1C/ACE2/MYOF/C12orf57/LARGE1/BIN1/CTTN/LMOD1/BDKRB2/DTNA/CACNA2D1/GNAO1/SLC9A1/ATP8A2/TBX3/SMTN/CACNA1D/TBXA2R/PRKD1/PDE5A/KCND3/APBB1/CLIC2/TBX2	35	BP
GO:0035296	regulation of tube diameter	18/1264	156/18805	0.115385	1.71662	2.41265	0.017394	0.118659	0.0974282	CAV1/MMP2/SOD2/EGFR/PRKG1/EDNRA/ADRA2C/ADD3/ACE2/SOD3/ACE/BDKRB2/VSTM4/TBXA2R/SVEP1/P2RY1/PLOD3/NPR1	18	BP
GO:0097746	blood vessel diameter maintenance	18/1264	156/18805	0.115385	1.71662	2.41265	0.017394	0.118659	0.0974282	CAV1/MMP2/SOD2/EGFR/PRKG1/EDNRA/ADRA2C/ADD3/ACE2/SOD3/ACE/BDKRB2/VSTM4/TBXA2R/SVEP1/P2RY1/PLOD3/NPR1	18	BP
GO:0048661	positive regulation of smooth muscle cell proliferation	13/1264	101/18805	0.128713	1.91491	2.47482	0.0176644	0.120202	0.0986952	IGFBP5/PDGFRB/MMP2/EGFR/FGF2/ADAMTS1/IGF1R/DDR2/CALCRL/IL6/BMPR1A/NOTCH3/BMP4	13	BP
GO:1903035	negative regulation of response to wounding	13/1264	101/18805	0.128713	1.91491	2.47482	0.0176644	0.120202	0.0986952	ANXA2/PLAT/PRKG1/FAP/SERPINE2/PHLDB2/FGF2/KREMEN1/TAFA5/PTPRS/SPP1/RGMA/PROS1	13	BP
GO:0099111	microtubule-based transport	24/1264	226/18805	0.106195	1.5799	2.35432	0.0177268	0.120424	0.0988775	HSPB1/APP/MAP1B/DYNC2LI1/DST/IFT57/RABGEF1/RAB27B/FEZ1/IFT22/KIF13A/DYNC1I2/DYNC2H1/IFT43/MAP1A/LCA5/CLUAP1/IFT52/DPCD/CDR2L/IFT74/IFT140/UCHL1/IFT81	24	BP
GO:0006809	nitric oxide biosynthetic process	11/1264	80/18805	0.1375	2.04564	2.51586	0.0177413	0.120424	0.0988775	CYP1B1/CAV1/RORA/SOD2/INSR/APP/DDAH2/NQO1/ASS1/DDAH1/AGXT2	11	BP
GO:0009132	nucleoside diphosphate metabolic process	16/1264	134/18805	0.119403	1.7764	2.42118	0.01792	0.121472	0.0997384	COL6A1/LDHA/GUK1/MAGI3/INSR/APP/ARL2/BAD/GALK1/LRGUK/NT5E/PPARA/UCHL1/PFKM/LIPA/HK2	16	BP
GO:1904659	D-glucose transmembrane transport	14/1264	112/18805	0.125	1.85967	2.44948	0.0179404	0.121472	0.0997384	INSR/EDNRA/IRS2/ACE/PTPN11/PID1/IRS1/SGCB/CLTCL1/PRKCI/SESN2/GRB10/SLC2A10/HK2	14	BP
GO:0051224	negative regulation of protein transport	15/1264	123/18805	0.121951	1.81431	2.43223	0.0180106	0.121657	0.0998898	PDE8B/APOD/TXN/PKDCC/ADRA2C/CCN3/PTPN11/GNAO1/IRS1/JAGN1/SYTL4/RHBDF1/RAB23/NR1H3/BMP8A	15	BP
GO:0098754	detoxification	19/1264	168/18805	0.113095	1.68256	2.3855	0.0180139	0.121657	0.0998898	PXDN/NXN/TXN/PRDX5/SOD2/SELENOW/MT2A/TXNRD1/SOD3/ADH5/ALDH1A1/SLC22A3/GPX8/NQO1/SESN2/GPX7/RDH11/CLIC2/GSTM3	19	BP
GO:0044248	cellular catabolic process	32/1264	323/18805	0.0990712	1.47392	2.30623	0.0180348	0.121657	0.0998898	ENPEP/ANXA2/SLC16A1/IRS2/ACE/TWIST1/GPC1/AASS/GCSH/ACADVL/DECR1/IRS1/ALDH1L2/ACAA1/ZNRF3/CRAT/PEX5/ANPEP/SORD/SESN2/GGT7/DDAH1/HAAO/PPARA/NAGLU/AGXT2/MTMR2/RIDA/NAALADL1/PCK2/THNSL2/ILVBL	32	BP
GO:0090497	mesenchymal cell migration	9/1264	60/18805	0.15	2.23161	2.56493	0.0181163	0.121904	0.100093	SEMA5A/FN1/EDNRA/TWIST1/KITLG/EFNB1/TPBG/SEMA4B/BMP4	9	BP
GO:0046888	negative regulation of hormone secretion	10/1264	70/18805	0.142857	2.12534	2.53208	0.0181164	0.121904	0.100093	PDE8B/ADRA2C/CCN3/PTPN11/CRY1/GNAO1/IRS1/JAGN1/SYTL4/BMP8A	10	BP
GO:0035767	endothelial cell chemotaxis	6/1264	32/18805	0.1875	2.78951	2.71965	0.0182722	0.12245	0.100541	SEMA5A/RAB13/HSPB1/CCN3/FGF2/PRKD1	6	BP
GO:0060674	placenta blood vessel development	6/1264	32/18805	0.1875	2.78951	2.71965	0.0182722	0.12245	0.100541	CCN1/ITGB8/SOCS3/FOSL1/WNT2/PKD1	6	BP
GO:0061037	negative regulation of cartilage development	6/1264	32/18805	0.1875	2.78951	2.71965	0.0182722	0.12245	0.100541	ADAMTS12/PTPN11/SNAI2/LTBP3/GLI3/BMP4	6	BP
GO:0014912	negative regulation of smooth muscle cell migration	7/1264	41/18805	0.170732	2.54004	2.64992	0.0183326	0.12245	0.100541	IGFBP5/PRKG1/LRP1/TRIB1/TAFA5/BMPR1A/BMP4	7	BP
GO:0042307	positive regulation of protein import into nucleus	7/1264	41/18805	0.170732	2.54004	2.64992	0.0183326	0.12245	0.100541	FLNA/ZPR1/PRKD1/PIK3R2/IPO5/GLI3/HYAL2	7	BP
GO:0070302	regulation of stress-activated protein kinase signaling cascade	7/1264	41/18805	0.170732	2.54004	2.64992	0.0183326	0.12245	0.100541	IGFBP6/PBK/MYC/IGBP1/MAP2K2/STK25/MID1	7	BP
GO:0031960	response to corticosteroid	18/1264	157/18805	0.11465	1.70569	2.38351	0.0184559	0.122972	0.10097	CYP1B1/PAPPA/SERPINF1/PTGDS/IGFBP7/IGFBP2/EGFR/IGF1R/FOSL1/ACE/FBXO32/PTPRU/KLF9/IL6/ASS1/SRD5A1/PCK2/TBX2	18	BP
GO:0035150	regulation of tube size	18/1264	157/18805	0.11465	1.70569	2.38351	0.0184559	0.122972	0.10097	CAV1/MMP2/SOD2/EGFR/PRKG1/EDNRA/ADRA2C/ADD3/ACE2/SOD3/ACE/BDKRB2/VSTM4/TBXA2R/SVEP1/P2RY1/PLOD3/NPR1	18	BP
GO:0043588	skin development	32/1264	324/18805	0.0987654	1.46937	2.28769	0.0187683	0.1249	0.102553	COL6A1/COL1A2/IGFBP5/APCDD1/COL3A1/COL1A1/CLIC4/NFKBIZ/NME2/COL5A1/COL5A2/FGF10/EGFR/FGF7/YAP1/SAV1/ERRFI1/DLL1/LDB2/GLI2/TRAF3IP2/ATP8A2/LSR/PLEC/LATS2/COL5A3/NAGLU/PKD1/PTCH2/IFT74/GATA6/SLC2A10	32	BP
GO:0090276	regulation of peptide hormone secretion	22/1264	204/18805	0.107843	1.60442	2.33002	0.0191843	0.1262	0.10362	PDE8B/TCF7L2/EGFR/SLC16A1/ADRA2C/IRS2/CCN3/PTPN11/GNA11/SOX4/GNAO1/IRS1/BAD/IL6/JAGN1/PRKD1/SYTL4/NLGN2/SIDT2/BMP8A/PFKM/PCK2	22	BP
GO:1905954	positive regulation of lipid localization	14/1264	113/18805	0.123894	1.84321	2.41335	0.0192552	0.1262	0.10362	HILPDA/CAV1/PLIN2/ANXA2/LRP1/PTCH1/PLA2R1/ABCA8/ATP8A2/EHD1/SPP1/NR1H3/PLIN3/TMEM30A	14	BP
GO:0015749	monosaccharide transmembrane transport	15/1264	124/18805	0.120968	1.79968	2.39828	0.0192609	0.1262	0.10362	INSR/EDNRA/IRS2/ACE/PTPN11/PID1/IRS1/SGCB/CLTCL1/PRKCI/SESN2/GRB10/SLC2A10/SELENON/HK2	15	BP
GO:0003188	heart valve formation	4/1264	16/18805	0.25	3.71934	2.92108	0.0192654	0.1262	0.10362	CDH11/TWIST1/ZFPM1/DCHS1	4	BP
GO:0016114	terpenoid biosynthetic process	4/1264	16/18805	0.25	3.71934	2.92108	0.0192654	0.1262	0.10362	ALDH1A3/ALDH1A2/RDH10/LSS	4	BP
GO:0031269	pseudopodium assembly	4/1264	16/18805	0.25	3.71934	2.92108	0.0192654	0.1262	0.10362	CDC42EP1/CDC42EP5/CDC42EP2/CDC42EP4	4	BP
GO:0043584	nose development	4/1264	16/18805	0.25	3.71934	2.92108	0.0192654	0.1262	0.10362	ALDH1A3/STRA6/RDH10/GLI3	4	BP
GO:0046321	positive regulation of fatty acid oxidation	4/1264	16/18805	0.25	3.71934	2.92108	0.0192654	0.1262	0.10362	IRS2/TWIST1/IRS1/PPARA	4	BP
GO:0046459	short-chain fatty acid metabolic process	4/1264	16/18805	0.25	3.71934	2.92108	0.0192654	0.1262	0.10362	CRAT/MMUT/PCK2/THNSL2	4	BP
GO:0061734	type 2 mitophagy	4/1264	16/18805	0.25	3.71934	2.92108	0.0192654	0.1262	0.10362	OPTN/HTRA2/MUL1/HK2	4	BP
GO:0070571	negative regulation of neuron projection regeneration	4/1264	16/18805	0.25	3.71934	2.92108	0.0192654	0.1262	0.10362	KREMEN1/PTPRS/SPP1/RGMA	4	BP
GO:0072498	embryonic skeletal joint development	4/1264	16/18805	0.25	3.71934	2.92108	0.0192654	0.1262	0.10362	OSR2/HOXA11/SLC2A10/BMP4	4	BP
GO:1901298	regulation of hydrogen peroxide-mediated programmed cell death	4/1264	16/18805	0.25	3.71934	2.92108	0.0192654	0.1262	0.10362	RACK1/DDR2/PAWR/ENDOG	4	BP
GO:0048644	muscle organ morphogenesis	11/1264	81/18805	0.135802	2.02038	2.47046	0.0193246	0.126283	0.103689	TGFBR3/COL3A1/ARID5B/EDNRA/ZFPM2/EFEMP2/ZFPM1/WNT2/BMP2/BMPR1A/NAGLU	11	BP
GO:0140238	presynaptic endocytosis	11/1264	81/18805	0.135802	2.02038	2.47046	0.0193246	0.126283	0.103689	NLGN1/ACTG1/RAB27B/AP2M1/BIN1/AMPH/CAPN2/STON1/SGIP1/SNAP91/DNM3	11	BP
GO:0042552	myelination	18/1264	158/18805	0.113924	1.69489	2.35457	0.0195673	0.127716	0.104865	PTN/COL6A1/ID4/JAM2/BCAS1/PARD3/PMP22/LARGE1/GPC1/NDRG1/MARVELD1/ZPR1/PLEC/MAP2K2/JAM3/ERBB2/ARHGEF10/MTMR2	18	BP
GO:0044782	cilium organization	40/1264	425/18805	0.0941176	1.40022	2.24025	0.0196741	0.128259	0.105311	GSN/RAB34/FLNA/YAP1/EHD2/ADAMTS16/DYNC2LI1/IFT57/WWTR1/PRICKLE1/CEP126/LRRC23/DZIP1/IFT22/ARMC9/ABLIM1/DYNC2H1/CNTROB/CDKL1/IFT43/LUZP1/LRGUK/TCTN1/EHD1/LCA5/RAB23/CLUAP1/IFT52/RILPL1/CFAP69/CEP128/CC2D2A/IFT74/DNAAF5/CCDC28B/IFT140/TTLL3/IFT81/RILP/TRIM32	40	BP
GO:0003323	type B pancreatic cell development	5/1264	24/18805	0.208333	3.09945	2.76264	0.0197912	0.128543	0.105544	DLL1/BAD/SIDT2/GDF11/BMP4	5	BP
GO:0061318	renal filtration cell differentiation	5/1264	24/18805	0.208333	3.09945	2.76264	0.0197912	0.128543	0.105544	BASP1/EDNRA/MAGI2/WT1/LAMB2	5	BP
GO:0072112	podocyte differentiation	5/1264	24/18805	0.208333	3.09945	2.76264	0.0197912	0.128543	0.105544	BASP1/EDNRA/MAGI2/WT1/LAMB2	5	BP
GO:0042176	regulation of protein catabolic process	36/1264	375/18805	0.096	1.42823	2.24853	0.0198122	0.128543	0.105544	SH3D19/CAV1/ANXA2/TIMP1/RACK1/EEF1A1/TIMP3/EGFR/PBK/LRP1/APP/FLNA/NOP53/SERPINE2/TRIB1/CAMLG/VCP/SH3RF3/PRICKLE1/PLK2/NQO1/TMEM9/MAP1A/HSPBP1/PSMC1/PRKCG/RHBDF1/CHEK2/USP13/PKD1/RGMA/DVL1/MGAT3/SNX33/RILP/TRIM32	36	BP
GO:0045604	regulation of epidermal cell differentiation	9/1264	61/18805	0.147541	2.19502	2.50947	0.0200259	0.129631	0.106437	NME2/SFRP4/FGF2/PTCH1/ERRFI1/MAFF/DLL1/PTCH2/BMP4	9	BP
GO:0048545	response to steroid hormone	33/1264	338/18805	0.0976331	1.45252	2.25358	0.0200276	0.129631	0.106437	CYP1B1/PAPPA/CAV1/SERPINF1/COL1A1/PTGDS/IGFBP7/IGFBP2/DDX5/EGFR/KANK2/YAP1/AR/IGF1R/FOSL1/ZMIZ1/ACE/FBXO32/ERRFI1/PTPRU/CRY1/PGR/KLF9/IL6/ASS1/SRD5A1/CARM1/SPP1/NR1H3/PPARA/FKBP4/PCK2/TBX2	33	BP
GO:0055017	cardiac muscle tissue growth	12/1264	92/18805	0.130435	1.94053	2.42753	0.020086	0.129855	0.106621	TGFBR3/PRKG1/YAP1/FGF2/ZFPM2/SAV1/WNT2/BMPR1A/PPARA/GATA6/SMAD1/TBX2	12	BP
GO:0007368	determination of left/right symmetry	16/1264	136/18805	0.117647	1.75028	2.35724	0.020351	0.131255	0.107771	FGF10/BICC1/DYNC2LI1/IFT57/DLL1/PCSK6/DYNC2H1/TBX3/CLUAP1/IFT52/DVL1/DPCD/CC2D2A/IFT74/IFT140/TBX2	16	BP
GO:0009261	ribonucleotide catabolic process	16/1264	136/18805	0.117647	1.75028	2.35724	0.020351	0.131255	0.107771	COL6A1/PDE8B/PDE10A/LDHA/INSR/APP/ARL2/GALK1/ITPA/NT5E/PPARA/PDE5A/UCHL1/PFKM/LIPA/HK2	16	BP
GO:0034308	primary alcohol metabolic process	13/1264	103/18805	0.126214	1.87773	2.39776	0.0204989	0.131896	0.108297	CYP1B1/ALDH1A3/ALDH1A2/RDH10/ALDH1A1/CYP11A1/ALDH3B1/BMP2/AKR7A2/CYP27C1/PNPLA4/DHRS4/RDH11	13	BP
GO:0070167	regulation of biomineral tissue development	13/1264	103/18805	0.126214	1.87773	2.39776	0.0204989	0.131896	0.108297	PTN/OSR2/MGP/CCN1/PKDCC/FAM20C/TWIST1/DDR2/SGMS2/BMP2/BMPR1A/LTBP3/BMP4	13	BP
GO:0046660	female sex differentiation	15/1264	125/18805	0.12	1.78528	2.36464	0.020576	0.132236	0.108577	ARID5B/MMP2/FGF10/INSR/WT1/ZFPM2/STRA6/ADAMTS1/KITLG/PGR/NRIP1/MMP19/TBX3/SRD5A1/FOXL2	15	BP
GO:0034440	lipid oxidation	14/1264	114/18805	0.122807	1.82705	2.37759	0.0206416	0.132501	0.108794	APOD/IRS2/ADH5/TWIST1/ACADVL/DECR1/IRS1/ALDH1L2/ACAA1/CRAT/PEX5/SESN2/PPARA/ILVBL	14	BP
GO:0043903	regulation of biological process involved in symbiotic interaction	7/1264	42/18805	0.166667	2.47956	2.57679	0.0207617	0.132958	0.109169	CAV1/FBLN1/LGALS1/P4HB/ITGAV/PPARA/TRIM25	7	BP
GO:0045454	cell redox homeostasis	7/1264	42/18805	0.166667	2.47956	2.57679	0.0207617	0.132958	0.109169	TXN/PRDX5/TXNRD1/NFE2L1/NQO1/APEX1/SLC2A10	7	BP
GO:0001934	positive regulation of protein phosphorylation	39/1264	414/18805	0.0942029	1.40149	2.21741	0.0207887	0.132974	0.109183	SFRP2/PDGFRB/CAV1/IL15/FBN1/TXN/RACK1/FGF10/CCN1/EGFR/SASH1/FGF7/INSR/APP/ADRA2C/CDK2AP1/FGF2/PTK2/PELI2/ROBO1/PRNP/PTPN11/KITLG/DDR2/GPRC5B/PIK3R3/TNKS1BP1/IL6/ITGA5/GPNMB/BMP2/MAP2K2/P2RY1/S1PR2/ERBB2/FAXDC2/CAMKK2/BMP4/RALB	39	BP
GO:0030166	proteoglycan biosynthetic process	11/1264	82/18805	0.134146	1.99575	2.42571	0.02101	0.133545	0.109651	TCF7L2/CHSY3/DSEL/UST/CHST15/CHST2/CHPF2/CHST14/SLC2A10/ST3GAL4/EXTL2	11	BP
GO:0042246	tissue regeneration	11/1264	82/18805	0.134146	1.99575	2.42571	0.02101	0.133545	0.109651	PTN/COL6A1/APOD/NACA/FGF10/YAP1/CCN3/LARGE1/PTGFRN/BIN3/SELENON	11	BP
GO:0014850	response to muscle activity	6/1264	33/18805	0.181818	2.70498	2.63143	0.0210989	0.133545	0.109651	COL6A1/FN1/ITGA5/SRD5A1/NFATC1/SELENON	6	BP
GO:0030511	positive regulation of transforming growth factor beta receptor signaling pathway	6/1264	33/18805	0.181818	2.70498	2.63143	0.0210989	0.133545	0.109651	TGFBR3/TGFB1I1/CDKN2B/TWSG1/SLC2A10/MEN1	6	BP
GO:0048566	embryonic digestive tract development	6/1264	33/18805	0.181818	2.70498	2.63143	0.0210989	0.133545	0.109651	FGF10/PKDCC/ALDH1A2/STRA6/GLI2/GLI3	6	BP
GO:0048799	animal organ maturation	6/1264	33/18805	0.181818	2.70498	2.63143	0.0210989	0.133545	0.109651	ADAMTS12/ALDH1A2/ZBTB16/THBS3/BMP2/DCHS1	6	BP
GO:0060795	cell fate commitment involved in formation of primary germ layer	6/1264	33/18805	0.181818	2.70498	2.63143	0.0210989	0.133545	0.109651	SFRP2/HOXA11/BMPR1A/GATA6/BMP4/SMAD1	6	BP
GO:1903846	positive regulation of cellular response to transforming growth factor beta stimulus	6/1264	33/18805	0.181818	2.70498	2.63143	0.0210989	0.133545	0.109651	TGFBR3/TGFB1I1/CDKN2B/TWSG1/SLC2A10/MEN1	6	BP
GO:1905207	regulation of cardiocyte differentiation	6/1264	33/18805	0.181818	2.70498	2.63143	0.0210989	0.133545	0.109651	EGFR/PRICKLE1/EFNB2/DLL1/BMP2/BMP4	6	BP
GO:1901879	regulation of protein depolymerization	12/1264	93/18805	0.129032	1.91966	2.38661	0.0217012	0.137197	0.11265	SEMA5A/NAV3/GSN/TRIOBP/PLEKHH2/MAP1B/ADD3/SVIL/SPTBN1/LMOD1/MAP1A/MID1	12	BP
GO:0001974	blood vessel remodeling	8/1264	52/18805	0.153846	2.28883	2.49823	0.0218654	0.137915	0.113239	FGF10/RSPO3/EDNRA/FLNA/ACE/ACVRL1/TMBIM1/HOXA3	8	BP
GO:0009299	mRNA transcription	8/1264	52/18805	0.153846	2.28883	2.49823	0.0218654	0.137915	0.113239	NFKBIZ/ANXA2/DDX5/FLNA/TAF4B/TAF13/NR1H3/NCBP2	8	BP
GO:0007272	ensheathment of neurons	18/1264	160/18805	0.1125	1.6737	2.29731	0.0219438	0.137929	0.113251	PTN/COL6A1/ID4/JAM2/BCAS1/PARD3/PMP22/LARGE1/GPC1/NDRG1/MARVELD1/ZPR1/PLEC/MAP2K2/JAM3/ERBB2/ARHGEF10/MTMR2	18	BP
GO:0008366	axon ensheathment	18/1264	160/18805	0.1125	1.6737	2.29731	0.0219438	0.137929	0.113251	PTN/COL6A1/ID4/JAM2/BCAS1/PARD3/PMP22/LARGE1/GPC1/NDRG1/MARVELD1/ZPR1/PLEC/MAP2K2/JAM3/ERBB2/ARHGEF10/MTMR2	18	BP
GO:0035264	multicellular organism growth	18/1264	160/18805	0.1125	1.6737	2.29731	0.0219438	0.137929	0.113251	COL3A1/ARID5B/CLIC4/PPIB/PKDCC/APP/AR/RASAL2/WWTR1/PTCH1/LARGE1/PTPN11/PRICKLE1/ATP8A2/PLEC/HOXA5/PEX5/HTRA2	18	BP
GO:0022029	telencephalon cell migration	9/1264	62/18805	0.145161	2.15962	2.45506	0.0220765	0.138443	0.113673	LAMB1/CXCL12/COL3A1/EGFR/ROBO1/ZMIZ1/PEX5/GLI3/EFHC1	9	BP
GO:0071709	membrane assembly	9/1264	62/18805	0.145161	2.15962	2.45506	0.0220765	0.138443	0.113673	COL6A1/NLGN1/CAV1/ANXA2/SPTBN1/RFTN1/NLGN4X/NRXN2/NLGN2	9	BP
GO:0002791	regulation of peptide secretion	22/1264	207/18805	0.10628	1.58117	2.25698	0.0222794	0.139554	0.114585	PDE8B/TCF7L2/EGFR/SLC16A1/ADRA2C/IRS2/CCN3/PTPN11/GNA11/SOX4/GNAO1/IRS1/BAD/IL6/JAGN1/PRKD1/SYTL4/NLGN2/SIDT2/BMP8A/PFKM/PCK2	22	BP
GO:0051051	negative regulation of transport	43/1264	467/18805	0.0920771	1.36987	2.17269	0.0224025	0.140164	0.115086	PDE8B/CAV1/APOD/LGALS3/TXN/ANXA2/RACK1/SFRP4/PKDCC/PRKG1/ADRA2C/IRS2/SERPINE2/MAP1B/CCN3/ITGAV/RABGEF1/ACE/PTPN11/BIN1/ANKRD13B/PID1/GABRE/CRY1/PLA2R1/GNAO1/IRS1/TNFRSF1A/JAGN1/PRKD1/SYTL4/P2RY1/RHBDF1/WDR41/WDR54/RAB23/NR1H3/GRB10/CLIC2/MTMR2/SNX33/LRSAM1/BMP8A	43	BP
GO:0009314	response to radiation	41/1264	442/18805	0.0927602	1.38003	2.17033	0.0227423	0.142126	0.116697	SFRP2/COL6A1/COL6A3/PDE8B/COL6A2/COL3A1/MMP2/TXN/TIMP1/SOD2/EGFR/PBK/APP/GADD45A/CRIP1/YAP1/MYC/LARGE1/GNA11/SNAI2/VCAM1/CRY1/SYNE1/MAPK10/MEIS2/TNKS1BP1/ATP8A2/NR2F6/SCARA3/NMT2/NFATC4/CHEK2/SYNGAP1/HYAL2/SLC24A1/PITPNM1/RUVBL2/GRK4/TANC1/TRIM32/MEN1	41	BP
GO:0030902	hindbrain development	18/1264	161/18805	0.111801	1.66331	2.26898	0.0232117	0.144148	0.118357	RORA/PRKG1/FLNA/SERPINE2/DLC1/ALDH1A2/FGF2/NLGN4X/NFIB/IGF1R/TRNP1/PTPN11/MYO16/DLL1/GLI2/PTPRS/NAGLU/SMAD1	18	BP
GO:0009749	response to glucose	22/1264	208/18805	0.105769	1.57357	2.23289	0.0233925	0.144148	0.118357	COL6A3/PDE8B/COL6A2/SERPINF1/COL1A1/TCF7L2/RACK1/IRS2/ZBED3/IGF1R/RASAL2/ACE/SOX4/SGCB/BAD/JAGN1/SLC39A14/SESN2/SIDT2/PTPRN2/ENDOG/PCK2	22	BP
GO:0032570	response to progesterone	7/1264	43/18805	0.162791	2.4219	2.50573	0.0234058	0.144148	0.118357	CYP1B1/CAV1/YAP1/IGF1R/FOSL1/ERRFI1/NR1H3	7	BP
GO:0043001	Golgi to plasma membrane protein transport	7/1264	43/18805	0.162791	2.4219	2.50573	0.0234058	0.144148	0.118357	VAMP5/RACK1/RAB34/PKDCC/SPTBN1/KIF13A/OPTN	7	BP
GO:0150052	regulation of postsynapse assembly	7/1264	43/18805	0.162791	2.4219	2.50573	0.0234058	0.144148	0.118357	MAP1B/NRXN2/DOCK1/DCLK1/TRIM47/S1PR2/MARK1	7	BP
GO:0010954	positive regulation of protein processing	5/1264	25/18805	0.2	2.97547	2.65317	0.0234065	0.144148	0.118357	GSN/ANXA2/SPON1/CLEC3B/MELTF	5	BP
GO:0042537	benzene-containing compound metabolic process	5/1264	25/18805	0.2	2.97547	2.65317	0.0234065	0.144148	0.118357	CYP1B1/CYP4B1/ACAA1/HAAO/GSTM3	5	BP
GO:0072311	glomerular epithelial cell differentiation	5/1264	25/18805	0.2	2.97547	2.65317	0.0234065	0.144148	0.118357	BASP1/EDNRA/MAGI2/WT1/LAMB2	5	BP
GO:0150105	protein localization to cell-cell junction	5/1264	25/18805	0.2	2.97547	2.65317	0.0234065	0.144148	0.118357	ACTG1/FLNA/VCL/TJP1/LSR	5	BP
GO:1901071	glucosamine-containing compound metabolic process	5/1264	25/18805	0.2	2.97547	2.65317	0.0234065	0.144148	0.118357	LARGE1/CHST2/PGM3/MGAT3/EXTL2	5	BP
GO:0006090	pyruvate metabolic process	15/1264	127/18805	0.11811	1.75717	2.29827	0.0234089	0.144148	0.118357	COL6A1/LDHA/SLC16A1/INSR/APP/ME3/ARL2/GALK1/PC/PPARA/UCHL1/PFKM/PCK2/LIPA/HK2	15	BP
GO:0014910	regulation of smooth muscle cell migration	12/1264	94/18805	0.12766	1.89924	2.34618	0.0234104	0.144148	0.118357	CYP1B1/IGFBP5/PDGFRB/PRKG1/LRP1/TRIB1/ADAMTS1/ACE/DDR2/TAFA5/BMPR1A/BMP4	12	BP
GO:1904705	regulation of vascular associated smooth muscle cell proliferation	12/1264	94/18805	0.12766	1.89924	2.34618	0.0234104	0.144148	0.118357	IGFBP5/MMP2/SOD2/PRKG1/FGF2/ADAMTS1/EFEMP2/DDR2/CALCRL/TAFA5/BMPR1A/BMP4	12	BP
GO:0009062	fatty acid catabolic process	13/1264	105/18805	0.12381	1.84196	2.3224	0.0236606	0.145083	0.119125	IRS2/TWIST1/ACADVL/DECR1/IRS1/ALDH1L2/ACAA1/CRAT/PEX5/SESN2/PPARA/PCK2/ILVBL	13	BP
GO:0043255	regulation of carbohydrate biosynthetic process	13/1264	105/18805	0.12381	1.84196	2.3224	0.0236606	0.145083	0.119125	TCF7L2/NNMT/PRKG1/INSR/IRS2/CRY1/IRS1/MST1/P2RY1/SESN2/PTH1R/PPARA/GRB10	13	BP
GO:0046031	ADP metabolic process	13/1264	105/18805	0.12381	1.84196	2.3224	0.0236606	0.145083	0.119125	COL6A1/LDHA/INSR/APP/ARL2/BAD/GALK1/NT5E/PPARA/UCHL1/PFKM/LIPA/HK2	13	BP
GO:0060415	muscle tissue morphogenesis	10/1264	73/18805	0.136986	2.038	2.38527	0.0237055	0.145083	0.119125	TGFBR3/COL3A1/EDNRA/ZFPM2/EFEMP2/ZFPM1/WNT2/BMP2/BMPR1A/NAGLU	10	BP
GO:0002091	negative regulation of receptor internalization	4/1264	17/18805	0.235294	3.50056	2.76881	0.0238826	0.145083	0.119125	ANXA2/ANKRD13B/WDR54/MTMR2	4	BP
GO:0031268	pseudopodium organization	4/1264	17/18805	0.235294	3.50056	2.76881	0.0238826	0.145083	0.119125	CDC42EP1/CDC42EP5/CDC42EP2/CDC42EP4	4	BP
GO:0042693	muscle cell fate commitment	4/1264	17/18805	0.235294	3.50056	2.76881	0.0238826	0.145083	0.119125	FGF10/WT1/TBX3/TBX2	4	BP
GO:0046068	cGMP metabolic process	4/1264	17/18805	0.235294	3.50056	2.76881	0.0238826	0.145083	0.119125	PDE10A/RORA/PDE5A/NPR1	4	BP
GO:0051044	positive regulation of membrane protein ectodomain proteolysis	4/1264	17/18805	0.235294	3.50056	2.76881	0.0238826	0.145083	0.119125	SH3D19/APP/RGMA/SNX33	4	BP
GO:1901550	regulation of endothelial cell development	4/1264	17/18805	0.235294	3.50056	2.76881	0.0238826	0.145083	0.119125	S1PR3/VCL/TNFRSF1A/S1PR2	4	BP
GO:1903140	regulation of establishment of endothelial barrier	4/1264	17/18805	0.235294	3.50056	2.76881	0.0238826	0.145083	0.119125	S1PR3/VCL/TNFRSF1A/S1PR2	4	BP
GO:1903729	regulation of plasma membrane organization	4/1264	17/18805	0.235294	3.50056	2.76881	0.0238826	0.145083	0.119125	GSN/ANXA2/WASL/SYTL4	4	BP
GO:0043254	regulation of protein-containing complex assembly	40/1264	431/18805	0.0928074	1.38073	2.14648	0.0240487	0.145929	0.11982	PAK3/NAV3/GSN/LGALS3/RACK1/RPL13A/TRIOBP/KANK2/NOP53/MAP1B/ADD3/SVIL/SPTBN1/NCKAP1/CDC42EP1/VCP/CDC42EP5/PTPN11/BIN1/CTTN/FBLIM1/LMOD1/CDC42EP2/KIRREL1/ARL2/CDC42EP4/KCNK6/KANK1/SLAIN2/PRKD1/PIK3R2/LATS2/SEPTIN8/PEX5/JAM3/TRABD2B/ULK1/FBXL2/FKBP4/RALB	40	BP
GO:0045684	positive regulation of epidermis development	6/1264	34/18805	0.176471	2.62542	2.54643	0.0242072	0.146231	0.120067	NME2/SFRP4/FGF2/PTCH1/PTCH2/BMP4	6	BP
GO:0098884	postsynaptic neurotransmitter receptor internalization	6/1264	34/18805	0.176471	2.62542	2.54643	0.0242072	0.146231	0.120067	ARC/AP2M1/EFNB2/SYNE1/NCDN/GSG1L	6	BP
GO:0140239	postsynaptic endocytosis	6/1264	34/18805	0.176471	2.62542	2.54643	0.0242072	0.146231	0.120067	ARC/AP2M1/EFNB2/SYNE1/NCDN/GSG1L	6	BP
GO:0035791	platelet-derived growth factor receptor-beta signaling pathway	9/1264	63/18805	0.142857	2.12534	2.40169	0.0242733	0.146231	0.120067	PDGFRB/ROR2/EGFR/LRP1/INSR/IGF1R/DDR2/ERBB2/EPHA6	9	BP
GO:0010043	response to zinc ion	8/1264	53/18805	0.150943	2.24564	2.43769	0.0242866	0.146231	0.120067	SOD2/CRIP1/MT2A/VCAM1/PAM/ASS1/D2HGDH/HAAO	8	BP
GO:0030834	regulation of actin filament depolymerization	8/1264	53/18805	0.150943	2.24564	2.43769	0.0242866	0.146231	0.120067	SEMA5A/GSN/TRIOBP/PLEKHH2/ADD3/SVIL/SPTBN1/LMOD1	8	BP
GO:0170038	proteinogenic amino acid biosynthetic process	8/1264	53/18805	0.150943	2.24564	2.43769	0.0242866	0.146231	0.120067	BCAT1/AASS/PLOD2/ASS1/PLOD3/AGXT2/BHMT2/ILVBL	8	BP
GO:1905475	regulation of protein localization to membrane	21/1264	197/18805	0.106599	1.58591	2.21916	0.0243872	0.146674	0.120431	GPC6/GSN/LGALS3/RACK1/EGFR/PKDCC/LRP1/SPTBN1/AR/PRNP/AP2M1/PID1/GPC1/PIK3R2/PRKCI/TMBIM1/CNPY4/MYO1C/ERBB2/NLGN2/LZTFL1	21	BP
GO:0006195	purine nucleotide catabolic process	16/1264	139/18805	0.115108	1.7125	2.26329	0.0244577	0.146773	0.120512	COL6A1/PDE8B/PDE10A/LDHA/INSR/APP/ARL2/GALK1/ITPA/NT5E/PPARA/PDE5A/UCHL1/PFKM/LIPA/HK2	16	BP
GO:1904950	negative regulation of establishment of protein localization	16/1264	139/18805	0.115108	1.7125	2.26329	0.0244577	0.146773	0.120512	PDE8B/APOD/TXN/PKDCC/ADRA2C/CCN3/PTPN11/GNAO1/IRS1/JAGN1/SYTL4/CORO2B/RHBDF1/RAB23/NR1H3/BMP8A	16	BP
GO:0051494	negative regulation of cytoskeleton organization	18/1264	162/18805	0.111111	1.65304	2.24085	0.0245345	0.14699	0.120691	NAV3/GSN/TRIOBP/KANK2/PLEKHH2/PHLDB2/MAP1B/ADD3/SVIL/SPTBN1/DLC1/LMOD1/TJP1/KANK1/CORO2B/MID1/ARHGAP6/FKBP4	18	BP
GO:0090087	regulation of peptide transport	22/1264	209/18805	0.105263	1.56604	2.20893	0.0245479	0.14699	0.120691	PDE8B/TCF7L2/EGFR/SLC16A1/ADRA2C/IRS2/CCN3/PTPN11/GNA11/SOX4/GNAO1/IRS1/BAD/IL6/JAGN1/PRKD1/SYTL4/NLGN2/SIDT2/BMP8A/PFKM/PCK2	22	BP
GO:0007611	learning or memory	28/1264	282/18805	0.0992908	1.47719	2.16735	0.0250034	0.148914	0.12227	PTN/PDE8B/SERPINF1/EGFR/ADGRB3/INSR/ARC/APP/NLGN4X/STRA6/FOSL1/PRNP/LARGE1/KCNK4/NRXN2/ADCY1/NTAN1/MEIS2/PLK2/GRIA1/ITGA5/MAP1A/PRKCG/NFATC4/ZNF385A/SYNGAP1/TPBG/TANC1	28	BP
GO:0051492	regulation of stress fiber assembly	12/1264	95/18805	0.126316	1.87925	2.30626	0.0252167	0.148914	0.12227	ACTG1/PHLDB2/DLC1/CCN2/TJP1/SLC9A1/PIK3R2/ASAP3/CORO2B/ARHGEF10/SDC4/ARHGAP6	12	BP
GO:0110020	regulation of actomyosin structure organization	13/1264	106/18805	0.122642	1.82458	2.28534	0.0253705	0.148914	0.12227	ACTG1/PHLDB2/DLC1/CCN2/TJP1/SLC9A1/PRKD1/PIK3R2/ASAP3/CORO2B/ARHGEF10/SDC4/ARHGAP6	13	BP
GO:0002002	regulation of angiotensin levels in blood	3/1264	10/18805	0.3	4.46321	2.94056	0.0254367	0.148914	0.12227	ENPEP/ACE2/ACE	3	BP
GO:0003253	cardiac neural crest cell migration involved in outflow tract morphogenesis	3/1264	10/18805	0.3	4.46321	2.94056	0.0254367	0.148914	0.12227	EDNRA/TWIST1/BMP4	3	BP
GO:0006048	UDP-N-acetylglucosamine biosynthetic process	3/1264	10/18805	0.3	4.46321	2.94056	0.0254367	0.148914	0.12227	GFPT2/UAP1/PGM3	3	BP
GO:0008627	intrinsic apoptotic signaling pathway in response to osmotic stress	3/1264	10/18805	0.3	4.46321	2.94056	0.0254367	0.148914	0.12227	YBX3/BDKRB2/BAD	3	BP
GO:0016102	diterpenoid biosynthetic process	3/1264	10/18805	0.3	4.46321	2.94056	0.0254367	0.148914	0.12227	ALDH1A3/ALDH1A2/RDH10	3	BP
GO:0018208	peptidyl-proline modification	3/1264	10/18805	0.3	4.46321	2.94056	0.0254367	0.148914	0.12227	PPIB/P4HB/P3H2	3	BP
GO:0032025	response to cobalt ion	3/1264	10/18805	0.3	4.46321	2.94056	0.0254367	0.148914	0.12227	SERPINF1/BNIP3/D2HGDH	3	BP
GO:0033212	iron import into cell	3/1264	10/18805	0.3	4.46321	2.94056	0.0254367	0.148914	0.12227	CYBRD1/STEAP4/SLC39A14	3	BP
GO:0036109	alpha-linolenic acid metabolic process	3/1264	10/18805	0.3	4.46321	2.94056	0.0254367	0.148914	0.12227	FADS2/ACAA1/FADS1	3	BP
GO:0061299	retina vasculature morphogenesis in camera-type eye	3/1264	10/18805	0.3	4.46321	2.94056	0.0254367	0.148914	0.12227	CYP1B1/COL4A1/CLIC4	3	BP
GO:0061626	pharyngeal arch artery morphogenesis	3/1264	10/18805	0.3	4.46321	2.94056	0.0254367	0.148914	0.12227	EDNRA/BMPR1A/BMP4	3	BP
GO:0070303	negative regulation of stress-activated protein kinase signaling cascade	3/1264	10/18805	0.3	4.46321	2.94056	0.0254367	0.148914	0.12227	PBK/MYC/IGBP1	3	BP
GO:0071838	cell proliferation in bone marrow	3/1264	10/18805	0.3	4.46321	2.94056	0.0254367	0.148914	0.12227	ACE/SHC1/LIPA	3	BP
GO:0097017	renal protein absorption	3/1264	10/18805	0.3	4.46321	2.94056	0.0254367	0.148914	0.12227	GSN/EDNRA/KIRREL1	3	BP
GO:0097119	postsynaptic density protein 95 clustering	3/1264	10/18805	0.3	4.46321	2.94056	0.0254367	0.148914	0.12227	NLGN1/NRXN2/NLGN2	3	BP
GO:1903596	regulation of gap junction assembly	3/1264	10/18805	0.3	4.46321	2.94056	0.0254367	0.148914	0.12227	CAV1/ACE2/ACE	3	BP
GO:1905770	regulation of mesodermal cell differentiation	3/1264	10/18805	0.3	4.46321	2.94056	0.0254367	0.148914	0.12227	SFRP2/BMPR1A/BMP4	3	BP
GO:0031669	cellular response to nutrient levels	26/1264	258/18805	0.100775	1.49927	2.1676	0.0254718	0.148914	0.12227	PAK3/CAV1/COL1A1/PLIN2/MAP1LC3B/KANK2/IGF1R/SNAI2/RRAGA/WDR45/TNC/RRAGC/MAP1LC3B2/PRKD1/RNF152/SRD5A1/WIPI1/SESN2/CDKN2B/PPARA/ULK1/PLIN3/RIPOR1/RALB/FADS1/TRIM32	26	BP
GO:1901136	carbohydrate derivative catabolic process	26/1264	258/18805	0.100775	1.49927	2.1676	0.0254718	0.148914	0.12227	COL6A1/PDE8B/PDE10A/LDHA/CD44/ADAMTS12/INSR/APP/FGF2/ALDH1A1/GPC1/ARL2/EDEM2/SCARB2/GALK1/ITPA/NT5E/PPARA/HYAL2/NAGLU/PDE5A/FBXO17/UCHL1/PFKM/LIPA/HK2	26	BP
GO:0007159	leukocyte cell-cell adhesion	40/1264	433/18805	0.0923788	1.37435	2.11553	0.0256666	0.149892	0.123073	CXCL12/CAV1/IL15/LGALS3/NFKBIZ/CD44/IGFBP2/LGALS1/JAM2/ABL2/PRNP/ZMIZ1/PTPN11/EFNB2/ZBTB16/KITLG/VCAM1/SOX4/CHST2/GLI2/PAWR/CERCAM/CD276/DTX1/EFNB1/BAD/IL6/ASS1/ITGA5/GPNMB/SMARCD3/NT5E/ERBB2/GLI3/PPARA/PDE5A/TWSG1/ST3GAL4/SDC4/BMP4	40	BP
GO:0030514	negative regulation of BMP signaling pathway	10/1264	74/18805	0.135135	2.01046	2.33789	0.0258182	0.150293	0.123402	SFRP2/CHRDL1/CAV1/FBN1/NBL1/HTRA1/SPART/BMPER/TOB1/TWSG1	10	BP
GO:0030858	positive regulation of epithelial cell differentiation	10/1264	74/18805	0.135135	2.01046	2.33789	0.0258182	0.150293	0.123402	NME2/SFRP4/FGF2/PTCH1/ACVRL1/BAD/BMP2/CDKN2B/PTCH2/BMP4	10	BP
GO:0061512	protein localization to cilium	10/1264	74/18805	0.135135	2.01046	2.33789	0.0258182	0.150293	0.123402	TULP2/DZIP1/DYNC2H1/TULP3/TCTN1/EHD1/SPATA7/CC2D2A/IFT140/LZTFL1	10	BP
GO:0032388	positive regulation of intracellular transport	16/1264	140/18805	0.114286	1.70027	2.23248	0.0259562	0.150935	0.123929	ANXA2/FLNA/EHD2/FEZ1/ZPR1/EDEM2/PRKD1/PIK3R2/EHD1/IPO5/GLI3/HYAL2/NCBP2/MTMR2/RIPOR1/TMEM30A	16	BP
GO:0030835	negative regulation of actin filament depolymerization	7/1264	44/18805	0.159091	2.36685	2.43664	0.0262728	0.152287	0.12504	GSN/TRIOBP/PLEKHH2/ADD3/SVIL/SPTBN1/LMOD1	7	BP
GO:0045429	positive regulation of nitric oxide biosynthetic process	7/1264	44/18805	0.159091	2.36685	2.43664	0.0262728	0.152287	0.12504	SOD2/INSR/APP/DDAH2/ASS1/DDAH1/AGXT2	7	BP
GO:0072595	maintenance of protein localization in organelle	7/1264	44/18805	0.159091	2.36685	2.43664	0.0262728	0.152287	0.12504	TXN/KDELR2/PGR/SYNE1/ARL2/KDELR3/HK2	7	BP
GO:0060041	retina development in camera-type eye	19/1264	175/18805	0.108571	1.61526	2.19503	0.0263782	0.152735	0.125408	CYP1B1/SDK1/PDGFRB/COL4A1/SERPINF1/RORB/CLIC4/NFIB/LARGE1/LAMB2/PTPRM/DLL1/VSTM4/ACVRL1/ATP8A2/SMARCD3/ARSG/NAGLU/GDF11	19	BP
GO:0007613	memory	15/1264	129/18805	0.116279	1.72993	2.23308	0.0265245	0.153419	0.125969	PTN/SERPINF1/INSR/ARC/APP/PRNP/LARGE1/KCNK4/ADCY1/NTAN1/PLK2/GRIA1/ITGA5/MAP1A/NFATC4	15	BP
GO:0036005	response to macrophage colony-stimulating factor	9/1264	64/18805	0.140625	2.09213	2.34931	0.0266211	0.153651	0.12616	PDGFRB/ROR2/EGFR/INSR/IGF1R/DDR2/SPP1/ERBB2/EPHA6	9	BP
GO:1903670	regulation of sprouting angiogenesis	9/1264	64/18805	0.140625	2.09213	2.34931	0.0266211	0.153651	0.12616	TGM2/FGF2/DLL1/TJP1/ITGA5/BMPER/EPN2/CREB3L1/SMAD1	9	BP
GO:0007193	adenylate cyclase-inhibiting G protein-coupled receptor signaling pathway	11/1264	85/18805	0.129412	1.92531	2.29517	0.0267135	0.154021	0.126463	APP/EDNRA/FLNA/GNAI1/S1PR3/AKAP12/GPR176/PALM/GABBR1/GNAO1/P2RY1	11	BP
GO:0038145	macrophage colony-stimulating factor signaling pathway	8/1264	54/18805	0.148148	2.20406	2.3785	0.0268894	0.154395	0.126771	PDGFRB/ROR2/EGFR/INSR/IGF1R/DDR2/ERBB2/EPHA6	8	BP
GO:0050819	negative regulation of coagulation	8/1264	54/18805	0.148148	2.20406	2.3785	0.0268894	0.154395	0.126771	PROCR/ANXA5/ANXA2/PLAT/PRKG1/FAP/SERPINE2/PROS1	8	BP
GO:0070169	positive regulation of biomineral tissue development	8/1264	54/18805	0.148148	2.20406	2.3785	0.0268894	0.154395	0.126771	PTN/OSR2/CCN1/PKDCC/FAM20C/BMP2/BMPR1A/BMP4	8	BP
GO:0042177	negative regulation of protein catabolic process	14/1264	118/18805	0.118644	1.76511	2.23804	0.0269468	0.154395	0.126771	ANXA2/TIMP1/TIMP3/EGFR/PBK/FLNA/NOP53/SERPINE2/CAMLG/NQO1/MAP1A/PRKCG/MGAT3/RILP	14	BP
GO:1903076	regulation of protein localization to plasma membrane	14/1264	118/18805	0.118644	1.76511	2.23804	0.0269468	0.154395	0.126771	LGALS3/RACK1/EGFR/PKDCC/LRP1/SPTBN1/AR/PRNP/AP2M1/PID1/PIK3R2/PRKCI/TMBIM1/CNPY4	14	BP
GO:0031400	negative regulation of protein modification process	31/1264	321/18805	0.0965732	1.43676	2.11868	0.0269489	0.154395	0.126771	SFRP2/NXN/CAV1/FBLN1/HSPB1/RACK1/RPL5/BEX3/NCOA7/GADD45A/TRIB1/GPRC5A/PARD3/ZBED3/PRNP/CAMLG/WWTR1/PID1/CRTAP/ERRFI1/CRY1/SOX4/LATS2/LRP6/PRKCG/HMG20B/P3H1/IPO5/HYAL2/UCHL1/MEN1	31	BP
GO:1990874	vascular associated smooth muscle cell proliferation	12/1264	96/18805	0.125	1.85967	2.26681	0.0271228	0.155014	0.127279	IGFBP5/MMP2/SOD2/PRKG1/FGF2/ADAMTS1/EFEMP2/DDR2/CALCRL/TAFA5/BMPR1A/BMP4	12	BP
GO:0019395	fatty acid oxidation	13/1264	107/18805	0.121495	1.80753	2.24867	0.0271696	0.155014	0.127279	IRS2/ADH5/TWIST1/ACADVL/DECR1/IRS1/ALDH1L2/ACAA1/CRAT/PEX5/SESN2/PPARA/ILVBL	13	BP
GO:0010506	regulation of autophagy	34/1264	359/18805	0.0947075	1.409	2.10034	0.0274081	0.155014	0.127279	HSPB1/EEF1A1/ABL2/CTTN/SNX7/RRAGA/FEZ1/BOK/WDR45/PLK2/BNIP3/OPTN/HSPB8/BAD/RRAGC/PRKD1/PIK3R2/RNF152/WIPI1/SESN2/WDR41/USP13/ULK1/SNX32/HTRA2/FBXL2/ENDOG/CAMKK2/LRSAM1/UCHL1/RALB/TRIM32/MUL1/HK2	34	BP
GO:0032878	regulation of establishment or maintenance of cell polarity	5/1264	26/18805	0.192308	2.86103	2.54904	0.0274219	0.155014	0.127279	GSN/RACK1/ABL2/KANK1/PLEKHG3	5	BP
GO:0035988	chondrocyte proliferation	5/1264	26/18805	0.192308	2.86103	2.54904	0.0274219	0.155014	0.127279	CCN3/CCN2/ERRFI1/DDR2/MMP16	5	BP
GO:0043931	ossification involved in bone maturation	5/1264	26/18805	0.192308	2.86103	2.54904	0.0274219	0.155014	0.127279	ADAMTS12/ZBTB16/THBS3/BMP2/DCHS1	5	BP
GO:0048143	astrocyte activation	5/1264	26/18805	0.192308	2.86103	2.54904	0.0274219	0.155014	0.127279	EGFR/LRP1/APP/IL6/NAGLU	5	BP
GO:0048520	positive regulation of behavior	5/1264	26/18805	0.192308	2.86103	2.54904	0.0274219	0.155014	0.127279	NLGN1/STRA6/GRIA1/NPAS2/SGIP1	5	BP
GO:0048596	embryonic camera-type eye morphogenesis	5/1264	26/18805	0.192308	2.86103	2.54904	0.0274219	0.155014	0.127279	ALDH1A3/ZEB1/STRA6/TWIST1/TBX2	5	BP
GO:0099149	regulation of postsynaptic neurotransmitter receptor internalization	5/1264	26/18805	0.192308	2.86103	2.54904	0.0274219	0.155014	0.127279	ARC/EFNB2/SYNE1/NCDN/GSG1L	5	BP
GO:2000050	regulation of non-canonical Wnt signaling pathway	5/1264	26/18805	0.192308	2.86103	2.54904	0.0274219	0.155014	0.127279	SFRP4/RSPO3/WNT5B/ZNRF3/PLEKHA4	5	BP
GO:2000810	regulation of bicellular tight junction assembly	5/1264	26/18805	0.192308	2.86103	2.54904	0.0274219	0.155014	0.127279	GPBAR1/SNAI2/TJP1/ACVRL1/MYO1C	5	BP
GO:0007188	adenylate cyclase-modulating G protein-coupled receptor signaling pathway	27/1264	272/18805	0.0992647	1.4768	2.12627	0.0274275	0.155014	0.127279	GPBAR1/RACK1/ADGRD1/ADGRB3/APP/EDNRA/FLNA/GNAI1/ADGRL3/S1PR3/AKAP12/ADCY1/RAMP2/GPR176/GNA11/ADGRL2/PALM/GNA14/GABBR1/GNAO1/CALCRL/CACNA1D/TBXA2R/P2RY1/S1PR2/PTH1R/GPR161	27	BP
GO:0048147	negative regulation of fibroblast proliferation	6/1264	35/18805	0.171429	2.55041	2.46444	0.0276071	0.155867	0.127979	CAV1/SOD2/MYC/PAWR/LZTS2/TRIM32	6	BP
GO:0010038	response to metal ion	33/1264	347/18805	0.0951009	1.41485	2.0938	0.0279584	0.157687	0.129473	NLGN1/CAV1/SERPINF1/S100A16/CLIC4/SOD2/EGFR/APP/CRIP1/MT2A/SOD3/PRNP/ADCY1/KCNH1/VCAM1/PAM/MICU3/CYBRD1/NDRG1/TRPC1/BNIP3/GRIA1/LOXL2/NQO1/ASS1/ACO1/D2HGDH/NFATC4/CPNE8/HAAO/BACE1/ENDOG/SLC41A1	33	BP
GO:0042698	ovulation cycle	10/1264	75/18805	0.133333	1.98365	2.29126	0.0280625	0.157946	0.129686	CYP1B1/PTN/SERPINF1/MMP2/EGFR/ADAMTS1/IGF1R/PGR/NRIP1/MMP19	10	BP
GO:1901880	negative regulation of protein depolymerization	10/1264	75/18805	0.133333	1.98365	2.29126	0.0280625	0.157946	0.129686	NAV3/GSN/TRIOBP/PLEKHH2/MAP1B/ADD3/SVIL/SPTBN1/LMOD1/MID1	10	BP
GO:0002685	regulation of leukocyte migration	24/1264	236/18805	0.101695	1.51295	2.12868	0.0281269	0.157981	0.129715	PTN/CXCL12/APOD/IL1R1/LGALS3/JAM2/APP/NBL1/CCN3/ABL2/BDKRB1/EMILIN1/PTK2/RABGEF1/KITLG/CHST2/C1QBP/MTUS1/IL6/WASL/VEGFC/ZNF580/JAM3/ST3GAL4	24	BP
GO:0010594	regulation of endothelial cell migration	24/1264	236/18805	0.101695	1.51295	2.12868	0.0281269	0.157981	0.129715	PTN/SEMA5A/TGFBR3/STARD13/SERPINF1/SPARC/HSPB1/SASH1/GADD45A/FGF2/AKT3/RRAS/PTK2/PTPRM/SRPX2/PLK2/ACVRL1/TBXA2R/PRKD1/VEGFC/BMPER/ZNF580/PLCG1/BCAR1	24	BP
GO:0050708	regulation of protein secretion	27/1264	273/18805	0.0989011	1.47139	2.10606	0.0285644	0.160273	0.131597	PDE8B/TCF7L2/EGFR/SLC16A1/ADRA2C/IRS2/CCN3/PTPN11/GNA11/SOX4/GNAO1/IRS1/SEC24A/BAD/IL6/JAGN1/VEGFC/SYTL4/RHBDF1/P3H1/NR1H3/NLGN2/SIDT2/APBB1/BMP8A/PFKM/PCK2	27	BP
GO:0000045	autophagosome assembly	14/1264	119/18805	0.117647	1.75028	2.20399	0.0287238	0.161001	0.132195	MAP1LC3B/SNX7/FEZ1/WDR45/EFNB1/MAP1LC3B2/WIPI1/CHEK2/RAB23/ULK1/LRSAM1/RALB/TP53INP2/TRIM32	14	BP
GO:0045861	negative regulation of proteolysis	18/1264	165/18805	0.109091	1.62299	2.15759	0.0288463	0.161291	0.132433	SERPINH1/SPOCK1/SERPINF1/TIMP1/RPL5/TIMP3/PLAT/PBK/LRP1/NOP53/SERPINE2/SERPINB6/PRNP/CAMLG/BIN1/MAP1A/PRKCG/NR1H3	18	BP
GO:0001938	positive regulation of endothelial cell proliferation	13/1264	108/18805	0.12037	1.79079	2.21239	0.0290604	0.161291	0.132433	SEMA5A/CXCL12/FGF10/FGF7/HSPG2/FGF2/AKT3/ACVRL1/WNT2/PRKD1/ZNF580/PLCG1/BMP4	13	BP
GO:0003128	heart field specification	4/1264	18/18805	0.222222	3.30608	2.62757	0.0291133	0.161291	0.132433	ROBO1/SMARCD3/BMP2/BMP4	4	BP
GO:0006044	N-acetylglucosamine metabolic process	4/1264	18/18805	0.222222	3.30608	2.62757	0.0291133	0.161291	0.132433	LARGE1/CHST2/MGAT3/EXTL2	4	BP
GO:0034112	positive regulation of homotypic cell-cell adhesion	4/1264	18/18805	0.222222	3.30608	2.62757	0.0291133	0.161291	0.132433	EMILIN2/PDPN/EMILIN1/IL6	4	BP
GO:0071371	cellular response to gonadotropin stimulus	4/1264	18/18805	0.222222	3.30608	2.62757	0.0291133	0.161291	0.132433	CYP1B1/EDNRA/WT1/GATA6	4	BP
GO:0072189	ureter development	4/1264	18/18805	0.222222	3.30608	2.62757	0.0291133	0.161291	0.132433	ALDH1A2/EMX2/LZTS2/BMP4	4	BP
GO:0097396	response to interleukin-17	4/1264	18/18805	0.222222	3.30608	2.62757	0.0291133	0.161291	0.132433	NFKBIZ/SOCS3/TRAF3IP2/TRIM32	4	BP
GO:0097398	cellular response to interleukin-17	4/1264	18/18805	0.222222	3.30608	2.62757	0.0291133	0.161291	0.132433	NFKBIZ/SOCS3/TRAF3IP2/TRIM32	4	BP
GO:2001169	regulation of ATP biosynthetic process	4/1264	18/18805	0.222222	3.30608	2.62757	0.0291133	0.161291	0.132433	VCP/PID1/PPARA/DNAJC30	4	BP
GO:0019915	lipid storage	12/1264	97/18805	0.123711	1.8405	2.22783	0.0291315	0.161291	0.132433	HILPDA/CAV1/PLIN2/ITGAV/CRY1/NRIP1/IL6/EHD1/NR1H3/PPARA/PLIN3/LIPA	12	BP
GO:0170062	nutrient storage	12/1264	97/18805	0.123711	1.8405	2.22783	0.0291315	0.161291	0.132433	HILPDA/CAV1/PLIN2/ITGAV/CRY1/NRIP1/IL6/EHD1/NR1H3/PPARA/PLIN3/LIPA	12	BP
GO:1904407	positive regulation of nitric oxide metabolic process	7/1264	45/18805	0.155556	2.31426	2.36942	0.0293701	0.162447	0.133382	SOD2/INSR/APP/DDAH2/ASS1/DDAH1/AGXT2	7	BP
GO:0010883	regulation of lipid storage	8/1264	55/18805	0.145455	2.16398	2.32059	0.0296795	0.163825	0.134513	HILPDA/PLIN2/ITGAV/IL6/EHD1/NR1H3/PPARA/PLIN3	8	BP
GO:0035790	platelet-derived growth factor receptor-alpha signaling pathway	8/1264	55/18805	0.145455	2.16398	2.32059	0.0296795	0.163825	0.134513	PDGFRB/ROR2/EGFR/INSR/IGF1R/DDR2/ERBB2/EPHA6	8	BP
GO:1903531	negative regulation of secretion by cell	17/1264	154/18805	0.11039	1.64231	2.14844	0.0298821	0.164776	0.135294	PDE8B/PRKG1/ADRA2C/CCN3/RABGEF1/PTPN11/CRY1/GNAO1/IRS1/TNFRSF1A/JAGN1/SYTL4/P2RY1/RHBDF1/WDR41/NR1H3/BMP8A	17	BP
GO:0046883	regulation of hormone secretion	26/1264	262/18805	0.0992366	1.47638	2.08442	0.030098	0.165798	0.136134	PDE8B/TCF7L2/EGFR/SLC16A1/ADRA2C/IRS2/CCN3/PTPN11/GNA11/CRY1/SOX4/GNAO1/IRS1/BAD/IL6/JAGN1/PRKD1/SYTL4/P2RY1/SPP1/NLGN2/SIDT2/FOXL2/BMP8A/PFKM/PCK2	26	BP
GO:0060972	left/right pattern formation	16/1264	143/18805	0.111888	1.6646	2.14152	0.0308639	0.169845	0.139456	FGF10/BICC1/DYNC2LI1/IFT57/DLL1/PCSK6/DYNC2H1/TBX3/CLUAP1/IFT52/DVL1/DPCD/CC2D2A/IFT74/IFT140/TBX2	16	BP
GO:0009150	purine ribonucleotide metabolic process	33/1264	350/18805	0.0942857	1.40272	2.04153	0.0310839	0.170883	0.140308	COL6A1/PDE8B/PDE10A/RORA/LDHA/NME2/GUK1/MAGI3/INSR/APP/IMPDH2/VCP/ADCY1/PID1/NME4/MT-ATP8/ARL2/BAD/GALK1/LRGUK/ITPA/NDUFV3/NT5E/RAB23/PPARA/PDE5A/DNAJC30/UCHL1/PFKM/NPR1/LIPA/SELENON/HK2	33	BP
GO:0032373	positive regulation of sterol transport	6/1264	36/18805	0.166667	2.47956	2.38526	0.0313078	0.171593	0.140892	CAV1/ANXA2/LRP1/PTCH1/ABCA8/NR1H3	6	BP
GO:0032376	positive regulation of cholesterol transport	6/1264	36/18805	0.166667	2.47956	2.38526	0.0313078	0.171593	0.140892	CAV1/ANXA2/LRP1/PTCH1/ABCA8/NR1H3	6	BP
GO:0060317	cardiac epithelial to mesenchymal transition	6/1264	36/18805	0.166667	2.47956	2.38526	0.0313078	0.171593	0.140892	TGFBR3/TWIST1/SNAI2/WNT2/TBX3/BMP2	6	BP
GO:1904375	regulation of protein localization to cell periphery	17/1264	155/18805	0.109677	1.63171	2.11991	0.0315454	0.172475	0.141615	GPC6/LGALS3/RACK1/EGFR/PKDCC/LRP1/GNAI1/SPTBN1/AR/PRNP/AP2M1/PID1/PIK3R2/PRKCI/TMBIM1/CNPY4/LZTFL1	17	BP
GO:0033135	regulation of peptidyl-serine phosphorylation	9/1264	66/18805	0.136364	2.02873	2.24736	0.0317884	0.172475	0.141615	SFRP2/CAV1/TXN/RACK1/EGFR/APP/GADD45A/TNKS1BP1/IL6	9	BP
GO:0090303	positive regulation of wound healing	9/1264	66/18805	0.136364	2.02873	2.24736	0.0317884	0.172475	0.141615	EMILIN2/ACTG1/PLAT/EMILIN1/PTK2/DDR2/KANK1/TBXA2R/ST3GAL4	9	BP
GO:0010875	positive regulation of cholesterol efflux	5/1264	27/18805	0.185185	2.75507	2.44976	0.0318493	0.172475	0.141615	CAV1/LRP1/PTCH1/ABCA8/NR1H3	5	BP
GO:0030194	positive regulation of blood coagulation	5/1264	27/18805	0.185185	2.75507	2.44976	0.0318493	0.172475	0.141615	EMILIN2/PLAT/EMILIN1/TBXA2R/ST3GAL4	5	BP
GO:0031639	plasminogen activation	5/1264	27/18805	0.185185	2.75507	2.44976	0.0318493	0.172475	0.141615	ANXA2/PLAT/SERPINE2/CLEC3B/MELTF	5	BP
GO:0035313	wound healing, spreading of epidermal cells	5/1264	27/18805	0.185185	2.75507	2.44976	0.0318493	0.172475	0.141615	COL5A1/PHLDB2/ITGAV/ACVRL1/ITGA5	5	BP
GO:0036296	response to increased oxygen levels	5/1264	27/18805	0.185185	2.75507	2.44976	0.0318493	0.172475	0.141615	CAV1/COL1A1/MMP2/SOD2/BNIP3	5	BP
GO:0045662	negative regulation of myoblast differentiation	5/1264	27/18805	0.185185	2.75507	2.44976	0.0318493	0.172475	0.141615	PRICKLE1/DLL1/SOX4/TBX3/BMP4	5	BP
GO:0048745	smooth muscle tissue development	5/1264	27/18805	0.185185	2.75507	2.44976	0.0318493	0.172475	0.141615	COL3A1/STRA6/EFEMP2/PTCH1/BMP4	5	BP
GO:0060343	trabecula formation	5/1264	27/18805	0.185185	2.75507	2.44976	0.0318493	0.172475	0.141615	TGFBR3/COL1A1/MMP2/ADAMTS1/THBS3	5	BP
GO:1900048	positive regulation of hemostasis	5/1264	27/18805	0.185185	2.75507	2.44976	0.0318493	0.172475	0.141615	EMILIN2/PLAT/EMILIN1/TBXA2R/ST3GAL4	5	BP
GO:0097305	response to alcohol	27/1264	276/18805	0.0978261	1.4554	2.04592	0.0321924	0.174159	0.142999	CYP1B1/TGFBR3/IGFBP7/RPL10A/EEF1B2/SOD2/ARC/GNAI1/AKAP8/FGF2/IGF1R/FOSL1/ACE/PTCH1/CDK4/ADCY1/VCAM1/KLF9/NFE2L1/GRIA1/NQO1/TBXA2R/TNC/PRKD1/LRP6/PPARA/LIPA	27	BP
GO:0009101	glycoprotein biosynthetic process	31/1264	326/18805	0.095092	1.41472	2.02766	0.0323797	0.174299	0.143113	GALNT13/GFPT2/MGAT4C/TMTC1/IL15/TCF7L2/OSTC/CHSY3/DSEL/ST6GALNAC5/UST/LARGE1/CHST15/CHST2/PAWR/ITM2C/GXYLT2/POGLUT3/MGAT2/PLOD3/ST6GALNAC6/ST6GALNAC4/PMM1/PGM3/CHPF2/MGAT3/CHST14/SLC2A10/ST3GAL4/EXTL2/MAN1C1	31	BP
GO:0009416	response to light stimulus	31/1264	326/18805	0.095092	1.41472	2.02766	0.0323797	0.174299	0.143113	COL6A1/COL6A3/PDE8B/COL6A2/MMP2/TIMP1/EGFR/PBK/APP/CRIP1/MYC/LARGE1/GNA11/CRY1/SYNE1/MAPK10/MEIS2/ATP8A2/NR2F6/SCARA3/NMT2/NFATC4/SYNGAP1/HYAL2/SLC24A1/PITPNM1/RUVBL2/GRK4/TANC1/TRIM32/MEN1	31	BP
GO:0009267	cellular response to starvation	20/1264	191/18805	0.104712	1.55784	2.08007	0.032473	0.174299	0.143113	PAK3/CAV1/PLIN2/MAP1LC3B/IGF1R/RRAGA/WDR45/RRAGC/MAP1LC3B2/PRKD1/RNF152/SRD5A1/WIPI1/SESN2/PPARA/PLIN3/RIPOR1/RALB/FADS1/TRIM32	20	BP
GO:0001935	endothelial cell proliferation	21/1264	203/18805	0.103448	1.53904	2.07281	0.0325005	0.174299	0.143113	SEMA5A/CXCL12/CAV1/SPARC/FGF10/FGF7/HSPG2/ALDH1A2/FGF2/AKT3/PTPRM/VSTM4/LOXL2/ACVRL1/WNT2/PRKD1/BMPER/ZNF580/PLCG1/BMP4/LIPA	21	BP
GO:0008645	hexose transmembrane transport	14/1264	121/18805	0.115702	1.72135	2.13685	0.0325334	0.174299	0.143113	INSR/EDNRA/IRS2/ACE/PTPN11/PID1/IRS1/SGCB/CLTCL1/PRKCI/SESN2/GRB10/SLC2A10/HK2	14	BP
GO:0030857	negative regulation of epithelial cell differentiation	8/1264	56/18805	0.142857	2.12534	2.26391	0.0326623	0.174299	0.143113	CAV1/ZEB1/FGF10/YAP1/S1PR3/DLL1/ACVRL1/TBX3	8	BP
GO:0003016	respiratory system process	7/1264	46/18805	0.152174	2.26395	2.30396	0.0327044	0.174299	0.143113	COL6A1/NDN/ADH5/TSHZ3/HOXA5/NLGN2/SELENON	7	BP
GO:0006739	NADP metabolic process	7/1264	46/18805	0.152174	2.26395	2.30396	0.0327044	0.174299	0.143113	PRDX5/PRPS2/TP53I3/PGLS/NQO1/ALDH1L2/PC	7	BP
GO:0031638	zymogen activation	7/1264	46/18805	0.152174	2.26395	2.30396	0.0327044	0.174299	0.143113	C1R/ANXA2/PLAT/SERPINE2/C1RL/CLEC3B/MELTF	7	BP
GO:0045601	regulation of endothelial cell differentiation	7/1264	46/18805	0.152174	2.26395	2.30396	0.0327044	0.174299	0.143113	ZEB1/S1PR3/VCL/ACVRL1/TNFRSF1A/S1PR2/BMP4	7	BP
GO:1904646	cellular response to amyloid-beta	7/1264	46/18805	0.152174	2.26395	2.30396	0.0327044	0.174299	0.143113	LRP1/APP/IGF1R/PRNP/VCAM1/CACNA2D1/BACE1	7	BP
GO:0001708	cell fate specification	13/1264	110/18805	0.118182	1.75824	2.14096	0.0331265	0.174299	0.143113	SFRP2/FGF2/NFIB/PTCH1/DLL1/GLI2/HOXA11/TBX3/BMPR1A/HOXD10/GLI3/PTCH2/TBX2	13	BP
GO:0042472	inner ear morphogenesis	13/1264	110/18805	0.118182	1.75824	2.14096	0.0331265	0.174299	0.143113	ALDH1A3/SPARC/ZEB1/TRIOBP/FGF10/PRRX1/LRIG3/ATP8A2/TBX3/SOBP/PTK7/DVL1/TBX2	13	BP
GO:0048675	axon extension	13/1264	110/18805	0.118182	1.75824	2.14096	0.0331265	0.174299	0.143113	SEMA5A/CXCL12/FN1/NDN/EDNRA/MAP1B/VCL/LAMB2/CTTN/DCLK1/PTPRS/ULK1/DVL1	13	BP
GO:0006183	GTP biosynthetic process	3/1264	11/18805	0.272727	4.05747	2.72283	0.0332607	0.174299	0.143113	NME2/IMPDH2/NME4	3	BP
GO:0006686	sphingomyelin biosynthetic process	3/1264	11/18805	0.272727	4.05747	2.72283	0.0332607	0.174299	0.143113	PEMT/ABCA8/SGMS2	3	BP
GO:0030223	neutrophil differentiation	3/1264	11/18805	0.272727	4.05747	2.72283	0.0332607	0.174299	0.143113	TRIB1/FASN/JAGN1	3	BP
GO:0034350	regulation of glial cell apoptotic process	3/1264	11/18805	0.272727	4.05747	2.72283	0.0332607	0.174299	0.143113	AKAP12/DLL1/PRKCI	3	BP
GO:0045602	negative regulation of endothelial cell differentiation	3/1264	11/18805	0.272727	4.05747	2.72283	0.0332607	0.174299	0.143113	ZEB1/S1PR3/ACVRL1	3	BP
GO:0045843	negative regulation of striated muscle tissue development	3/1264	11/18805	0.272727	4.05747	2.72283	0.0332607	0.174299	0.143113	YBX3/TWIST1/BMP4	3	BP
GO:0046710	GDP metabolic process	3/1264	11/18805	0.272727	4.05747	2.72283	0.0332607	0.174299	0.143113	GUK1/MAGI3/LRGUK	3	BP
GO:0060346	bone trabecula formation	3/1264	11/18805	0.272727	4.05747	2.72283	0.0332607	0.174299	0.143113	COL1A1/MMP2/THBS3	3	BP
GO:0060433	bronchus development	3/1264	11/18805	0.272727	4.05747	2.72283	0.0332607	0.174299	0.143113	TULP3/HOXA5/BMP4	3	BP
GO:0060439	trachea morphogenesis	3/1264	11/18805	0.272727	4.05747	2.72283	0.0332607	0.174299	0.143113	HOXA5/MAP2K2/BMP4	3	BP
GO:0060601	lateral sprouting from an epithelium	3/1264	11/18805	0.272727	4.05747	2.72283	0.0332607	0.174299	0.143113	FGF10/AR/BMP4	3	BP
GO:0060900	embryonic camera-type eye formation	3/1264	11/18805	0.272727	4.05747	2.72283	0.0332607	0.174299	0.143113	ALDH1A3/STRA6/TWIST1	3	BP
GO:0090557	establishment of endothelial intestinal barrier	3/1264	11/18805	0.272727	4.05747	2.72283	0.0332607	0.174299	0.143113	TJP1/FASN/PTPRS	3	BP
GO:0097090	presynaptic membrane organization	3/1264	11/18805	0.272727	4.05747	2.72283	0.0332607	0.174299	0.143113	NLGN1/NLGN4X/NLGN2	3	BP
GO:1901329	regulation of odontoblast differentiation	3/1264	11/18805	0.272727	4.05747	2.72283	0.0332607	0.174299	0.143113	NFE2L1/BMP2/BMP4	3	BP
GO:2000169	regulation of peptidyl-cysteine S-nitrosylation	3/1264	11/18805	0.272727	4.05747	2.72283	0.0332607	0.174299	0.143113	TXN/NCOA7/ACE	3	BP
GO:2000392	regulation of lamellipodium morphogenesis	3/1264	11/18805	0.272727	4.05747	2.72283	0.0332607	0.174299	0.143113	CD44/PDPN/KANK1	3	BP
GO:2001171	positive regulation of ATP biosynthetic process	3/1264	11/18805	0.272727	4.05747	2.72283	0.0332607	0.174299	0.143113	VCP/PID1/PPARA	3	BP
GO:0062013	positive regulation of small molecule metabolic process	17/1264	156/18805	0.108974	1.62125	2.09158	0.0332762	0.174299	0.143113	NNMT/INSR/APP/IRS2/GNAI1/VCP/RDH10/TWIST1/PID1/CRY1/IRS1/P2RY1/NR1H3/PTH1R/PPARA/STAR/UCHL1	17	BP
GO:0042445	hormone metabolic process	24/1264	240/18805	0.1	1.48774	2.04134	0.0333943	0.174628	0.143384	CYP1B1/PDE8B/ALDH1A3/ENPEP/TCF7L2/P4HB/ALDH1A2/ACE2/IGF1R/RDH10/ACE/PTPN11/ALDH1A1/CYP11A1/PCSK6/BMP2/DIO2/SRD5A1/CYP27C1/SPP1/NAGLU/PNPLA4/DHRS4/RDH11	24	BP
GO:0042542	response to hydrogen peroxide	12/1264	99/18805	0.121212	1.80332	2.15123	0.0334675	0.174628	0.143384	CYP1B1/COL1A1/MMP2/TXN/SOD2/FOSL1/BNIP3/CAPN2/IL6/NQO1/ZNF580/PCGF2	12	BP
GO:0046032	ADP catabolic process	12/1264	99/18805	0.121212	1.80332	2.15123	0.0334675	0.174628	0.143384	COL6A1/LDHA/INSR/APP/ARL2/GALK1/NT5E/PPARA/UCHL1/PFKM/LIPA/HK2	12	BP
GO:0060996	dendritic spine development	12/1264	99/18805	0.121212	1.80332	2.15123	0.0334675	0.174628	0.143384	PAK3/SDK1/NLGN1/ARC/DBN1/IQSEC1/WASL/MAPK6/PTPRS/NLGN2/DNM3/DVL1	12	BP
GO:0010595	positive regulation of endothelial cell migration	15/1264	133/18805	0.112782	1.6779	2.10604	0.0336641	0.175317	0.14395	SEMA5A/TGFBR3/SPARC/HSPB1/SASH1/FGF2/AKT3/RRAS/SRPX2/PLK2/PRKD1/VEGFC/ZNF580/PLCG1/BCAR1	15	BP
GO:0098773	skin epidermis development	15/1264	133/18805	0.112782	1.6779	2.10604	0.0336641	0.175317	0.14395	COL6A1/IGFBP5/APCDD1/NFKBIZ/FGF10/EGFR/FGF7/SAV1/DLL1/LDB2/GLI2/LSR/PLEC/NAGLU/GATA6	15	BP
GO:0006893	Golgi to plasma membrane transport	9/1264	67/18805	0.134328	1.99845	2.19773	0.0346165	0.179933	0.147739	VAMP5/RAB13/RACK1/RAB34/PKDCC/SPTBN1/OSBPL5/KIF13A/OPTN	9	BP
GO:0061951	establishment of protein localization to plasma membrane	9/1264	67/18805	0.134328	1.99845	2.19773	0.0346165	0.179933	0.147739	VAMP5/RACK1/RAB34/PKDCC/SPTBN1/KIF13A/OPTN/SCARB2/RILPL1	9	BP
GO:0030540	female genitalia development	4/1264	19/18805	0.210526	3.13208	2.49594	0.0349691	0.181073	0.148675	FGF10/STRA6/TBX3/SRD5A1	4	BP
GO:0030949	positive regulation of vascular endothelial growth factor receptor signaling pathway	4/1264	19/18805	0.210526	3.13208	2.49594	0.0349691	0.181073	0.148675	FGF10/ROBO1/ITGA5/GRB10	4	BP
GO:0045780	positive regulation of bone resorption	4/1264	19/18805	0.210526	3.13208	2.49594	0.0349691	0.181073	0.148675	EGFR/DEF8/LTBP3/SPP1	4	BP
GO:0060977	coronary vasculature morphogenesis	4/1264	19/18805	0.210526	3.13208	2.49594	0.0349691	0.181073	0.148675	TGFBR3/PDGFRB/FGF2/ACE	4	BP
GO:0019693	ribose phosphate metabolic process	35/1264	379/18805	0.0923483	1.3739	1.97393	0.0351675	0.181665	0.149162	COL6A1/PDE8B/PDE10A/RORA/LDHA/NME2/GUK1/MAGI3/INSR/APP/PRPS2/IMPDH2/VCP/ADCY1/PID1/NME4/MT-ATP8/ARL2/BAD/GALK1/LRGUK/ITPA/NDUFV3/NT5E/RAB23/PPARA/PDE5A/DNAJC30/UCHL1/PFKM/NPR1/LIPA/SELENON/PRPSAP1/HK2	35	BP
GO:0003230	cardiac atrium development	6/1264	37/18805	0.162162	2.41255	2.30869	0.0353173	0.181665	0.149162	CCN1/IGF1R/SOX4/ZFPM1/WNT2/BMP2	6	BP
GO:0034110	regulation of homotypic cell-cell adhesion	6/1264	37/18805	0.162162	2.41255	2.30869	0.0353173	0.181665	0.149162	EMILIN2/PRKG1/SERPINE2/PDPN/EMILIN1/IL6	6	BP
GO:0035883	enteroendocrine cell differentiation	6/1264	37/18805	0.162162	2.41255	2.30869	0.0353173	0.181665	0.149162	DLL1/BAD/SIDT2/GDF11/GATA6/BMP4	6	BP
GO:0046326	positive regulation of D-glucose import	6/1264	37/18805	0.162162	2.41255	2.30869	0.0353173	0.181665	0.149162	INSR/IRS2/PTPN11/IRS1/CLTCL1/PRKCI	6	BP
GO:0048261	negative regulation of receptor-mediated endocytosis	6/1264	37/18805	0.162162	2.41255	2.30869	0.0353173	0.181665	0.149162	ANXA2/ITGAV/RABGEF1/ANKRD13B/WDR54/MTMR2	6	BP
GO:1903580	positive regulation of ATP metabolic process	6/1264	37/18805	0.162162	2.41255	2.30869	0.0353173	0.181665	0.149162	INSR/APP/VCP/PID1/PPARA/UCHL1	6	BP
GO:0030865	cortical cytoskeleton organization	8/1264	57/18805	0.140351	2.08805	2.20842	0.0358429	0.184194	0.151238	NLGN1/RAB13/CAVIN3/EHD2/NCKAP1/KANK1/PLEC/RHOBTB1	8	BP
GO:0036465	synaptic vesicle recycling	11/1264	89/18805	0.123596	1.83878	2.12915	0.0359511	0.184402	0.151409	NLGN1/ACTG1/RAB27B/AP2M1/BIN1/AMPH/CAPN2/STON1/SGIP1/SNAP91/DNM3	11	BP
GO:0042310	vasoconstriction	11/1264	89/18805	0.123596	1.83878	2.12915	0.0359511	0.184402	0.151409	CAV1/MMP2/EGFR/EDNRA/ADRA2C/ADD3/ACE2/ACE/BDKRB2/TBXA2R/SVEP1	11	BP
GO:0042789	mRNA transcription by RNA polymerase II	7/1264	47/18805	0.148936	2.21578	2.24017	0.0362819	0.185748	0.152514	NFKBIZ/ANXA2/FLNA/TAF4B/TAF13/NR1H3/NCBP2	7	BP
GO:0060071	Wnt signaling pathway, planar cell polarity pathway	7/1264	47/18805	0.148936	2.21578	2.24017	0.0362819	0.185748	0.152514	PRICKLE2/RSPO3/MAGI2/PRICKLE1/ZNRF3/PLEKHA4/DVL1	7	BP
GO:0003209	cardiac atrium morphogenesis	5/1264	28/18805	0.178571	2.65667	2.35491	0.0366981	0.186823	0.153397	CCN1/SOX4/ZFPM1/WNT2/BMP2	5	BP
GO:0035116	embryonic hindlimb morphogenesis	5/1264	28/18805	0.178571	2.65667	2.35491	0.0366981	0.186823	0.153397	OSR2/ZBTB16/TWIST1/TBX3/BMP4	5	BP
GO:0050996	positive regulation of lipid catabolic process	5/1264	28/18805	0.178571	2.65667	2.35491	0.0366981	0.186823	0.153397	IRS2/TWIST1/IRS1/AADAC/PPARA	5	BP
GO:0052372	modulation by symbiont of entry into host	5/1264	28/18805	0.178571	2.65667	2.35491	0.0366981	0.186823	0.153397	CAV1/LGALS1/P4HB/ITGAV/TRIM25	5	BP
GO:0060586	multicellular organismal-level iron ion homeostasis	5/1264	28/18805	0.178571	2.65667	2.35491	0.0366981	0.186823	0.153397	SOD2/CYBRD1/HYAL2/NAGLU/HEPH	5	BP
GO:0072010	glomerular epithelium development	5/1264	28/18805	0.178571	2.65667	2.35491	0.0366981	0.186823	0.153397	BASP1/EDNRA/MAGI2/WT1/LAMB2	5	BP
GO:0045668	negative regulation of osteoblast differentiation	9/1264	68/18805	0.132353	1.96906	2.14896	0.037613	0.191123	0.156927	IGFBP5/TWIST2/RORB/PTCH1/TWIST1/VEGFC/TOB1/TWSG1/MEN1	9	BP
GO:0045682	regulation of epidermis development	9/1264	68/18805	0.132353	1.96906	2.14896	0.037613	0.191123	0.156927	NME2/SFRP4/FGF2/PTCH1/ERRFI1/MAFF/DLL1/PTCH2/BMP4	9	BP
GO:0034109	homotypic cell-cell adhesion	12/1264	101/18805	0.118812	1.76761	2.07637	0.0382451	0.194154	0.159416	EMILIN2/HSPB1/ACTG1/PRKG1/FLNA/SERPINE2/PDPN/EMILIN1/VCL/PTPRU/FIBP/IL6	12	BP
GO:1904951	positive regulation of establishment of protein localization	31/1264	331/18805	0.0936556	1.39335	1.93813	0.0386101	0.195824	0.160787	TCF7L2/RACK1/EGFR/APP/FLNA/IRS2/PRNP/GNA11/SOX4/CCT7/SEC24A/BAD/ZPR1/EDEM2/PRKD1/PIK3R2/VEGFC/SYTL4/CORO2B/MYO1C/ERBB2/IPO5/GLI3/NLGN2/HYAL2/HTRA2/APBB1/RIPOR1/TMEM30A/PFKM/PCK2	31	BP
GO:0045807	positive regulation of endocytosis	17/1264	159/18805	0.106918	1.59066	2.00778	0.0388869	0.197044	0.161789	NLGN1/IL15/ANXA2/SFRP4/LRP1/INSR/APP/MAGI2/C2/AP2M1/BIN1/DLL1/COLEC11/SYNE1/WASL/SGIP1/IL15RA	17	BP
GO:0030073	insulin secretion	21/1264	207/18805	0.101449	1.5093	1.97786	0.0389339	0.197099	0.161834	PDE8B/TCF7L2/SLC16A1/ADRA2C/IRS2/CCN3/PTPN11/GNA11/SOX4/GNAO1/IRS1/BAD/IL6/JAGN1/SYTL4/NLGN2/SIDT2/PTPRN2/BMP8A/PFKM/PCK2	21	BP
GO:1903037	regulation of leukocyte cell-cell adhesion	36/1264	395/18805	0.0911392	1.35591	1.91905	0.0389819	0.197158	0.161882	CXCL12/CAV1/IL15/LGALS3/NFKBIZ/CD44/IGFBP2/LGALS1/ABL2/PRNP/ZMIZ1/PTPN11/EFNB2/ZBTB16/KITLG/VCAM1/SOX4/CHST2/GLI2/PAWR/CD276/DTX1/EFNB1/BAD/IL6/ASS1/GPNMB/SMARCD3/ERBB2/GLI3/PPARA/PDE5A/TWSG1/ST3GAL4/SDC4/BMP4	36	BP
GO:0001755	neural crest cell migration	8/1264	58/18805	0.137931	2.05205	2.15405	0.0392258	0.197473	0.162141	SEMA5A/FN1/EDNRA/TWIST1/KITLG/EFNB1/SEMA4B/BMP4	8	BP
GO:0006826	iron ion transport	8/1264	58/18805	0.137931	2.05205	2.15405	0.0392258	0.197473	0.162141	SCARA5/SLC25A37/CYBRD1/STEAP4/SLC39A14/HEPH/MELTF/SLC41A2	8	BP
GO:0030042	actin filament depolymerization	8/1264	58/18805	0.137931	2.05205	2.15405	0.0392258	0.197473	0.162141	SEMA5A/GSN/TRIOBP/PLEKHH2/ADD3/SVIL/SPTBN1/LMOD1	8	BP
GO:0030837	negative regulation of actin filament polymerization	8/1264	58/18805	0.137931	2.05205	2.15405	0.0392258	0.197473	0.162141	GSN/TRIOBP/KANK2/ADD3/SVIL/SPTBN1/LMOD1/KANK1	8	BP
GO:1904645	response to amyloid-beta	8/1264	58/18805	0.137931	2.05205	2.15405	0.0392258	0.197473	0.162141	MMP2/LRP1/APP/IGF1R/PRNP/VCAM1/CACNA2D1/BACE1	8	BP
GO:0006816	calcium ion transport	40/1264	447/18805	0.0894855	1.33131	1.90303	0.0395096	0.198652	0.163109	TRPC4/CXCL12/PDGFRB/CAV1/LGALS3/TPT1/CACNB2/GP1BB/EDNRA/FLNA/CACNA1C/FGF2/TMEM37/BDKRB1/ITGAV/PRNP/SLC24A3/ACE/BIN1/RAMP2/CACNA2D1/CACNB3/CALCRL/SLC9A1/MICU3/TRPC1/PLPP4/CACNA1D/CALHM2/PRKD1/TMBIM1/PANX1/PKD1/SLC24A1/ORAI3/PLCG1/CLIC2/TMC1/PLCB3/SELENON	40	BP
GO:0021696	cerebellar cortex morphogenesis	6/1264	38/18805	0.157895	2.34906	2.23458	0.0396426	0.198652	0.163109	RORA/SERPINE2/TRNP1/PTPN11/DLL1/GLI2	6	BP
GO:0046677	response to antibiotic	6/1264	38/18805	0.157895	2.34906	2.23458	0.0396426	0.198652	0.163109	CRIP1/SLC9A1/GRIA1/SRD5A1/HYAL2/ENDOG	6	BP
GO:0048730	epidermis morphogenesis	6/1264	38/18805	0.157895	2.34906	2.23458	0.0396426	0.198652	0.163109	IGFBP5/FGF10/FGF7/GLI2/PLOD3/NAGLU	6	BP
GO:0071392	cellular response to estradiol stimulus	6/1264	38/18805	0.157895	2.34906	2.23458	0.0396426	0.198652	0.163109	MMP2/EGFR/IGF1R/NRIP1/SRD5A1/RUVBL2	6	BP
GO:1903522	regulation of blood circulation	26/1264	269/18805	0.0966543	1.43796	1.94212	0.0396988	0.19875	0.163189	CAV1/MMP2/CACNB2/EGFR/APP/EDNRA/FLNA/ADRA2C/CACNA1C/ADD3/ACE2/ACE/BIN1/BDKRB2/CACNA2D1/GNAO1/SLC9A1/TRPC1/SLC4A3/CACNA1D/TBXA2R/SVEP1/PDE5A/KCND3/CLIC2/TBX2	26	BP
GO:0034219	carbohydrate transmembrane transport	15/1264	136/18805	0.110294	1.64089	2.01355	0.0398692	0.198786	0.163219	INSR/EDNRA/IRS2/ACE/PTPN11/PID1/IRS1/SGCB/CLTCL1/PRKCI/SESN2/GRB10/SLC2A10/SELENON/HK2	15	BP
GO:0042476	odontogenesis	15/1264	136/18805	0.110294	1.64089	2.01355	0.0398692	0.198786	0.163219	LAMB1/COL1A2/OSR2/APCDD1/COL1A1/FGF10/FAM20C/GLI2/TNC/BMP2/BMPR1A/GLI3/PPARA/GATA6/BMP4	15	BP
GO:0048588	developmental cell growth	23/1264	232/18805	0.0991379	1.47491	1.95383	0.039879	0.198786	0.163219	SEMA5A/CXCL12/FN1/NDN/PRKG1/APP/EDNRA/MAP1B/VCL/PRICKLE1/LAMB2/CTTN/DCLK1/SPART/PTPRS/SPP1/PPARA/ULK1/RGMA/DVL1/FOXL2/FLRT3/MUL1	23	BP
GO:0042752	regulation of circadian rhythm	13/1264	113/18805	0.115044	1.71156	2.03654	0.0399696	0.198786	0.163219	NLGN1/PTGDS/RORB/RORA/PRKG1/ADCY1/GNA11/CRY1/MAPK10/NR2F6/PRKCG/NR1H3/PPARA	13	BP
GO:0071692	protein localization to extracellular region	35/1264	383/18805	0.0913838	1.35955	1.90837	0.0400008	0.198786	0.163219	PDE8B/FBN1/TCF7L2/EGFR/SLC16A1/CAVIN1/ADRA2C/IRS2/NBL1/CCN3/ARL4D/PTPN11/GNA11/SOX4/GNAO1/IRS1/SEC24A/BAD/IL6/JAGN1/PDIA4/LTBP2/VEGFC/SYTL4/RHBDF1/P3H1/NR1H3/NLGN2/SIDT2/PTPRN2/AP1S1/APBB1/BMP8A/PFKM/PCK2	35	BP
GO:0001881	receptor recycling	7/1264	48/18805	0.145833	2.16962	2.17798	0.0401081	0.198786	0.163219	ANXA2/CAMLG/GRIA1/OPTN/TBC1D16/PEX5/PHETA2	7	BP
GO:0010634	positive regulation of epithelial cell migration	7/1264	48/18805	0.145833	2.16962	2.17798	0.0401081	0.198786	0.163219	FGF10/FGF7/IRS2/PTK2/DOCK1/IQSEC1/PLCG1	7	BP
GO:0033138	positive regulation of peptidyl-serine phosphorylation	7/1264	48/18805	0.145833	2.16962	2.17798	0.0401081	0.198786	0.163219	SFRP2/CAV1/TXN/EGFR/APP/TNKS1BP1/IL6	7	BP
GO:0061383	trabecula morphogenesis	7/1264	48/18805	0.145833	2.16962	2.17798	0.0401081	0.198786	0.163219	TGFBR3/COL1A1/MMP2/NACA/ADAMTS1/THBS3/BMPR1A	7	BP
GO:0099054	presynapse assembly	7/1264	48/18805	0.145833	2.16962	2.17798	0.0401081	0.198786	0.163219	NLGN1/APP/NLGN4X/EFNB2/NTNG2/NLGN2/DVL1	7	BP
GO:1902175	regulation of oxidative stress-induced intrinsic apoptotic signaling pathway	7/1264	48/18805	0.145833	2.16962	2.17798	0.0401081	0.198786	0.163219	MMP2/HSPB1/RACK1/SOD2/P4HB/FGF2/HTRA2	7	BP
GO:0051222	positive regulation of protein transport	25/1264	257/18805	0.0972763	1.44722	1.93779	0.0403615	0.199859	0.164101	TCF7L2/RACK1/EGFR/APP/FLNA/IRS2/GNA11/SOX4/SEC24A/BAD/ZPR1/EDEM2/PRKD1/PIK3R2/VEGFC/SYTL4/IPO5/GLI3/NLGN2/HYAL2/APBB1/RIPOR1/TMEM30A/PFKM/PCK2	25	BP
GO:0051258	protein polymerization	27/1264	282/18805	0.0957447	1.42443	1.92773	0.0404851	0.200289	0.164453	PAK3/NAV3/GSN/TRIOBP/KANK2/MAP1B/ADD3/SVIL/SPTBN1/NCKAP1/CDC42EP1/CDC42EP5/BIN1/CTTN/LMOD1/DIAPH2/CDC42EP2/KIRREL1/ARL2/CDC42EP4/WASL/KANK1/SLAIN2/PIK3R2/ARHGAP6/FKBP4/TRIM32	27	BP
GO:0010632	regulation of epithelial cell migration	9/1264	69/18805	0.130435	1.94053	2.10101	0.0407816	0.200649	0.164749	FGF10/MCC/SASH1/FGF7/IRS2/PTK2/DOCK1/IQSEC1/PLCG1	9	BP
GO:0061180	mammary gland epithelium development	9/1264	69/18805	0.130435	1.94053	2.10101	0.0407816	0.200649	0.164749	FGF10/FGF2/AR/ROBO1/PTCH1/PGR/WNT2/TBX3/HOXA5	9	BP
GO:0006112	energy reserve metabolic process	12/1264	102/18805	0.117647	1.75028	2.03957	0.0408055	0.200649	0.164749	COL6A1/GFPT2/INSR/IRS2/PID1/WDR45/IRS1/WIPI1/PHKG1/GRB10/PFKM/SELENON	12	BP
GO:0009137	purine nucleoside diphosphate catabolic process	12/1264	102/18805	0.117647	1.75028	2.03957	0.0408055	0.200649	0.164749	COL6A1/LDHA/INSR/APP/ARL2/GALK1/NT5E/PPARA/UCHL1/PFKM/LIPA/HK2	12	BP
GO:0009181	purine ribonucleoside diphosphate catabolic process	12/1264	102/18805	0.117647	1.75028	2.03957	0.0408055	0.200649	0.164749	COL6A1/LDHA/INSR/APP/ARL2/GALK1/NT5E/PPARA/UCHL1/PFKM/LIPA/HK2	12	BP
GO:0050773	regulation of dendrite development	12/1264	102/18805	0.117647	1.75028	2.03957	0.0408055	0.200649	0.164749	PTN/CUX1/ADGRB3/DBN1/OBSL1/SYNE1/HECW1/BMPR1A/NFATC4/CARM1/MARK1/SMAD1	12	BP
GO:0016525	negative regulation of angiogenesis	17/1264	160/18805	0.10625	1.58072	1.98024	0.0409012	0.200649	0.164749	THBS2/COL4A2/SERPINF1/SPARC/ADGRB3/GADD45A/HSPG2/EMILIN1/ADAMTS1/PTPRM/PLK2/TAFA5/SHC1/HOXA5/EPN2/CREB3L1/NPR1	17	BP
GO:0061351	neural precursor cell proliferation	17/1264	160/18805	0.10625	1.58072	1.98024	0.0409012	0.200649	0.164749	PTN/ID4/RORA/SOX5/FLNA/DBN1/FGF2/NFIB/ZNF503/TRNP1/EMX2/WNT2/SMARCD3/NUMBL/VEGFC/GLI3/EML1	17	BP
GO:0006109	regulation of carbohydrate metabolic process	19/1264	184/18805	0.103261	1.53625	1.96222	0.0410814	0.200649	0.164749	TCF7L2/RORA/NNMT/IGFBP4/PRKG1/INSR/APP/IRS2/CRY1/IRS1/ARL2/SCARB2/MST1/P2RY1/SESN2/PTH1R/PPARA/GRB10/UCHL1	19	BP
GO:0001502	cartilage condensation	4/1264	20/18805	0.2	2.97547	2.37275	0.0414564	0.200649	0.164749	MGP/SOX5/CCN2/PKD1	4	BP
GO:0003215	cardiac right ventricle morphogenesis	4/1264	20/18805	0.2	2.97547	2.37275	0.0414564	0.200649	0.164749	ZFPM2/SOX4/SMARCD3/BMPR1A	4	BP
GO:0007351	tripartite regional subdivision	4/1264	20/18805	0.2	2.97547	2.37275	0.0414564	0.200649	0.164749	BASP1/WT1/PCSK6/TBX3	4	BP
GO:0008595	anterior/posterior axis specification, embryo	4/1264	20/18805	0.2	2.97547	2.37275	0.0414564	0.200649	0.164749	BASP1/WT1/PCSK6/TBX3	4	BP
GO:0031998	regulation of fatty acid beta-oxidation	4/1264	20/18805	0.2	2.97547	2.37275	0.0414564	0.200649	0.164749	IRS2/TWIST1/IRS1/PPARA	4	BP
GO:0043171	peptide catabolic process	4/1264	20/18805	0.2	2.97547	2.37275	0.0414564	0.200649	0.164749	ENPEP/ACE/ANPEP/NAALADL1	4	BP
GO:0071625	vocalization behavior	4/1264	20/18805	0.2	2.97547	2.37275	0.0414564	0.200649	0.164749	NLGN4X/NRXN2/SRPX2/GLI3	4	BP
GO:0072376	protein activation cascade	4/1264	20/18805	0.2	2.97547	2.37275	0.0414564	0.200649	0.164749	FBLN1/GP1BB/FLNA/RASAL2	4	BP
GO:0097284	hepatocyte apoptotic process	4/1264	20/18805	0.2	2.97547	2.37275	0.0414564	0.200649	0.164749	GSN/IGF1R/STK3/PPARA	4	BP
GO:0001573	ganglioside metabolic process	5/1264	29/18805	0.172414	2.56506	2.26413	0.0419757	0.200649	0.164749	ITGB8/ST6GALNAC5/ST6GALNAC6/NAGLU/ST6GALNAC4	5	BP
GO:0002052	positive regulation of neuroblast proliferation	5/1264	29/18805	0.172414	2.56506	2.26413	0.0419757	0.200649	0.164749	ID4/FGF2/SMARCD3/VEGFC/GLI3	5	BP
GO:0002092	positive regulation of receptor internalization	5/1264	29/18805	0.172414	2.56506	2.26413	0.0419757	0.200649	0.164749	SFRP4/INSR/APP/MAGI2/AP2M1	5	BP
GO:0003094	glomerular filtration	5/1264	29/18805	0.172414	2.56506	2.26413	0.0419757	0.200649	0.164749	SULF2/EDNRA/KIRREL1/CORO2B/TBC1D8B	5	BP
GO:0021522	spinal cord motor neuron differentiation	5/1264	29/18805	0.172414	2.56506	2.26413	0.0419757	0.200649	0.164749	PTCH1/DYNC2H1/TCTN1/HOXD10/GLI3	5	BP
GO:0022011	myelination in peripheral nervous system	5/1264	29/18805	0.172414	2.56506	2.26413	0.0419757	0.200649	0.164749	COL6A1/PARD3/NDRG1/PLEC/ARHGEF10	5	BP
GO:0032292	peripheral nervous system axon ensheathment	5/1264	29/18805	0.172414	2.56506	2.26413	0.0419757	0.200649	0.164749	COL6A1/PARD3/NDRG1/PLEC/ARHGEF10	5	BP
GO:0060384	innervation	5/1264	29/18805	0.172414	2.56506	2.26413	0.0419757	0.200649	0.164749	SULF2/EDNRA/SERPINE2/VCAM1/PRKCG	5	BP
GO:0070977	bone maturation	5/1264	29/18805	0.172414	2.56506	2.26413	0.0419757	0.200649	0.164749	ADAMTS12/ZBTB16/THBS3/BMP2/DCHS1	5	BP
GO:0072207	metanephric epithelium development	5/1264	29/18805	0.172414	2.56506	2.26413	0.0419757	0.200649	0.164749	WT1/YAP1/WWTR1/LAMB2/PKD1	5	BP
GO:0003163	sinoatrial node development	3/1264	12/18805	0.25	3.71934	2.52946	0.0421817	0.200649	0.164749	TBX3/GATA6/BMP4	3	BP
GO:0007494	midgut development	3/1264	12/18805	0.25	3.71934	2.52946	0.0421817	0.200649	0.164749	EGFR/ALDH1A2/ASS1	3	BP
GO:0021670	lateral ventricle development	3/1264	12/18805	0.25	3.71934	2.52946	0.0421817	0.200649	0.164749	TSKU/NUMBL/DPCD	3	BP
GO:0042447	hormone catabolic process	3/1264	12/18805	0.25	3.71934	2.52946	0.0421817	0.200649	0.164749	ACE/SRD5A1/SPP1	3	BP
GO:0042487	regulation of odontogenesis of dentin-containing tooth	3/1264	12/18805	0.25	3.71934	2.52946	0.0421817	0.200649	0.164749	APCDD1/BMP2/BMP4	3	BP
GO:0043517	positive regulation of DNA damage response, signal transduction by p53 class mediator	3/1264	12/18805	0.25	3.71934	2.52946	0.0421817	0.200649	0.164749	DDX5/PLA2R1/HIC1	3	BP
GO:0043589	skin morphogenesis	3/1264	12/18805	0.25	3.71934	2.52946	0.0421817	0.200649	0.164749	COL1A2/COL1A1/ERRFI1	3	BP
GO:0048630	skeletal muscle tissue growth	3/1264	12/18805	0.25	3.71934	2.52946	0.0421817	0.200649	0.164749	COL6A1/NACA/DLL1	3	BP
GO:0048635	negative regulation of muscle organ development	3/1264	12/18805	0.25	3.71934	2.52946	0.0421817	0.200649	0.164749	YBX3/TWIST1/BMP4	3	BP
GO:0051549	positive regulation of keratinocyte migration	3/1264	12/18805	0.25	3.71934	2.52946	0.0421817	0.200649	0.164749	FGF10/FGF7/IQSEC1	3	BP
GO:0060272	embryonic skeletal joint morphogenesis	3/1264	12/18805	0.25	3.71934	2.52946	0.0421817	0.200649	0.164749	OSR2/HOXA11/BMP4	3	BP
GO:0061309	cardiac neural crest cell development involved in outflow tract morphogenesis	3/1264	12/18805	0.25	3.71934	2.52946	0.0421817	0.200649	0.164749	EDNRA/TWIST1/BMP4	3	BP
GO:0072110	glomerular mesangial cell proliferation	3/1264	12/18805	0.25	3.71934	2.52946	0.0421817	0.200649	0.164749	PDGFRB/WT1/BMP4	3	BP
GO:0086100	endothelin receptor signaling pathway	3/1264	12/18805	0.25	3.71934	2.52946	0.0421817	0.200649	0.164749	EDNRA/GNA11/BCAR1	3	BP
GO:0098911	regulation of ventricular cardiac muscle cell action potential	3/1264	12/18805	0.25	3.71934	2.52946	0.0421817	0.200649	0.164749	CAV1/CACNA1C/BIN1	3	BP
GO:2000009	negative regulation of protein localization to cell surface	3/1264	12/18805	0.25	3.71934	2.52946	0.0421817	0.200649	0.164749	TAX1BP3/ASTN2/SNX33	3	BP
GO:0034332	adherens junction organization	8/1264	59/18805	0.135593	2.01727	2.10078	0.0428153	0.203485	0.167077	CDH11/VCL/RAMP2/EFNB2/TJP1/PLEC/NUMBL/JAM3	8	BP
GO:0007043	cell-cell junction assembly	17/1264	161/18805	0.10559	1.5709	1.95289	0.0429895	0.203956	0.167464	GPBAR1/CAV1/RAB13/ACTG1/CDH11/ACE2/PARD3/VCL/ACE/RAMP2/SNAI2/TJP1/ACVRL1/ARL2/LSR/JAM3/MYO1C	17	BP
GO:0016125	sterol metabolic process	17/1264	161/18805	0.10559	1.5709	1.95289	0.0429895	0.203956	0.167464	CYP1B1/APP/GNAI1/HDLBP/TSKU/EBPL/OSBPL5/ERRFI1/CYP11A1/ACADVL/NFE2L1/APOL1/STAR/FAXDC2/LSS/LIPA/CUBN	17	BP
GO:1905037	autophagosome organization	14/1264	126/18805	0.111111	1.65304	1.97433	0.0436378	0.206852	0.169842	MAP1LC3B/SNX7/FEZ1/WDR45/EFNB1/MAP1LC3B2/WIPI1/CHEK2/RAB23/ULK1/LRSAM1/RALB/TP53INP2/TRIM32	14	BP
GO:0006509	membrane protein ectodomain proteolysis	7/1264	49/18805	0.142857	2.12534	2.1173	0.0441879	0.208644	0.171313	SH3D19/TIMP1/TIMP3/APP/BACE1/RGMA/SNX33	7	BP
GO:0021575	hindbrain morphogenesis	7/1264	49/18805	0.142857	2.12534	2.1173	0.0441879	0.208644	0.171313	RORA/SERPINE2/DLC1/TRNP1/PTPN11/DLL1/GLI2	7	BP
GO:0033628	regulation of cell adhesion mediated by integrin	7/1264	49/18805	0.142857	2.12534	2.1173	0.0441879	0.208644	0.171313	SFRP2/CYP1B1/PTK2/PTPN11/SNAI2/JAM3/IFT74	7	BP
GO:0072583	clathrin-dependent endocytosis	7/1264	49/18805	0.142857	2.12534	2.1173	0.0441879	0.208644	0.171313	MAGI2/AP2M1/DLL1/STON1/WASL/SGIP1/SNAP91	7	BP
GO:0019319	hexose biosynthetic process	11/1264	92/18805	0.119565	1.77882	2.01015	0.0442078	0.208644	0.171313	TCF7L2/NNMT/CHST15/CRY1/MST1/SORD/SLC39A14/SESN2/PC/PPARA/PCK2	11	BP
GO:0048741	skeletal muscle fiber development	6/1264	39/18805	0.153846	2.28883	2.16278	0.0442894	0.208667	0.171332	COL6A1/NACA/LARGE1/PLEC/BIN3/SELENON	6	BP
GO:0140448	signaling receptor ligand precursor processing	6/1264	39/18805	0.153846	2.28883	2.16278	0.0442894	0.208667	0.171332	ENPEP/P4HB/ACE2/ACE/PCSK6/BACE1	6	BP
GO:0043410	positive regulation of MAPK cascade	41/1264	464/18805	0.0883621	1.3146	1.84192	0.0443295	0.208675	0.171339	PDE8B/GPBAR1/PDGFRB/IGFBP6/IGFBP4/CD44/FGF10/EGFR/CAVIN3/SASH1/FGF7/INSR/APP/ADRA2C/GADD45A/FGF2/PELI2/AKAP12/CCN2/AR/ROBO1/IGF1R/PTPN11/SH3RF3/DDR2/ALKAL2/STK3/GAREM1/IL6/SHC1/GPNMB/BMP2/STK25/BMPER/P2RY1/ERBB2/TRAF7/MID1/TPBG/DSTYK/BMP4	41	BP
GO:0009166	nucleotide catabolic process	17/1264	162/18805	0.104938	1.56121	1.92572	0.0451532	0.212185	0.174221	COL6A1/PDE8B/PDE10A/LDHA/INSR/APP/VCP/ARL2/GALK1/ITPA/NT5E/PPARA/PDE5A/UCHL1/PFKM/LIPA/HK2	17	BP
GO:2000181	negative regulation of blood vessel morphogenesis	17/1264	162/18805	0.104938	1.56121	1.92572	0.0451532	0.212185	0.174221	THBS2/COL4A2/SERPINF1/SPARC/ADGRB3/GADD45A/HSPG2/EMILIN1/ADAMTS1/PTPRM/PLK2/TAFA5/SHC1/HOXA5/EPN2/CREB3L1/NPR1	17	BP
GO:0048167	regulation of synaptic plasticity	22/1264	223/18805	0.0986547	1.46772	1.88611	0.0456902	0.214523	0.176141	PTN/CHRDL1/GRIA3/ARC/APP/DBN1/SERPINE2/MAP1B/PRNP/ACE/LARGE1/ADCY1/PLK2/GRIA1/TSHZ3/MAP1A/CALHM2/PRKCG/NFATC4/NCDN/SYNGAP1/SLC24A1	22	BP
GO:0071383	cellular response to steroid hormone stimulus	21/1264	211/18805	0.0995261	1.48069	1.8849	0.0462583	0.217003	0.178177	CYP1B1/SERPINF1/DDX5/EGFR/KANK2/AR/IGF1R/ZMIZ1/ACE/FBXO32/ERRFI1/CRY1/PGR/KLF9/ASS1/SRD5A1/CARM1/PPARA/FKBP4/PCK2/TBX2	21	BP
GO:0036006	cellular response to macrophage colony-stimulating factor stimulus	8/1264	60/18805	0.133333	1.98365	2.04854	0.0466152	0.218112	0.179088	PDGFRB/ROR2/EGFR/INSR/IGF1R/DDR2/ERBB2/EPHA6	8	BP
GO:0055008	cardiac muscle tissue morphogenesis	8/1264	60/18805	0.133333	1.98365	2.04854	0.0466152	0.218112	0.179088	TGFBR3/EDNRA/ZFPM2/ZFPM1/WNT2/BMP2/BMPR1A/NAGLU	8	BP
GO:0060350	endochondral bone morphogenesis	8/1264	60/18805	0.133333	1.98365	2.04854	0.0466152	0.218112	0.179088	SERPINH1/COL3A1/COL1A1/TSKU/THBS3/MMP16/HOXA11/BMP4	8	BP
GO:0008360	regulation of cell shape	15/1264	139/18805	0.107914	1.60547	1.9233	0.0468523	0.21877	0.179628	FN1/PALMD/PDPN/CDC42EP1/PTK2/CDC42EP5/FBLIM1/PALM/CDC42EP2/FAM171A1/CDC42EP4/FGD5/P2RY1/RHOBTB1/PLXND1	15	BP
GO:0006935	chemotaxis	41/1264	466/18805	0.0879828	1.30895	1.81288	0.0468739	0.21877	0.179628	PTN/SEMA5A/CXCL12/PDGFRB/RAB13/MMP2/HSPB1/LGALS3/PPIB/S100A4/RPL13A/FGF10/CCN1/FGF7/APP/NBL1/CCN3/FGF2/ITGAV/PTK2/ROBO1/FOSL1/EFNB2/CXCL1/VCAM1/C1QBP/MTUS1/IL6/HSD3B7/PLEC/GPNMB/PRKD1/VEGFC/ZNF580/JAM3/IL17RC/TPBG/SEMA4B/BCAR1/BMP4/FLRT3	41	BP
GO:1902115	regulation of organelle assembly	23/1264	236/18805	0.0974576	1.44991	1.86708	0.0468764	0.21877	0.179628	GSN/YAP1/ADAMTS16/DYNC2LI1/PRICKLE1/SNX7/FEZ1/DZIP1/WDR45/PLK2/CNTROB/CDKL1/EFNB1/LUZP1/WIPI1/PTPRS/CHEK2/ULK1/LRSAM1/IFT140/SDC4/RALB/TRIM32	23	BP
GO:0009144	purine nucleoside triphosphate metabolic process	25/1264	261/18805	0.0957854	1.42504	1.85616	0.0470317	0.219307	0.180068	COL6A1/LDHA/NME2/GUK1/INSR/APP/IMPDH2/VCP/PID1/NME4/MT-ATP8/ARL2/BAD/GALK1/ITPA/NDUFV3/NT5E/RAB23/PPARA/DNAJC30/UCHL1/PFKM/LIPA/SELENON/HK2	25	BP
GO:0097194	execution phase of apoptosis	11/1264	93/18805	0.11828	1.75969	1.97146	0.047227	0.220028	0.180661	COL6A1/NFKBIZ/FAP/DLC1/COLEC11/BOK/TNFRSF1A/IL6/HTRA2/FOXL2/ENDOG	11	BP
GO:0051048	negative regulation of secretion	18/1264	175/18805	0.102857	1.53024	1.89173	0.0473317	0.220327	0.180906	PDE8B/PRKG1/ADRA2C/CCN3/RABGEF1/PTPN11/CRY1/PLA2R1/GNAO1/IRS1/TNFRSF1A/JAGN1/SYTL4/P2RY1/RHBDF1/WDR41/NR1H3/BMP8A	18	BP
GO:0003143	embryonic heart tube morphogenesis	9/1264	71/18805	0.126761	1.88586	2.00749	0.0476482	0.221414	0.181799	YAP1/IFT57/DLL1/TBX3/CLUAP1/IFT52/DVL1/TBX2/TEAD2	9	BP
GO:0031579	membrane raft organization	5/1264	30/18805	0.166667	2.47956	2.17708	0.0476873	0.221414	0.181799	COL6A1/CAV1/GSN/ANXA2/RFTN1	5	BP
GO:0072012	glomerulus vasculature development	5/1264	30/18805	0.166667	2.47956	2.17708	0.0476873	0.221414	0.181799	PDGFRB/EDNRA/WT1/NOTCH3/BMP4	5	BP
GO:0043297	apical junction assembly	10/1264	82/18805	0.121951	1.81431	1.98373	0.0477509	0.22152	0.181886	GPBAR1/RAB13/PARD3/VCL/RAMP2/SNAI2/TJP1/ACVRL1/ARL2/MYO1C	10	BP
GO:0051651	maintenance of location in cell	21/1264	212/18805	0.0990566	1.4737	1.86196	0.0482352	0.223256	0.183311	CAV1/TXN/KDELR2/GP1BB/FLNA/DBN1/CACNA1C/FGF2/BDKRB1/PGR/DZIP1/SYNE1/TRPC1/ARL2/PRKD1/PLCG1/CLIC2/PLCB3/SELENON/KDELR3/HK2	21	BP
GO:0021515	cell differentiation in spinal cord	7/1264	50/18805	0.14	2.08283	2.05807	0.0485254	0.223256	0.183311	PTCH1/GLI2/DYNC2H1/GDF7/TCTN1/HOXD10/GLI3	7	BP
GO:0035850	epithelial cell differentiation involved in kidney development	7/1264	50/18805	0.14	2.08283	2.05807	0.0485254	0.223256	0.183311	BASP1/EDNRA/MAGI2/WT1/YAP1/WWTR1/LAMB2	7	BP
GO:0043114	regulation of vascular permeability	7/1264	50/18805	0.14	2.08283	2.05807	0.0485254	0.223256	0.183311	AKAP12/RAMP2/BDKRB2/TJP1/PLEC/DDAH1/NPR1	7	BP
GO:0051150	regulation of smooth muscle cell differentiation	7/1264	50/18805	0.14	2.08283	2.05807	0.0485254	0.223256	0.183311	ZEB1/SOD2/PRDM6/EFEMP2/SMARCD3/NFATC1/BMP4	7	BP
GO:0170034	L-amino acid biosynthetic process	7/1264	50/18805	0.14	2.08283	2.05807	0.0485254	0.223256	0.183311	BCAT1/AASS/PLOD2/ASS1/PLOD3/BHMT2/ILVBL	7	BP
GO:0009067	aspartate family amino acid biosynthetic process	4/1264	21/18805	0.190476	2.83379	2.25702	0.0485767	0.223256	0.183311	AASS/PLOD2/PLOD3/BHMT2	4	BP
GO:0042474	middle ear morphogenesis	4/1264	21/18805	0.190476	2.83379	2.25702	0.0485767	0.223256	0.183311	OSR2/EDNRA/PRRX1/NAGLU	4	BP
GO:0048535	lymph node development	4/1264	21/18805	0.190476	2.83379	2.25702	0.0485767	0.223256	0.183311	IL15/CD248/PDPN/TRAF3IP2	4	BP
GO:0140354	lipid import into cell	4/1264	21/18805	0.190476	2.83379	2.25702	0.0485767	0.223256	0.183311	IRS2/STRA6/PLPPR4/LIPA	4	BP
GO:2000738	positive regulation of stem cell differentiation	4/1264	21/18805	0.190476	2.83379	2.25702	0.0485767	0.223256	0.183311	PTN/SOX5/FGF2/LTBP3	4	BP
GO:0097191	extrinsic apoptotic signaling pathway	23/1264	237/18805	0.0970464	1.4438	1.84564	0.0487569	0.223895	0.183835	SFRP2/CAV1/TCF7L2/LGALS3/NFKBIZ/FGF10/BEX3/APP/YAP1/ITGAV/AR/CTTN/KITLG/SNAI2/BOK/STK3/TNFRSF1A/BAD/ITM2C/TMBIM1/HYAL2/HTRA2/BMP4	23	BP
GO:0008593	regulation of Notch signaling pathway	12/1264	105/18805	0.114286	1.70027	1.93158	0.0491993	0.224509	0.184339	FGF10/YAP1/CCN3/ROBO1/ZMIZ1/DLL1/ACVRL1/DTX1/RFNG/PRKCI/EPN2/BEND6	12	BP
GO:0009191	ribonucleoside diphosphate catabolic process	12/1264	105/18805	0.114286	1.70027	1.93158	0.0491993	0.224509	0.184339	COL6A1/LDHA/INSR/APP/ARL2/GALK1/NT5E/PPARA/UCHL1/PFKM/LIPA/HK2	12	BP
GO:0006734	NADH metabolic process	6/1264	40/18805	0.15	2.23161	2.09314	0.0492622	0.224509	0.184339	VCP/NQO1/PC/PFKM/PCK2/HK2	6	BP
GO:0006958	complement activation, classical pathway	6/1264	40/18805	0.15	2.23161	2.09314	0.0492622	0.224509	0.184339	C1R/C1S/CFI/C2/C1QBP/C1RL	6	BP
GO:0048536	spleen development	6/1264	40/18805	0.15	2.23161	2.09314	0.0492622	0.224509	0.184339	PBX1/NFKBIZ/FGF10/TRAF3IP2/CDKN2B/LIPA	6	BP
GO:0048873	homeostasis of number of cells within a tissue	6/1264	40/18805	0.15	2.23161	2.09314	0.0492622	0.224509	0.184339	NFKBIZ/PRDX5/AKT3/PTPN11/FH/LIPA	6	BP
GO:0051693	actin filament capping	6/1264	40/18805	0.15	2.23161	2.09314	0.0492622	0.224509	0.184339	GSN/TRIOBP/ADD3/SVIL/SPTBN1/LMOD1	6	BP
GO:0052652	cyclic purine nucleotide metabolic process	6/1264	40/18805	0.15	2.23161	2.09314	0.0492622	0.224509	0.184339	PDE8B/PDE10A/RORA/ADCY1/PDE5A/NPR1	6	BP
GO:0099590	neurotransmitter receptor internalization	6/1264	40/18805	0.15	2.23161	2.09314	0.0492622	0.224509	0.184339	ARC/AP2M1/EFNB2/SYNE1/NCDN/GSG1L	6	BP
GO:0042330	taxis	41/1264	468/18805	0.0876068	1.30336	1.78397	0.0495261	0.225522	0.185172	PTN/SEMA5A/CXCL12/PDGFRB/RAB13/MMP2/HSPB1/LGALS3/PPIB/S100A4/RPL13A/FGF10/CCN1/FGF7/APP/NBL1/CCN3/FGF2/ITGAV/PTK2/ROBO1/FOSL1/EFNB2/CXCL1/VCAM1/C1QBP/MTUS1/IL6/HSD3B7/PLEC/GPNMB/PRKD1/VEGFC/ZNF580/JAM3/IL17RC/TPBG/SEMA4B/BCAR1/BMP4/FLRT3	41	BP
GO:0033157	regulation of intracellular protein transport	16/1264	152/18805	0.105263	1.56604	1.8809	0.0496607	0.225946	0.18552	APOD/TXN/FLNA/PTPN11/ZPR1/EDEM2/PRKD1/PIK3R2/SEPTIN8/RAB23/IPO5/GLI3/HYAL2/RIPOR1/TMEM30A/BMP4	16	BP
GO:1901343	negative regulation of vasculature development	17/1264	164/18805	0.103659	1.54217	1.87194	0.0497113	0.225987	0.185553	THBS2/COL4A2/SERPINF1/SPARC/ADGRB3/GADD45A/HSPG2/EMILIN1/ADAMTS1/PTPRM/PLK2/TAFA5/SHC1/HOXA5/EPN2/CREB3L1/NPR1	17	BP
GO:0042475	odontogenesis of dentin-containing tooth	11/1264	94/18805	0.117021	1.74097	1.93325	0.0503834	0.22866	0.187748	APCDD1/FGF10/FAM20C/GLI2/TNC/BMP2/BMPR1A/GLI3/PPARA/GATA6/BMP4	11	BP
GO:0046364	monosaccharide biosynthetic process	11/1264	94/18805	0.117021	1.74097	1.93325	0.0503834	0.22866	0.187748	TCF7L2/NNMT/CHST15/CRY1/MST1/SORD/SLC39A14/SESN2/PC/PPARA/PCK2	11	BP
GO:0060612	adipose tissue development	8/1264	61/18805	0.131148	1.95113	1.99731	0.0506286	0.22939	0.188347	COL6A1/SH3PXD2B/ARID5B/RASAL2/ERRFI1/SPART/ZNF516/LIPA	8	BP
GO:0086002	cardiac muscle cell action potential involved in contraction	8/1264	61/18805	0.131148	1.95113	1.99731	0.0506286	0.22939	0.188347	CAV1/CACNB2/FLNA/CACNA1C/BIN1/CACNA2D1/CACNA1D/KCND3	8	BP
GO:0019233	sensory perception of pain	10/1264	83/18805	0.120482	1.79245	1.94227	0.0511686	0.231544	0.190116	CXCL12/NDN/CCN3/KCNK4/MGLL/RETREG1/NR2F6/LXN/NLGN2/BACE1	10	BP
GO:0048663	neuron fate commitment	9/1264	72/18805	0.125	1.85967	1.96185	0.0513522	0.231544	0.190116	PRRX1/NFIB/DLL1/GLI2/NOTCH3/HOXD10/GLI3/ZNF521/BMP4	9	BP
GO:0042326	negative regulation of phosphorylation	22/1264	226/18805	0.0973451	1.44824	1.81981	0.0515615	0.231544	0.190116	SFRP2/CAV1/FBLN1/HSPB1/RACK1/GADD45A/IRS2/TRIB1/GPRC5A/PARD3/ZBED3/PRNP/WWTR1/PID1/ERRFI1/LATS2/LRP6/IPO5/CDKN2B/HYAL2/UCHL1/MEN1	22	BP
GO:0008643	carbohydrate transport	15/1264	141/18805	0.106383	1.5827	1.86433	0.0519595	0.231544	0.190116	INSR/EDNRA/IRS2/ACE/PTPN11/PID1/IRS1/SGCB/CLTCL1/PRKCI/SESN2/GRB10/SLC2A10/SELENON/HK2	15	BP
GO:0071322	cellular response to carbohydrate stimulus	17/1264	165/18805	0.10303	1.53282	1.84532	0.0521079	0.231544	0.190116	PDE8B/SERPINF1/COL1A1/RACK1/IRS2/IGF1R/ACE/SOX4/CALCRL/BAD/JAGN1/SLC39A14/SIDT2/PPARA/PTPRN2/ENDOG/PCK2	17	BP
GO:2001236	regulation of extrinsic apoptotic signaling pathway	17/1264	165/18805	0.10303	1.53282	1.84532	0.0521079	0.231544	0.190116	SFRP2/CAV1/TCF7L2/LGALS3/FGF10/APP/YAP1/ITGAV/AR/CTTN/SNAI2/STK3/ITM2C/TMBIM1/HYAL2/HTRA2/BMP4	17	BP
GO:0071331	cellular response to hexose stimulus	16/1264	153/18805	0.104575	1.5558	1.853	0.0521572	0.231544	0.190116	PDE8B/SERPINF1/COL1A1/RACK1/IRS2/IGF1R/ACE/SOX4/BAD/JAGN1/SLC39A14/SIDT2/PPARA/PTPRN2/ENDOG/PCK2	16	BP
GO:0006002	fructose 6-phosphate metabolic process	3/1264	13/18805	0.230769	3.43324	2.35582	0.0521687	0.231544	0.190116	GFPT2/PFKM/HK2	3	BP
GO:0006544	glycine metabolic process	3/1264	13/18805	0.230769	3.43324	2.35582	0.0521687	0.231544	0.190116	GCSH/AGXT2/RIDA	3	BP
GO:0007501	mesodermal cell fate specification	3/1264	13/18805	0.230769	3.43324	2.35582	0.0521687	0.231544	0.190116	SFRP2/HOXA11/BMPR1A	3	BP
GO:0009078	pyruvate family amino acid metabolic process	3/1264	13/18805	0.230769	3.43324	2.35582	0.0521687	0.231544	0.190116	BCAT1/AGXT2/ILVBL	3	BP
GO:0009437	carnitine metabolic process	3/1264	13/18805	0.230769	3.43324	2.35582	0.0521687	0.231544	0.190116	ALDH9A1/CPT1C/CRAT	3	BP
GO:0010572	positive regulation of platelet activation	3/1264	13/18805	0.230769	3.43324	2.35582	0.0521687	0.231544	0.190116	GP1BB/FLNA/SVEP1	3	BP
GO:0021978	telencephalon regionalization	3/1264	13/18805	0.230769	3.43324	2.35582	0.0521687	0.231544	0.190116	EMX2/BMP2/BMP4	3	BP
GO:0032905	transforming growth factor beta1 production	3/1264	13/18805	0.230769	3.43324	2.35582	0.0521687	0.231544	0.190116	COL3A1/TSKU/GATA6	3	BP
GO:0043568	positive regulation of insulin-like growth factor receptor signaling pathway	3/1264	13/18805	0.230769	3.43324	2.35582	0.0521687	0.231544	0.190116	IGFBP5/IGFBP4/AR	3	BP
GO:0045838	positive regulation of membrane potential	3/1264	13/18805	0.230769	3.43324	2.35582	0.0521687	0.231544	0.190116	VCP/GRIA1/BAD	3	BP
GO:0046349	amino sugar biosynthetic process	3/1264	13/18805	0.230769	3.43324	2.35582	0.0521687	0.231544	0.190116	GFPT2/UAP1/PGM3	3	BP
GO:0048680	positive regulation of axon regeneration	3/1264	13/18805	0.230769	3.43324	2.35582	0.0521687	0.231544	0.190116	PTN/FLNA/IGF1R	3	BP
GO:0048711	positive regulation of astrocyte differentiation	3/1264	13/18805	0.230769	3.43324	2.35582	0.0521687	0.231544	0.190116	SERPINE2/BIN1/BMP2	3	BP
GO:0050655	dermatan sulfate proteoglycan metabolic process	3/1264	13/18805	0.230769	3.43324	2.35582	0.0521687	0.231544	0.190116	DSEL/UST/CHST14	3	BP
GO:0070572	positive regulation of neuron projection regeneration	3/1264	13/18805	0.230769	3.43324	2.35582	0.0521687	0.231544	0.190116	PTN/FLNA/IGF1R	3	BP
GO:1901653	cellular response to peptide	3/1264	13/18805	0.230769	3.43324	2.35582	0.0521687	0.231544	0.190116	TIMP1/IRS2/KLF3	3	BP
GO:1905089	regulation of type 2 mitophagy	3/1264	13/18805	0.230769	3.43324	2.35582	0.0521687	0.231544	0.190116	HTRA2/MUL1/HK2	3	BP
GO:1905939	regulation of gonad development	3/1264	13/18805	0.230769	3.43324	2.35582	0.0521687	0.231544	0.190116	INSR/WT1/ZFPM2	3	BP
GO:0006091	generation of precursor metabolites and energy	42/1264	484/18805	0.0867769	1.29101	1.74113	0.0535065	0.237288	0.194832	COL6A1/GFPT2/LDHA/SOD2/CAVIN3/INSR/APP/IRS2/NOP53/PRPS2/VCP/PID1/ACSS3/PGLS/MT-ATP8/WDR45/ME3/ACADVL/IRS1/BNIP3/COX7A1/ARL2/GALK1/ALDH1L2/PLEC/CYB561/ACO1/WIPI1/NDUFV3/NFATC4/PHKG1/PPARA/PDIA5/GRB10/DNAJC30/FH/UCHL1/PFKM/LIPA/SELENON/CSKMT/HK2	42	BP
GO:0003338	metanephros morphogenesis	5/1264	31/18805	0.16129	2.39958	2.09349	0.0538357	0.237392	0.194918	FGF10/BASP1/WT1/PKD1/BMP4	5	BP
GO:0050820	positive regulation of coagulation	5/1264	31/18805	0.16129	2.39958	2.09349	0.0538357	0.237392	0.194918	EMILIN2/PLAT/EMILIN1/TBXA2R/ST3GAL4	5	BP
GO:0051491	positive regulation of filopodium assembly	5/1264	31/18805	0.16129	2.39958	2.09349	0.0538357	0.237392	0.194918	NLGN1/PALM/TENM2/WASL/DNM3	5	BP
GO:0060037	pharyngeal system development	5/1264	31/18805	0.16129	2.39958	2.09349	0.0538357	0.237392	0.194918	EDNRA/PTCH1/BMPR1A/BMP4/TBX2	5	BP
GO:0086019	cell-cell signaling involved in cardiac conduction	5/1264	31/18805	0.16129	2.39958	2.09349	0.0538357	0.237392	0.194918	CACNB2/FLNA/CACNA1C/CACNA2D1/CACNA1D	5	BP
GO:0150146	cell junction disassembly	5/1264	31/18805	0.16129	2.39958	2.09349	0.0538357	0.237392	0.194918	ADGRB3/PRICKLE1/SNAI2/IQSEC1/STON1	5	BP
GO:1902751	positive regulation of cell cycle G2/M phase transition	5/1264	31/18805	0.16129	2.39958	2.09349	0.0538357	0.237392	0.194918	PBX1/APP/CDK4/DYRK3/SMARCD3	5	BP
GO:0009066	aspartate family amino acid metabolic process	6/1264	41/18805	0.146341	2.17718	2.02555	0.0545644	0.239441	0.1966	AASS/PLOD2/ASS1/PLOD3/RIDA/BHMT2	6	BP
GO:0009187	cyclic nucleotide metabolic process	6/1264	41/18805	0.146341	2.17718	2.02555	0.0545644	0.239441	0.1966	PDE8B/PDE10A/RORA/ADCY1/PDE5A/NPR1	6	BP
GO:0010762	regulation of fibroblast migration	6/1264	41/18805	0.146341	2.17718	2.02555	0.0545644	0.239441	0.1966	FGF2/PTK2/AKAP12/DDR2/HYAL2/SDC4	6	BP
GO:0040036	regulation of fibroblast growth factor receptor signaling pathway	6/1264	41/18805	0.146341	2.17718	2.02555	0.0545644	0.239441	0.1966	SULF2/FGF2/FAM20C/GPC1/CREB3L1/DSTYK	6	BP
GO:0045981	positive regulation of nucleotide metabolic process	6/1264	41/18805	0.146341	2.17718	2.02555	0.0545644	0.239441	0.1966	INSR/APP/VCP/PID1/PPARA/UCHL1	6	BP
GO:1900544	positive regulation of purine nucleotide metabolic process	6/1264	41/18805	0.146341	2.17718	2.02555	0.0545644	0.239441	0.1966	INSR/APP/VCP/PID1/PPARA/UCHL1	6	BP
GO:0018209	peptidyl-serine modification	16/1264	154/18805	0.103896	1.5457	1.82531	0.0547398	0.240016	0.197073	SFRP2/GALNT13/CAV1/TXN/RACK1/EGFR/APP/GADD45A/PLK2/TNKS1BP1/IL6/PRKD1/MAP2K2/POGLUT3/ULK1/PKD1	16	BP
GO:0008652	amino acid biosynthetic process	9/1264	73/18805	0.123288	1.8342	1.91694	0.05524	0.241431	0.198234	BCAT1/ALDH1A1/AASS/PLOD2/ASS1/PLOD3/AGXT2/BHMT2/ILVBL	9	BP
GO:0032272	negative regulation of protein polymerization	9/1264	73/18805	0.123288	1.8342	1.91694	0.05524	0.241431	0.198234	GSN/TRIOBP/KANK2/ADD3/SVIL/SPTBN1/LMOD1/KANK1/FKBP4	9	BP
GO:0051898	negative regulation of phosphatidylinositol 3-kinase/protein kinase B signal transduction	9/1264	73/18805	0.123288	1.8342	1.91694	0.05524	0.241431	0.198234	RACK1/CAVIN3/MAGI2/NOP53/SERPINE2/TWIST1/PPARA/HYAL2/MUL1	9	BP
GO:0070830	bicellular tight junction assembly	9/1264	73/18805	0.123288	1.8342	1.91694	0.05524	0.241431	0.198234	GPBAR1/RAB13/PARD3/RAMP2/SNAI2/TJP1/ACVRL1/ARL2/MYO1C	9	BP
GO:0006066	alcohol metabolic process	33/1264	368/18805	0.0896739	1.33411	1.73757	0.0557655	0.243532	0.199959	CYP1B1/ALDH1A3/PRKG1/APP/GNAI1/ALDH1A2/HDLBP/SPTSSA/TSKU/RDH10/OSBPL5/ALDH1A1/ERRFI1/CYP11A1/ACADVL/NFE2L1/APOL1/GALK1/ALDH3B1/BMP2/AKR7A2/SORD/P2RY1/CYP27C1/PTH1R/STAR/PNPLA4/DHRS4/RDH11/LSS/PCK2/LIPA/CUBN	33	BP
GO:0010560	positive regulation of glycoprotein biosynthetic process	4/1264	22/18805	0.181818	2.70498	2.14792	0.0563265	0.244606	0.200841	IL15/TCF7L2/PAWR/SLC2A10	4	BP
GO:0030204	chondroitin sulfate metabolic process	4/1264	22/18805	0.181818	2.70498	2.14792	0.0563265	0.244606	0.200841	CHSY3/DSEL/CHST15/CHPF2	4	BP
GO:0035795	negative regulation of mitochondrial membrane permeability	4/1264	22/18805	0.181818	2.70498	2.14792	0.0563265	0.244606	0.200841	SLC25A6/BOK/BNIP3/HK2	4	BP
GO:0061709	reticulophagy	4/1264	22/18805	0.181818	2.70498	2.14792	0.0563265	0.244606	0.200841	SNX7/RETREG1/BNIP3/ULK1	4	BP
GO:0086012	membrane depolarization during cardiac muscle cell action potential	4/1264	22/18805	0.181818	2.70498	2.14792	0.0563265	0.244606	0.200841	CACNB2/CACNA1C/CACNA2D1/CACNA1D	4	BP
GO:1903054	negative regulation of extracellular matrix organization	4/1264	22/18805	0.181818	2.70498	2.14792	0.0563265	0.244606	0.200841	TGFBR3/FAP/EMILIN1/TNFRSF1A	4	BP
GO:2000725	regulation of cardiac muscle cell differentiation	4/1264	22/18805	0.181818	2.70498	2.14792	0.0563265	0.244606	0.200841	EFNB2/DLL1/BMP2/BMP4	4	BP
GO:0046822	regulation of nucleocytoplasmic transport	13/1264	119/18805	0.109244	1.62526	1.83674	0.0565291	0.24529	0.201403	APOD/TXN/FLNA/PTPN11/ZPR1/PRKD1/PIK3R2/RAB23/IPO5/GLI3/HYAL2/NCBP2/BMP4	13	BP
GO:0000423	mitophagy	11/1264	96/18805	0.114583	1.7047	1.85817	0.0571157	0.247441	0.203169	MAP1LC3B/CTTN/SNX7/RETREG1/BNIP3/OPTN/MAP1LC3B2/ULK1/HTRA2/MUL1/HK2	11	BP
GO:1901874	negative regulation of post-translational protein modification	11/1264	96/18805	0.114583	1.7047	1.85817	0.0571157	0.247441	0.203169	NXN/CAV1/RPL5/BEX3/CAMLG/CRTAP/CRY1/SOX4/PRKCG/HMG20B/P3H1	11	BP
GO:0071326	cellular response to monosaccharide stimulus	16/1264	155/18805	0.103226	1.53573	1.79781	0.0574096	0.248516	0.204052	PDE8B/SERPINF1/COL1A1/RACK1/IRS2/IGF1R/ACE/SOX4/BAD/JAGN1/SLC39A14/SIDT2/PPARA/PTPRN2/ENDOG/PCK2	16	BP
GO:0008544	epidermis development	35/1264	395/18805	0.0886076	1.31825	1.71597	0.0575098	0.248752	0.204245	COL6A1/IGFBP5/APCDD1/CLIC4/NFKBIZ/NME2/TRIOBP/SFRP4/FGF10/EGFR/FGF7/INSR/EMP1/YAP1/FGF2/CCN2/PTCH1/SAV1/ERRFI1/MAFF/DLL1/LDB2/GLI2/LSR/PLEC/SVEP1/LATS2/PLOD3/PPARA/NAGLU/PTCH2/TMC1/IFT74/GATA6/BMP4	35	BP
GO:0009205	purine ribonucleoside triphosphate metabolic process	24/1264	254/18805	0.0944882	1.40574	1.74763	0.0577282	0.249498	0.204858	COL6A1/LDHA/NME2/INSR/APP/IMPDH2/VCP/PID1/NME4/MT-ATP8/ARL2/BAD/GALK1/ITPA/NDUFV3/NT5E/RAB23/PPARA/DNAJC30/UCHL1/PFKM/LIPA/SELENON/HK2	24	BP
GO:0035050	embryonic heart tube development	10/1264	85/18805	0.117647	1.75028	1.86102	0.0584829	0.251959	0.206878	EDNRA/YAP1/IFT57/DLL1/TBX3/CLUAP1/IFT52/DVL1/TBX2/TEAD2	10	BP
GO:0043242	negative regulation of protein-containing complex disassembly	10/1264	85/18805	0.117647	1.75028	1.86102	0.0584829	0.251959	0.206878	NAV3/GSN/TRIOBP/PLEKHH2/MAP1B/ADD3/SVIL/SPTBN1/LMOD1/MID1	10	BP
GO:0070227	lymphocyte apoptotic process	10/1264	85/18805	0.117647	1.75028	1.86102	0.0584829	0.251959	0.206878	LGALS3/NFKBIZ/RPS6/IRS2/TRAF3IP2/EBF4/CHEK2/GLI3/BMP4/LIPA	10	BP
GO:0086003	cardiac muscle cell contraction	10/1264	85/18805	0.117647	1.75028	1.86102	0.0584829	0.251959	0.206878	CAV1/GSN/CACNB2/FLNA/CACNA1C/BIN1/CACNA2D1/SLC9A1/CACNA1D/KCND3	10	BP
GO:0009134	nucleoside diphosphate catabolic process	12/1264	108/18805	0.111111	1.65304	1.827	0.0587017	0.252501	0.207323	COL6A1/LDHA/INSR/APP/ARL2/GALK1/NT5E/PPARA/UCHL1/PFKM/LIPA/HK2	12	BP
GO:0021549	cerebellum development	12/1264	108/18805	0.111111	1.65304	1.827	0.0587017	0.252501	0.207323	RORA/PRKG1/SERPINE2/NLGN4X/IGF1R/TRNP1/PTPN11/MYO16/DLL1/GLI2/PTPRS/NAGLU	12	BP
GO:0050920	regulation of chemotaxis	21/1264	217/18805	0.0967742	1.43975	1.74899	0.0590351	0.253534	0.208172	PTN/SEMA5A/CXCL12/PDGFRB/HSPB1/FGF10/APP/NBL1/CCN3/FGF2/PTK2/ROBO1/EFNB2/C1QBP/MTUS1/IL6/PRKD1/VEGFC/ZNF580/JAM3/TPBG	21	BP
GO:0071900	regulation of protein serine/threonine kinase activity	21/1264	217/18805	0.0967742	1.43975	1.74899	0.0590351	0.253534	0.208172	PDGFRB/EGFR/SASH1/SYNPO2/INSR/GADD45A/FGF2/TRIB1/ROBO1/SERTAD1/MST1/MAP2K2/LATS2/LRP6/ERBB2/IPO5/CDKN2B/HYAL2/UCHL1/RALB/MEN1	21	BP
GO:0032496	response to lipopolysaccharide	32/1264	357/18805	0.0896359	1.33355	1.708	0.059126	0.253724	0.208328	COL6A1/SPON2/NFKBIZ/RPL13A/VIM/FGF10/SOD2/SASH1/AKAP8/SELENOW/TRIB1/BDKRB1/AKAP12/ADH5/C2/ACE/CDK4/PTPN11/BIN1/EFNB2/VCAM1/PLSCR3/CAPN2/IL6/NQO1/ASS1/TBXA2R/DIO2/NR1H3/TNIP2/NAGLU/PCK2	32	BP
GO:0170041	non-proteinogenic amino acid metabolic process	8/1264	63/18805	0.126984	1.88919	1.8977	0.0593074	0.253929	0.208496	P4HB/ALDH1A1/PLOD2/ASS1/DDAH1/PLOD3/AGXT2/MMUT	8	BP
GO:0007405	neuroblast proliferation	9/1264	74/18805	0.121622	1.80941	1.87273	0.0593138	0.253929	0.208496	PTN/ID4/SOX5/FGF2/SMARCD3/NUMBL/VEGFC/GLI3/EML1	9	BP
GO:0050772	positive regulation of axonogenesis	9/1264	74/18805	0.121622	1.80941	1.87273	0.0593138	0.253929	0.208496	SEMA5A/CXCL12/FN1/MAP1B/ROBO1/MAP2K2/STK25/PLXND1/CHODL	9	BP
GO:0031334	positive regulation of protein-containing complex assembly	20/1264	205/18805	0.097561	1.45145	1.74463	0.0600528	0.25665	0.21073	NAV3/LGALS3/RACK1/MAP1B/NCKAP1/CDC42EP1/VCP/CDC42EP5/BIN1/CTTN/LMOD1/CDC42EP2/KIRREL1/ARL2/CDC42EP4/KCNK6/SLAIN2/PRKD1/LATS2/TRABD2B	20	BP
GO:0071456	cellular response to hypoxia	16/1264	156/18805	0.102564	1.52588	1.7705	0.0601677	0.25665	0.21073	HILPDA/RORA/NOP53/P4HB/MYC/VASN/TWIST1/DDR2/SLC9A1/NDRG1/BNIP3/BAD/DDAH1/FAM162A/ENDOG/GATA6	16	BP
GO:0072523	purine-containing compound catabolic process	16/1264	156/18805	0.102564	1.52588	1.7705	0.0601677	0.25665	0.21073	COL6A1/PDE8B/PDE10A/LDHA/INSR/APP/ARL2/GALK1/ITPA/NT5E/PPARA/PDE5A/UCHL1/PFKM/LIPA/HK2	16	BP
GO:0000578	embryonic axis specification	6/1264	42/18805	0.142857	2.12534	1.95988	0.0601982	0.25665	0.21073	CHRDL1/BASP1/WT1/PTCH1/PCSK6/TBX3	6	BP
GO:0019082	viral protein processing	5/1264	32/18805	0.15625	2.32459	2.01308	0.0604215	0.25665	0.21073	MGAT4C/EDEM2/MGAT2/ST6GALNAC4/ST3GAL4	5	BP
GO:0042219	modified amino acid catabolic process	5/1264	32/18805	0.15625	2.32459	2.01308	0.0604215	0.25665	0.21073	PCYOX1/ALDH1L2/GGT7/DMGDH/AGXT2	5	BP
GO:0060603	mammary gland duct morphogenesis	5/1264	32/18805	0.15625	2.32459	2.01308	0.0604215	0.25665	0.21073	FGF10/AR/PTCH1/PGR/TBX3	5	BP
GO:0061437	renal system vasculature development	5/1264	32/18805	0.15625	2.32459	2.01308	0.0604215	0.25665	0.21073	PDGFRB/EDNRA/WT1/NOTCH3/BMP4	5	BP
GO:0061440	kidney vasculature development	5/1264	32/18805	0.15625	2.32459	2.01308	0.0604215	0.25665	0.21073	PDGFRB/EDNRA/WT1/NOTCH3/BMP4	5	BP
GO:0097205	renal filtration	5/1264	32/18805	0.15625	2.32459	2.01308	0.0604215	0.25665	0.21073	SULF2/EDNRA/KIRREL1/CORO2B/TBC1D8B	5	BP
GO:0006096	glycolytic process	11/1264	97/18805	0.113402	1.68712	1.82129	0.0606951	0.257611	0.211519	COL6A1/LDHA/INSR/APP/ARL2/GALK1/PPARA/UCHL1/PFKM/LIPA/HK2	11	BP
GO:0043549	regulation of kinase activity	35/1264	397/18805	0.0881612	1.31161	1.6845	0.0608977	0.258269	0.212059	PDGFRB/FBN1/HSPB1/CCN1/EGFR/SASH1/SYNPO2/INSR/ADRA2C/GADD45A/IRS2/FGF2/TRIB1/GPRC5A/PTK2/ROBO1/WWTR1/ERRFI1/DDR2/LDB2/SERTAD1/GPRC5B/MST1/MAP2K2/LATS2/LRP6/ERBB2/IPO5/CDKN2B/HYAL2/CAMKK2/UCHL1/DSTYK/RALB/MEN1	35	BP
GO:0009259	ribonucleotide metabolic process	33/1264	371/18805	0.0889488	1.32332	1.68845	0.0609742	0.258392	0.21216	COL6A1/PDE8B/PDE10A/RORA/LDHA/NME2/GUK1/MAGI3/INSR/APP/IMPDH2/VCP/ADCY1/PID1/NME4/MT-ATP8/ARL2/BAD/GALK1/LRGUK/ITPA/NDUFV3/NT5E/RAB23/PPARA/PDE5A/DNAJC30/UCHL1/PFKM/NPR1/LIPA/SELENON/HK2	33	BP
GO:0046879	hormone secretion	29/1264	320/18805	0.090625	1.34826	1.68672	0.0623544	0.261819	0.214974	PDE8B/LTBP4/TCF7L2/EGFR/SLC16A1/ADRA2C/IRS2/CCN3/PTPN11/GNA11/CRY1/SOX4/GNAO1/IRS1/BAD/IL6/TBX3/JAGN1/PRKD1/SYTL4/P2RY1/SPP1/NLGN2/SIDT2/PTPRN2/FOXL2/BMP8A/PFKM/PCK2	29	BP
GO:0035023	regulation of Rho protein signal transduction	10/1264	86/18805	0.116279	1.72993	1.82121	0.0623831	0.261819	0.214974	STARD13/COL3A1/KANK2/ABL2/DLC1/ROBO1/ARHGAP20/KANK1/ERBB2/RIPOR1	10	BP
GO:0045913	positive regulation of carbohydrate metabolic process	10/1264	86/18805	0.116279	1.72993	1.82121	0.0623831	0.261819	0.214974	NNMT/INSR/APP/IRS2/CRY1/IRS1/P2RY1/PTH1R/PPARA/UCHL1	10	BP
GO:0090101	negative regulation of transmembrane receptor protein serine/threonine kinase signaling pathway	20/1264	206/18805	0.0970874	1.44441	1.72163	0.0625054	0.261819	0.214974	SFRP2/CHRDL1/TGFBR3/CAV1/FBN1/LRP1/CILP/MAGI2/NBL1/CCN3/EMILIN1/VASN/HTRA1/SPART/BMP2/BMPER/PPARA/TOB1/TWSG1/SLC2A10	20	BP
GO:0009306	protein secretion	33/1264	372/18805	0.0887097	1.31977	1.67216	0.0627855	0.261819	0.214974	PDE8B/TCF7L2/EGFR/SLC16A1/CAVIN1/ADRA2C/IRS2/CCN3/ARL4D/PTPN11/GNA11/SOX4/GNAO1/IRS1/SEC24A/BAD/IL6/JAGN1/PDIA4/LTBP2/VEGFC/SYTL4/RHBDF1/P3H1/NR1H3/NLGN2/SIDT2/PTPRN2/AP1S1/APBB1/BMP8A/PFKM/PCK2	33	BP
GO:0032368	regulation of lipid transport	16/1264	157/18805	0.101911	1.51617	1.74339	0.0630151	0.261819	0.214974	CAV1/ANXA2/LRP1/IRS2/ITGAV/PTCH1/PTPN11/CRY1/PLA2R1/ABCA8/ATP8A2/SEC24A/SPP1/NR1H3/PPARA/TMEM30A	16	BP
GO:0021695	cerebellar cortex development	7/1264	53/18805	0.132075	1.96494	1.88836	0.0631146	0.261819	0.214974	RORA/SERPINE2/TRNP1/PTPN11/DLL1/GLI2/NAGLU	7	BP
GO:0051403	stress-activated MAPK cascade	7/1264	53/18805	0.132075	1.96494	1.88836	0.0631146	0.261819	0.214974	IGFBP6/PBK/MYC/IGBP1/MAP2K2/STK25/MID1	7	BP
GO:0051646	mitochondrion localization	7/1264	53/18805	0.132075	1.96494	1.88836	0.0631146	0.261819	0.214974	MAP1B/ZBED3/FEZ1/PKD1/MARK1/UCHL1/MUL1	7	BP
GO:1904707	positive regulation of vascular associated smooth muscle cell proliferation	7/1264	53/18805	0.132075	1.96494	1.88836	0.0631146	0.261819	0.214974	IGFBP5/MMP2/FGF2/ADAMTS1/DDR2/CALCRL/BMPR1A	7	BP
GO:0009214	cyclic nucleotide catabolic process	3/1264	14/18805	0.214286	3.18801	2.19841	0.0631794	0.261819	0.214974	PDE8B/PDE10A/PDE5A	3	BP
GO:0010745	negative regulation of macrophage derived foam cell differentiation	3/1264	14/18805	0.214286	3.18801	2.19841	0.0631794	0.261819	0.214974	ITGAV/NR1H3/PPARA	3	BP
GO:0030011	maintenance of cell polarity	3/1264	14/18805	0.214286	3.18801	2.19841	0.0631794	0.261819	0.214974	PDLIM1/DST/SLC9A1	3	BP
GO:0030810	positive regulation of nucleotide biosynthetic process	3/1264	14/18805	0.214286	3.18801	2.19841	0.0631794	0.261819	0.214974	VCP/PID1/PPARA	3	BP
GO:0046185	aldehyde catabolic process	3/1264	14/18805	0.214286	3.18801	2.19841	0.0631794	0.261819	0.214974	ADH5/ALDH3B1/AGXT2	3	BP
GO:0051547	regulation of keratinocyte migration	3/1264	14/18805	0.214286	3.18801	2.19841	0.0631794	0.261819	0.214974	FGF10/FGF7/IQSEC1	3	BP
GO:0051775	response to redox state	3/1264	14/18805	0.214286	3.18801	2.19841	0.0631794	0.261819	0.214974	VASN/ADH5/NPAS2	3	BP
GO:0061000	negative regulation of dendritic spine development	3/1264	14/18805	0.214286	3.18801	2.19841	0.0631794	0.261819	0.214974	NLGN1/PTPRS/DNM3	3	BP
GO:0061430	bone trabecula morphogenesis	3/1264	14/18805	0.214286	3.18801	2.19841	0.0631794	0.261819	0.214974	COL1A1/MMP2/THBS3	3	BP
GO:0061469	regulation of type B pancreatic cell proliferation	3/1264	14/18805	0.214286	3.18801	2.19841	0.0631794	0.261819	0.214974	IRS2/CDK4/WDR13	3	BP
GO:0070141	response to UV-A	3/1264	14/18805	0.214286	3.18801	2.19841	0.0631794	0.261819	0.214974	MMP2/TIMP1/EGFR	3	BP
GO:0072075	metanephric mesenchyme development	3/1264	14/18805	0.214286	3.18801	2.19841	0.0631794	0.261819	0.214974	BASP1/WT1/MYC	3	BP
GO:0098840	protein transport along microtubule	3/1264	14/18805	0.214286	3.18801	2.19841	0.0631794	0.261819	0.214974	HSPB1/RAB27B/MAP1A	3	BP
GO:0099118	microtubule-based protein transport	3/1264	14/18805	0.214286	3.18801	2.19841	0.0631794	0.261819	0.214974	HSPB1/RAB27B/MAP1A	3	BP
GO:1900025	negative regulation of substrate adhesion-dependent cell spreading	3/1264	14/18805	0.214286	3.18801	2.19841	0.0631794	0.261819	0.214974	FBLN1/KANK1/MELTF	3	BP
GO:1900272	negative regulation of long-term synaptic potentiation	3/1264	14/18805	0.214286	3.18801	2.19841	0.0631794	0.261819	0.214974	PTN/APP/PRNP	3	BP
GO:1900373	positive regulation of purine nucleotide biosynthetic process	3/1264	14/18805	0.214286	3.18801	2.19841	0.0631794	0.261819	0.214974	VCP/PID1/PPARA	3	BP
GO:2000095	regulation of Wnt signaling pathway, planar cell polarity pathway	3/1264	14/18805	0.214286	3.18801	2.19841	0.0631794	0.261819	0.214974	RSPO3/ZNRF3/PLEKHA4	3	BP
GO:2000288	positive regulation of myoblast proliferation	3/1264	14/18805	0.214286	3.18801	2.19841	0.0631794	0.261819	0.214974	FGF7/MEIS2/GATA6	3	BP
GO:0031333	negative regulation of protein-containing complex assembly	15/1264	145/18805	0.103448	1.53904	1.74912	0.0633041	0.262136	0.215235	GSN/RPL13A/TRIOBP/KANK2/NOP53/ADD3/SVIL/SPTBN1/LMOD1/KANK1/PEX5/JAM3/ULK1/FBXL2/FKBP4	15	BP
GO:0030258	lipid modification	19/1264	194/18805	0.0979381	1.45706	1.71776	0.0635502	0.26246	0.2155	APOD/IRS2/DGKI/ADH5/TWIST1/ACADVL/DECR1/IRS1/ALDH1L2/PLPP4/ACAA1/CRAT/PEX5/SESN2/PPARA/MTMR2/ST3GAL4/PLPPR2/ILVBL	19	BP
GO:0030239	myofibril assembly	9/1264	75/18805	0.12	1.78528	1.8292	0.0635754	0.26246	0.2155	PDGFRB/ACTG1/OBSL1/LMOD1/PLEC/PRKD1/PGM5/KRT19/ADPRHL1	9	BP
GO:0043112	receptor metabolic process	9/1264	75/18805	0.12	1.78528	1.8292	0.0635754	0.26246	0.2155	ANXA2/CAMLG/GRIA1/OPTN/TBC1D16/ZNRF3/PEX5/PHETA2/MTMR2	9	BP
GO:2000379	positive regulation of reactive oxygen species metabolic process	9/1264	75/18805	0.12	1.78528	1.8292	0.0635754	0.26246	0.2155	CYP1B1/PDGFRB/SOD2/EGFR/APP/GADD45A/ACE2/PID1/DHRS4	9	BP
GO:0046824	positive regulation of nucleocytoplasmic transport	8/1264	64/18805	0.125	1.85967	1.84926	0.0639768	0.263517	0.216368	FLNA/ZPR1/PRKD1/PIK3R2/IPO5/GLI3/HYAL2/NCBP2	8	BP
GO:0098900	regulation of action potential	8/1264	64/18805	0.125	1.85967	1.84926	0.0639768	0.263517	0.216368	CAV1/FLNA/CACNA1C/BIN1/CACNA2D1/CACNB3/SLC9A1/SLC4A3	8	BP
GO:1901607	alpha-amino acid biosynthetic process	8/1264	64/18805	0.125	1.85967	1.84926	0.0639768	0.263517	0.216368	BCAT1/AASS/PLOD2/ASS1/PLOD3/AGXT2/BHMT2/ILVBL	8	BP
GO:0010888	negative regulation of lipid storage	4/1264	23/18805	0.173913	2.58737	2.04476	0.0646979	0.265081	0.217653	ITGAV/IL6/NR1H3/PPARA	4	BP
GO:0030808	regulation of nucleotide biosynthetic process	4/1264	23/18805	0.173913	2.58737	2.04476	0.0646979	0.265081	0.217653	VCP/PID1/PPARA/DNAJC30	4	BP
GO:0034755	iron ion transmembrane transport	4/1264	23/18805	0.173913	2.58737	2.04476	0.0646979	0.265081	0.217653	SCARA5/SLC25A37/SLC39A14/HEPH	4	BP
GO:0044804	nucleophagy	4/1264	23/18805	0.173913	2.58737	2.04476	0.0646979	0.265081	0.217653	SNX7/WDR45/WIPI1/ULK1	4	BP
GO:0071359	cellular response to dsRNA	4/1264	23/18805	0.173913	2.58737	2.04476	0.0646979	0.265081	0.217653	CAV1/GRIA1/RALB/MUL1	4	BP
GO:0097164	ammonium ion metabolic process	4/1264	23/18805	0.173913	2.58737	2.04476	0.0646979	0.265081	0.217653	SLC22A3/SRD5A1/ALDH7A1/DMGDH	4	BP
GO:1900371	regulation of purine nucleotide biosynthetic process	4/1264	23/18805	0.173913	2.58737	2.04476	0.0646979	0.265081	0.217653	VCP/PID1/PPARA/DNAJC30	4	BP
GO:0042594	response to starvation	22/1264	232/18805	0.0948276	1.41079	1.69001	0.0648845	0.265646	0.218116	PAK3/CAV1/PLIN2/MAP1LC3B/IGF1R/RRAGA/WDR45/RRAGC/MAP1LC3B2/PRKD1/RNF152/SRD5A1/WIPI1/SESN2/PPARA/ULK1/PLIN3/RIPOR1/RALB/PCK2/FADS1/TRIM32	22	BP
GO:0006939	smooth muscle contraction	12/1264	110/18805	0.109091	1.62299	1.75907	0.0656737	0.268472	0.220437	SULF2/CAV1/PRKG1/EDNRA/ADRA2C/CTTN/BDKRB2/TBX3/SMTN/TBXA2R/APBB1/TBX2	12	BP
GO:0090398	cellular senescence	12/1264	110/18805	0.109091	1.62299	1.75907	0.0656737	0.268472	0.220437	AKT3/IGF1R/ZMIZ1/TWIST1/PLA2R1/MAPK10/PLK2/PAWR/TBX3/BMPR1A/CDKN2B/TBX2	12	BP
GO:0014904	myotube cell development	6/1264	43/18805	0.139535	2.07591	1.89602	0.0661646	0.270276	0.221918	COL6A1/NACA/LARGE1/PLEC/BIN3/SELENON	6	BP
GO:0051261	protein depolymerization	13/1264	122/18805	0.106557	1.58529	1.74101	0.0663336	0.270757	0.222313	SEMA5A/NAV3/GSN/TRIOBP/PLEKHH2/MAP1B/ADD3/SVIL/SPTBN1/LMOD1/STMN3/MAP1A/MID1	13	BP
GO:0050921	positive regulation of chemotaxis	15/1264	146/18805	0.10274	1.5285	1.72086	0.0663821	0.270757	0.222313	PTN/SEMA5A/CXCL12/PDGFRB/HSPB1/FGF10/APP/FGF2/PTK2/C1QBP/IL6/PRKD1/VEGFC/ZNF580/TPBG	15	BP
GO:0052547	regulation of peptidase activity	10/1264	87/18805	0.114943	1.71004	1.78191	0.0664473	0.27082	0.222365	SERPINH1/SPOCK1/SERPINF1/TIMP1/TIMP3/LRP1/SERPINE2/SERPINB6/VCP/BIN1	10	BP
GO:0008202	steroid metabolic process	30/1264	335/18805	0.0895522	1.3323	1.64738	0.0665197	0.270912	0.22244	CYP1B1/PDE8B/PBX1/RORA/IGFBP7/PRKG1/APP/GNAI1/HDLBP/IGF1R/TSKU/EBPL/OSBPL5/SNAI2/ERRFI1/CYP11A1/ACADVL/NFE2L1/APOL1/HSD3B7/ACAA1/BMP2/SRD5A1/SPP1/STAR/DHRS4/FAXDC2/LSS/LIPA/CUBN	30	BP
GO:0002063	chondrocyte development	5/1264	33/18805	0.151515	2.25415	1.93563	0.0674434	0.272632	0.223852	SFRP2/SULF2/SERPINH1/TSKU/HOXA11	5	BP
GO:0006921	cellular component disassembly involved in execution phase of apoptosis	5/1264	33/18805	0.151515	2.25415	1.93563	0.0674434	0.272632	0.223852	COL6A1/BOK/IL6/FOXL2/ENDOG	5	BP
GO:0045907	positive regulation of vasoconstriction	5/1264	33/18805	0.151515	2.25415	1.93563	0.0674434	0.272632	0.223852	CAV1/EGFR/ADD3/ACE/TBXA2R	5	BP
GO:0051497	negative regulation of stress fiber assembly	5/1264	33/18805	0.151515	2.25415	1.93563	0.0674434	0.272632	0.223852	PHLDB2/DLC1/TJP1/CORO2B/ARHGAP6	5	BP
GO:0060351	cartilage development involved in endochondral bone morphogenesis	5/1264	33/18805	0.151515	2.25415	1.93563	0.0674434	0.272632	0.223852	SERPINH1/COL1A1/TSKU/THBS3/HOXA11	5	BP
GO:0071634	regulation of transforming growth factor beta production	5/1264	33/18805	0.151515	2.25415	1.93563	0.0674434	0.272632	0.223852	FN1/FBLN1/TSKU/BMPR1A/GATA6	5	BP
GO:0086011	membrane repolarization during action potential	5/1264	33/18805	0.151515	2.25415	1.93563	0.0674434	0.272632	0.223852	CAV1/FLNA/CACNA2D1/CACNB3/KCND3	5	BP
GO:0099560	synaptic membrane adhesion	5/1264	33/18805	0.151515	2.25415	1.93563	0.0674434	0.272632	0.223852	SPARCL1/PTPRF/NTNG2/PTPRS/FLRT3	5	BP
GO:1902547	regulation of cellular response to vascular endothelial growth factor stimulus	5/1264	33/18805	0.151515	2.25415	1.93563	0.0674434	0.272632	0.223852	TNXB/ADAMTS12/EMILIN1/ROBO1/DLL1	5	BP
GO:1904376	negative regulation of protein localization to cell periphery	5/1264	33/18805	0.151515	2.25415	1.93563	0.0674434	0.272632	0.223852	PKDCC/AP2M1/PID1/TMBIM1/LZTFL1	5	BP
GO:0042770	signal transduction in response to DNA damage	17/1264	171/18805	0.0994152	1.47904	1.68922	0.0681967	0.275472	0.226184	CD44/DDX5/GADD45A/NOP53/PTPN11/TWIST1/DYRK3/SNAI2/CRY1/SOX4/PLA2R1/NDRG1/PPP1R10/HIC1/SESN2/CHEK2/NEK11	17	BP
GO:0009798	axis specification	11/1264	99/18805	0.111111	1.65304	1.7488	0.0682875	0.275634	0.226317	CHRDL1/FGF10/BASP1/WT1/PTCH1/PRICKLE1/DLL1/PCSK6/TBX3/BMPR1A/BMP4	11	BP
GO:0035592	establishment of protein localization to extracellular region	33/1264	375/18805	0.088	1.30921	1.62359	0.0684497	0.275917	0.22655	PDE8B/TCF7L2/EGFR/SLC16A1/CAVIN1/ADRA2C/IRS2/CCN3/ARL4D/PTPN11/GNA11/SOX4/GNAO1/IRS1/SEC24A/BAD/IL6/JAGN1/PDIA4/LTBP2/VEGFC/SYTL4/RHBDF1/P3H1/NR1H3/NLGN2/SIDT2/PTPRN2/AP1S1/APBB1/BMP8A/PFKM/PCK2	33	BP
GO:0001836	release of cytochrome c from mitochondria	7/1264	54/18805	0.12963	1.92855	1.83426	0.0685099	0.275917	0.22655	SOD2/BOK/BNIP3/IFI27L2/PLSCR3/BAD/FAM162A	7	BP
GO:0050771	negative regulation of axonogenesis	7/1264	54/18805	0.12963	1.92855	1.83426	0.0685099	0.275917	0.22655	SEMA5A/SPART/PTPRS/SPP1/SYNGAP1/ULK1/RGMA	7	BP
GO:0006956	complement activation	8/1264	65/18805	0.123077	1.83106	1.80167	0.0688684	0.276655	0.227156	C1R/C1S/CFD/CFI/C2/COLEC11/C1QBP/C1RL	8	BP
GO:0045428	regulation of nitric oxide biosynthetic process	8/1264	65/18805	0.123077	1.83106	1.80167	0.0688684	0.276655	0.227156	CAV1/SOD2/INSR/APP/DDAH2/ASS1/DDAH1/AGXT2	8	BP
GO:1903078	positive regulation of protein localization to plasma membrane	8/1264	65/18805	0.123077	1.83106	1.80167	0.0688684	0.276655	0.227156	LGALS3/RACK1/EGFR/LRP1/SPTBN1/PRNP/PRKCI/CNPY4	8	BP
GO:0050954	sensory perception of mechanical stimulus	19/1264	196/18805	0.0969388	1.44219	1.67052	0.0688966	0.276655	0.227156	COL6A1/CXCL12/COL1A1/TRIOBP/LHFPL3/SERPINE2/SERPINB6/LARGE1/KCNK4/SNAI2/ROR1/TIMM13/SCARB2/TMEM63B/CACNA1D/SOBP/ALDH7A1/BACE1/TMC1	19	BP
GO:0051961	negative regulation of nervous system development	15/1264	147/18805	0.102041	1.5181	1.69282	0.0695585	0.279107	0.229169	PTN/SEMA5A/ID4/APP/PRTG/SPART/IL6/BMPR1A/NFATC4/PTPRS/SPP1/SYNGAP1/CDKN2B/ULK1/RGMA	15	BP
GO:0046683	response to organophosphorus	14/1264	135/18805	0.103704	1.54284	1.69917	0.0698698	0.280149	0.230025	CYP1B1/IGFBP5/COL1A1/WT1/FOSL1/ERRFI1/MMP19/ASS1/SRD5A1/P2RY1/NT5E/CARM1/PANX1/GATA6	14	BP
GO:0070588	calcium ion transmembrane transport	31/1264	350/18805	0.0885714	1.31771	1.61057	0.0706309	0.282967	0.232339	TRPC4/CAV1/CACNB2/GP1BB/EDNRA/FLNA/CACNA1C/FGF2/TMEM37/BDKRB1/ITGAV/PRNP/SLC24A3/BIN1/CACNA2D1/CACNB3/SLC9A1/MICU3/TRPC1/CACNA1D/PRKD1/TMBIM1/PANX1/PKD1/SLC24A1/ORAI3/PLCG1/CLIC2/TMC1/PLCB3/SELENON	31	BP
GO:0032370	positive regulation of lipid transport	10/1264	88/18805	0.113636	1.69061	1.74312	0.0706768	0.282967	0.232339	CAV1/ANXA2/LRP1/PTCH1/PLA2R1/ABCA8/ATP8A2/SPP1/NR1H3/TMEM30A	10	BP
GO:0001678	intracellular glucose homeostasis	17/1264	172/18805	0.0988372	1.47044	1.66378	0.0711709	0.284736	0.233791	PDE8B/SERPINF1/COL1A1/RACK1/IRS2/IGF1R/ACE/SOX4/BAD/JAGN1/PIK3R2/SLC39A14/SIDT2/PTPRN2/ENDOG/PCK2/HK2	17	BP
GO:0010876	lipid localization	41/1264	482/18805	0.0850622	1.2655	1.58513	0.0712909	0.285006	0.234013	HILPDA/CAV1/APOD/PLIN2/ANXA2/OSBPL10/LRP1/IRS2/HDLBP/ITGAV/STRA6/TSKU/ACE/PTCH1/PTPN11/OSBPL5/PLPPR4/BDKRB2/CRY1/NME4/SPART/PLA2R1/ABCA8/PLSCR3/APOL1/ATP8A2/SEC24A/IL6/STARD5/SCARB2/EHD1/SPP1/NR1H3/PPARA/STAR/ATP8B2/STOML1/PITPNM1/PLIN3/TMEM30A/LIPA	41	BP
GO:0007612	learning	16/1264	160/18805	0.1	1.48774	1.66317	0.0721007	0.288032	0.236497	PTN/PDE8B/ADGRB3/INSR/ARC/APP/NLGN4X/STRA6/FOSL1/NRXN2/MEIS2/GRIA1/MAP1A/SYNGAP1/TPBG/TANC1	16	BP
GO:0051346	negative regulation of hydrolase activity	11/1264	100/18805	0.11	1.63651	1.71316	0.0723028	0.288196	0.236632	SERPINH1/SPOCK1/SERPINF1/TIMP1/TIMP3/LRP1/SERPINE2/SERPINB6/BIN1/PLA2R1/ARL2	11	BP
GO:0010828	positive regulation of D-glucose transmembrane transport	6/1264	44/18805	0.136364	2.02873	1.83389	0.0724633	0.288196	0.236632	INSR/IRS2/PTPN11/IRS1/CLTCL1/PRKCI	6	BP
GO:0006801	superoxide metabolic process	9/1264	77/18805	0.116883	1.73891	1.74407	0.0726672	0.288196	0.236632	SH3PXD2B/SOD2/EGFR/SH3PXD2A/APP/SOD3/NQO1/SHC1/NAGLU	9	BP
GO:1902017	regulation of cilium assembly	9/1264	77/18805	0.116883	1.73891	1.74407	0.0726672	0.288196	0.236632	YAP1/ADAMTS16/DYNC2LI1/DZIP1/CNTROB/CDKL1/LUZP1/IFT140/TRIM32	9	BP
GO:1904377	positive regulation of protein localization to cell periphery	9/1264	77/18805	0.116883	1.73891	1.74407	0.0726672	0.288196	0.236632	LGALS3/RACK1/EGFR/LRP1/GNAI1/SPTBN1/PRNP/PRKCI/CNPY4	9	BP
GO:0001933	negative regulation of protein phosphorylation	20/1264	210/18805	0.0952381	1.41689	1.63082	0.0730064	0.288196	0.236632	SFRP2/CAV1/FBLN1/HSPB1/RACK1/GADD45A/TRIB1/GPRC5A/PARD3/ZBED3/PRNP/WWTR1/PID1/ERRFI1/LATS2/LRP6/IPO5/HYAL2/UCHL1/MEN1	20	BP
GO:1901890	positive regulation of cell junction assembly	12/1264	112/18805	0.107143	1.594	1.69251	0.0731668	0.288196	0.236632	NLGN1/THBS2/CAV1/ADGRB3/LINGO2/ACE2/SRPX2/ACVRL1/NLGN2/TPBG/SDC4/FLRT3	12	BP
GO:0031644	regulation of nervous system process	13/1264	124/18805	0.104839	1.55972	1.67864	0.0734575	0.288196	0.236632	NLGN1/JAM2/APP/CCN3/PARD3/NLGN4X/MGLL/SYNE1/GRIA1/S1PR2/NLGN2/DVL1/MTMR2	13	BP
GO:0071887	leukocyte apoptotic process	13/1264	124/18805	0.104839	1.55972	1.67864	0.0734575	0.288196	0.236632	CXCL12/LGALS3/NFKBIZ/RPS6/IRS2/KITLG/TRAF3IP2/IL6/EBF4/CHEK2/GLI3/BMP4/LIPA	13	BP
GO:0001779	natural killer cell differentiation	4/1264	24/18805	0.166667	2.47956	1.94693	0.0736793	0.288196	0.236632	PBX1/IL15/NFIL3/IL15RA	4	BP
GO:0021871	forebrain regionalization	4/1264	24/18805	0.166667	2.47956	1.94693	0.0736793	0.288196	0.236632	EMX2/BMP2/GLI3/BMP4	4	BP
GO:0030318	melanocyte differentiation	4/1264	24/18805	0.166667	2.47956	1.94693	0.0736793	0.288196	0.236632	GNA11/KITLG/USP13/GLI3	4	BP
GO:0035024	negative regulation of Rho protein signal transduction	4/1264	24/18805	0.166667	2.47956	1.94693	0.0736793	0.288196	0.236632	ABL2/DLC1/KANK1/RIPOR1	4	BP
GO:0035162	embryonic hemopoiesis	4/1264	24/18805	0.166667	2.47956	1.94693	0.0736793	0.288196	0.236632	PBX1/KITLG/STK3/ZFPM1	4	BP
GO:0046597	host-mediated suppression of symbiont invasion	4/1264	24/18805	0.166667	2.47956	1.94693	0.0736793	0.288196	0.236632	IFITM2/GSN/IFITM3/TRIM25	4	BP
GO:0046835	carbohydrate phosphorylation	4/1264	24/18805	0.166667	2.47956	1.94693	0.0736793	0.288196	0.236632	FGGY/GALK1/PFKM/HK2	4	BP
GO:0060252	positive regulation of glial cell proliferation	4/1264	24/18805	0.166667	2.47956	1.94693	0.0736793	0.288196	0.236632	EGFR/IL6/VEGFC/PRKCI	4	BP
GO:0061484	hematopoietic stem cell homeostasis	4/1264	24/18805	0.166667	2.47956	1.94693	0.0736793	0.288196	0.236632	FSTL1/CCN3/SOX4/ARMCX1	4	BP
GO:0098743	cell aggregation	4/1264	24/18805	0.166667	2.47956	1.94693	0.0736793	0.288196	0.236632	MGP/SOX5/CCN2/PKD1	4	BP
GO:2001026	regulation of endothelial cell chemotaxis	4/1264	24/18805	0.166667	2.47956	1.94693	0.0736793	0.288196	0.236632	SEMA5A/HSPB1/FGF2/PRKD1	4	BP
GO:0009199	ribonucleoside triphosphate metabolic process	24/1264	261/18805	0.091954	1.36803	1.60723	0.0737449	0.288196	0.236632	COL6A1/LDHA/NME2/INSR/APP/IMPDH2/VCP/PID1/NME4/MT-ATP8/ARL2/BAD/GALK1/ITPA/NDUFV3/NT5E/RAB23/PPARA/DNAJC30/UCHL1/PFKM/LIPA/SELENON/HK2	24	BP
GO:0032984	protein-containing complex disassembly	24/1264	261/18805	0.091954	1.36803	1.60723	0.0737449	0.288196	0.236632	SEMA5A/NAV3/GSN/MAP1LC3B/TRIOBP/INSR/PLEKHH2/MAP1B/ADD3/SVIL/SPTBN1/MYC/IGF1R/VCP/DYRK3/LMOD1/EIF5A/STMN3/BNIP3/MAP1LC3B2/MAP1A/SMARCD3/PEX5/MID1	24	BP
GO:0051965	positive regulation of synapse assembly	8/1264	66/18805	0.121212	1.80332	1.75492	0.0739828	0.288196	0.236632	NLGN1/THBS2/ADGRB3/LINGO2/SRPX2/NLGN2/TPBG/FLRT3	8	BP
GO:0052548	regulation of endopeptidase activity	8/1264	66/18805	0.121212	1.80332	1.75492	0.0739828	0.288196	0.236632	SERPINH1/SPOCK1/SERPINF1/TIMP1/TIMP3/SERPINE2/SERPINB6/BIN1	8	BP
GO:0099084	postsynaptic specialization organization	7/1264	55/18805	0.127273	1.89348	1.78131	0.0741727	0.288196	0.236632	NLGN1/NRXN2/PRICKLE1/NTNG2/PTPRS/SYNGAP1/NLGN2	7	BP
GO:0006665	sphingolipid metabolic process	17/1264	173/18805	0.0982659	1.46194	1.63851	0.0742308	0.288196	0.236632	CCN1/ITGB8/ST6GALNAC5/SPTSSA/PPM1L/LARGE1/PEMT/ABCA8/SGMS2/SCARB2/ALDH3B1/PRKD1/ST6GALNAC6/HTRA2/NAGLU/ST6GALNAC4/KDSR	17	BP
GO:0023061	signal release	42/1264	497/18805	0.084507	1.25724	1.56017	0.0742923	0.288196	0.236632	PDE8B/NLGN1/CXCL12/LTBP4/TCF7L2/TGM2/EGFR/SLC16A1/SYN3/ADRA2C/IRS2/CCN3/CADPS2/MYOF/PTPN11/NRXN2/GNA11/CRY1/SOX4/GNAO1/MICU3/IRS1/SEPTIN5/BAD/IL6/TBX3/JAGN1/PRKD1/SYTL4/LIN7A/P2RY1/PRKCG/SPP1/PDZD11/NLGN2/SIDT2/PTPRN2/DVL1/FOXL2/BMP8A/PFKM/PCK2	42	BP
GO:0031069	hair follicle morphogenesis	5/1264	34/18805	0.147059	2.18785	1.86092	0.0748979	0.288196	0.236632	IGFBP5/FGF10/FGF7/GLI2/NAGLU	5	BP
GO:0032107	regulation of response to nutrient levels	5/1264	34/18805	0.147059	2.18785	1.86092	0.0748979	0.288196	0.236632	FBN1/KANK2/SNAI2/PRKCG/PPARA	5	BP
GO:0048710	regulation of astrocyte differentiation	5/1264	34/18805	0.147059	2.18785	1.86092	0.0748979	0.288196	0.236632	ID4/SERPINE2/BIN1/IL6/BMP2	5	BP
GO:0050901	leukocyte tethering or rolling	5/1264	34/18805	0.147059	2.18785	1.86092	0.0748979	0.288196	0.236632	CXCL12/JAM2/VCAM1/CHST2/ST3GAL4	5	BP
GO:0051654	establishment of mitochondrion localization	5/1264	34/18805	0.147059	2.18785	1.86092	0.0748979	0.288196	0.236632	MAP1B/FEZ1/PKD1/MARK1/UCHL1	5	BP
GO:0060914	heart formation	5/1264	34/18805	0.147059	2.18785	1.86092	0.0748979	0.288196	0.236632	ROBO1/SMARCD3/BMP2/BMPR1A/BMP4	5	BP
GO:1902253	regulation of intrinsic apoptotic signaling pathway by p53 class mediator	5/1264	34/18805	0.147059	2.18785	1.86092	0.0748979	0.288196	0.236632	CD44/MYC/BDKRB2/EIF5A/ZNF385A	5	BP
GO:0001732	formation of cytoplasmic translation initiation complex	3/1264	15/18805	0.2	2.97547	2.05459	0.0751632	0.288196	0.236632	EIF3F/EIF3I/EIF3L	3	BP
GO:0001768	establishment of T cell polarity	3/1264	15/18805	0.2	2.97547	2.05459	0.0751632	0.288196	0.236632	GSN/ABL2/TRAF3IP2	3	BP
GO:0006047	UDP-N-acetylglucosamine metabolic process	3/1264	15/18805	0.2	2.97547	2.05459	0.0751632	0.288196	0.236632	GFPT2/UAP1/PGM3	3	BP
GO:0010763	positive regulation of fibroblast migration	3/1264	15/18805	0.2	2.97547	2.05459	0.0751632	0.288196	0.236632	PTK2/AKAP12/DDR2	3	BP
GO:0010889	regulation of triglyceride storage	3/1264	15/18805	0.2	2.97547	2.05459	0.0751632	0.288196	0.236632	PLIN2/PPARA/PLIN3	3	BP
GO:0010919	regulation of inositol phosphate biosynthetic process	3/1264	15/18805	0.2	2.97547	2.05459	0.0751632	0.288196	0.236632	PRKG1/P2RY1/PTH1R	3	BP
GO:0016322	neuron remodeling	3/1264	15/18805	0.2	2.97547	2.05459	0.0751632	0.288196	0.236632	ADGRB3/APP/EDNRA	3	BP
GO:0017014	protein nitrosylation	3/1264	15/18805	0.2	2.97547	2.05459	0.0751632	0.288196	0.236632	TXN/NCOA7/ACE	3	BP
GO:0018119	peptidyl-cysteine S-nitrosylation	3/1264	15/18805	0.2	2.97547	2.05459	0.0751632	0.288196	0.236632	TXN/NCOA7/ACE	3	BP
GO:0034333	adherens junction assembly	3/1264	15/18805	0.2	2.97547	2.05459	0.0751632	0.288196	0.236632	VCL/RAMP2/JAM3	3	BP
GO:0043278	response to morphine	3/1264	15/18805	0.2	2.97547	2.05459	0.0751632	0.288196	0.236632	ARC/GRIA1/PRKCG	3	BP
GO:0044849	estrous cycle	3/1264	15/18805	0.2	2.97547	2.05459	0.0751632	0.288196	0.236632	CYP1B1/PTN/IGF1R	3	BP
GO:0050930	induction of positive chemotaxis	3/1264	15/18805	0.2	2.97547	2.05459	0.0751632	0.288196	0.236632	CXCL12/FGF10/VEGFC	3	BP
GO:0060413	atrial septum morphogenesis	3/1264	15/18805	0.2	2.97547	2.05459	0.0751632	0.288196	0.236632	CCN1/SOX4/ZFPM1	3	BP
GO:0061307	cardiac neural crest cell differentiation involved in heart development	3/1264	15/18805	0.2	2.97547	2.05459	0.0751632	0.288196	0.236632	EDNRA/TWIST1/BMP4	3	BP
GO:0061308	cardiac neural crest cell development involved in heart development	3/1264	15/18805	0.2	2.97547	2.05459	0.0751632	0.288196	0.236632	EDNRA/TWIST1/BMP4	3	BP
GO:0070207	protein homotrimerization	3/1264	15/18805	0.2	2.97547	2.05459	0.0751632	0.288196	0.236632	PXDN/SCARA5/STEAP4	3	BP
GO:0090030	regulation of steroid hormone biosynthetic process	3/1264	15/18805	0.2	2.97547	2.05459	0.0751632	0.288196	0.236632	PDE8B/IGF1R/BMP2	3	BP
GO:0097531	mast cell migration	3/1264	15/18805	0.2	2.97547	2.05459	0.0751632	0.288196	0.236632	RABGEF1/KITLG/VEGFC	3	BP
GO:1901203	positive regulation of extracellular matrix assembly	3/1264	15/18805	0.2	2.97547	2.05459	0.0751632	0.288196	0.236632	PHLDB1/PHLDB2/EMILIN1	3	BP
GO:1901722	regulation of cell proliferation involved in kidney development	3/1264	15/18805	0.2	2.97547	2.05459	0.0751632	0.288196	0.236632	WT1/MYC/BMP4	3	BP
GO:1901741	positive regulation of myoblast fusion	3/1264	15/18805	0.2	2.97547	2.05459	0.0751632	0.288196	0.236632	EHD2/CAPN2/EHD1	3	BP
GO:2000052	positive regulation of non-canonical Wnt signaling pathway	3/1264	15/18805	0.2	2.97547	2.05459	0.0751632	0.288196	0.236632	RSPO3/WNT5B/PLEKHA4	3	BP
GO:0019364	pyridine nucleotide catabolic process	11/1264	101/18805	0.108911	1.62031	1.67792	0.0764654	0.292983	0.240562	COL6A1/LDHA/INSR/APP/ARL2/GALK1/PPARA/UCHL1/PFKM/LIPA/HK2	11	BP
GO:0002237	response to molecule of bacterial origin	33/1264	379/18805	0.0870712	1.29539	1.55946	0.0765499	0.2931	0.240658	COL6A1/SPON2/NFKBIZ/RPL13A/VIM/FGF10/SOD2/SASH1/SSC5D/AKAP8/SELENOW/TRIB1/BDKRB1/AKAP12/ADH5/C2/ACE/CDK4/PTPN11/BIN1/EFNB2/VCAM1/PLSCR3/CAPN2/IL6/NQO1/ASS1/TBXA2R/DIO2/NR1H3/TNIP2/NAGLU/PCK2	33	BP
GO:0120034	positive regulation of plasma membrane bounded cell projection assembly	12/1264	113/18805	0.106195	1.5799	1.65972	0.0771111	0.295041	0.242252	NLGN1/NCKAP1/CDC42EP1/CDC42EP5/PALM/DZIP1/CDC42EP2/CDC42EP4/TENM2/WASL/DEF8/DNM3	12	BP
GO:0043536	positive regulation of blood vessel endothelial cell migration	9/1264	78/18805	0.115385	1.71662	1.70245	0.0774993	0.296109	0.243129	TGFBR3/HSPB1/FGF2/AKT3/SRPX2/PLK2/PRKD1/VEGFC/PLCG1	9	BP
GO:0061045	negative regulation of wound healing	9/1264	78/18805	0.115385	1.71662	1.70245	0.0774993	0.296109	0.243129	ANXA2/PLAT/PRKG1/FAP/SERPINE2/PHLDB2/FGF2/TAFA5/PROS1	9	BP
GO:0030072	peptide hormone secretion	23/1264	250/18805	0.092	1.36872	1.57545	0.0783307	0.299076	0.245565	PDE8B/TCF7L2/EGFR/SLC16A1/ADRA2C/IRS2/CCN3/PTPN11/GNA11/SOX4/GNAO1/IRS1/BAD/IL6/JAGN1/PRKD1/SYTL4/NLGN2/SIDT2/PTPRN2/BMP8A/PFKM/PCK2	23	BP
GO:0021517	ventral spinal cord development	6/1264	45/18805	0.133333	1.98365	1.77338	0.079093	0.300719	0.246915	PTCH1/GLI2/DYNC2H1/TCTN1/HOXD10/GLI3	6	BP
GO:0030574	collagen catabolic process	6/1264	45/18805	0.133333	1.98365	1.77338	0.079093	0.300719	0.246915	MMP2/FAP/RETREG1/MMP17/MMP16/MMP19	6	BP
GO:0043403	skeletal muscle tissue regeneration	6/1264	45/18805	0.133333	1.98365	1.77338	0.079093	0.300719	0.246915	COL6A1/NACA/LARGE1/PTGFRN/BIN3/SELENON	6	BP
GO:1901861	regulation of muscle tissue development	6/1264	45/18805	0.133333	1.98365	1.77338	0.079093	0.300719	0.246915	IGFBP5/NACA/YBX3/TWIST1/DLL1/BMP4	6	BP
GO:1902692	regulation of neuroblast proliferation	6/1264	45/18805	0.133333	1.98365	1.77338	0.079093	0.300719	0.246915	PTN/ID4/FGF2/SMARCD3/VEGFC/GLI3	6	BP
GO:1990776	response to angiotensin	6/1264	45/18805	0.133333	1.98365	1.77338	0.079093	0.300719	0.246915	CAV1/COL3A1/IGF1R/ACE/DDR2/PRKD1	6	BP
GO:0030219	megakaryocyte differentiation	8/1264	67/18805	0.119403	1.7764	1.70897	0.0793206	0.301164	0.247279	RAB7B/GP1BB/FLNA/PTPN11/ZFPM1/ZNF385A/CDKN2B/FAXDC2	8	BP
GO:0080164	regulation of nitric oxide metabolic process	8/1264	67/18805	0.119403	1.7764	1.70897	0.0793206	0.301164	0.247279	CAV1/SOD2/INSR/APP/DDAH2/ASS1/DDAH1/AGXT2	8	BP
GO:0061515	myeloid cell development	10/1264	90/18805	0.111111	1.65304	1.66701	0.079635	0.302132	0.248074	FBN1/ANXA2/RPS6/GP1BB/APP/FLNA/FAM20C/PTPN11/ZFPM1/ZNF385A	10	BP
GO:0071333	cellular response to glucose stimulus	15/1264	150/18805	0.1	1.48774	1.60992	0.0796867	0.302132	0.248074	PDE8B/SERPINF1/COL1A1/RACK1/IRS2/IGF1R/ACE/SOX4/BAD/JAGN1/SLC39A14/SIDT2/PTPRN2/ENDOG/PCK2	15	BP
GO:1904738	vascular associated smooth muscle cell migration	7/1264	56/18805	0.125	1.85967	1.72945	0.0801027	0.303497	0.249195	IGFBP5/PRKG1/ADAMTS1/DDR2/TAFA5/GRB10/BMP4	7	BP
GO:0007033	vacuole organization	22/1264	238/18805	0.092437	1.37522	1.56378	0.0804238	0.304502	0.25002	MAP1LC3B/ANXA2/RAB34/RAB7B/SNX7/FEZ1/WDR45/EFNB1/SCARB2/TMEM9/MAP1LC3B2/WIPI1/ARSG/CHEK2/RAB23/ULK1/NAGLU/LRSAM1/RALB/TP53INP2/LIPA/TRIM32	22	BP
GO:1903052	positive regulation of proteolysis involved in protein catabolic process	14/1264	138/18805	0.101449	1.5093	1.61193	0.0805254	0.304674	0.250162	CAV1/RACK1/NOP53/TGFB1I1/TRIB1/PTK2/VCP/SH3RF3/PRICKLE1/HSPBP1/PSMC1/USP13/TRAF7/DVL1	14	BP
GO:0048534	hematopoietic or lymphoid organ development	11/1264	102/18805	0.107843	1.60442	1.64307	0.0807759	0.305197	0.250591	PBX1/IL15/NFKBIZ/FGF10/CD248/PDPN/TRAF3IP2/MAP2K2/CDKN2B/LIPA/HOXA3	11	BP
GO:2001237	negative regulation of extrinsic apoptotic signaling pathway	11/1264	102/18805	0.107843	1.60442	1.64307	0.0807759	0.305197	0.250591	SFRP2/TCF7L2/LGALS3/FGF10/YAP1/ITGAV/AR/CTTN/SNAI2/TMBIM1/BMP4	11	BP
GO:0006805	xenobiotic metabolic process	13/1264	126/18805	0.103175	1.53497	1.61736	0.0810592	0.306055	0.251295	CYP1B1/AOX1/RORA/GUK1/CMBL/NQO1/ACAA1/CBR3/AADAC/GSTA4/BPHL/EPHX1/GSTM3	13	BP
GO:0030148	sphingolipid biosynthetic process	12/1264	114/18805	0.105263	1.56604	1.62725	0.081188	0.306116	0.251346	CCN1/ST6GALNAC5/SPTSSA/PPM1L/LARGE1/PEMT/ABCA8/SGMS2/PRKD1/ST6GALNAC6/ST6GALNAC4/KDSR	12	BP
GO:0045445	myoblast differentiation	12/1264	114/18805	0.105263	1.56604	1.62725	0.081188	0.306116	0.251346	TCF7L2/DDX5/LGALS1/BOC/PRICKLE1/DLL1/SOX4/TBX3/PLEC/SMARCD3/BMP4/TBX2	12	BP
GO:0009141	nucleoside triphosphate metabolic process	25/1264	277/18805	0.0902527	1.34272	1.54255	0.0817628	0.30807	0.25295	COL6A1/LDHA/NME2/GUK1/INSR/APP/IMPDH2/VCP/PID1/NME4/MT-ATP8/ARL2/BAD/GALK1/ITPA/NDUFV3/NT5E/RAB23/PPARA/DNAJC30/UCHL1/PFKM/LIPA/SELENON/HK2	25	BP
GO:0008277	regulation of G protein-coupled receptor signaling pathway	16/1264	163/18805	0.0981595	1.46036	1.58457	0.0820168	0.30835	0.25318	GNG4/RACK1/ULK4/APP/ROBO1/RAMP2/MGLL/PALM/CRY1/TULP3/RGS16/KCTD8/NMT2/SLC39A14/GRK4/RIC8B	16	BP
GO:0036294	cellular response to decreased oxygen levels	16/1264	163/18805	0.0981595	1.46036	1.58457	0.0820168	0.30835	0.25318	HILPDA/RORA/NOP53/P4HB/MYC/VASN/TWIST1/DDR2/SLC9A1/NDRG1/BNIP3/BAD/DDAH1/FAM162A/ENDOG/GATA6	16	BP
GO:0050900	leukocyte migration	34/1264	395/18805	0.0860759	1.28058	1.51289	0.0826015	0.30835	0.25318	PTN/CXCL12/ROR2/APOD/IL1R1/MMP2/LGALS3/PPIB/RPL13A/JAM2/APP/GNAI1/NBL1/CCN3/ABL2/BDKRB1/EMILIN1/PTK2/RABGEF1/KITLG/VCAM1/CHST2/C1QBP/MTUS1/IL6/HSD3B7/WASL/PLEC/JAGN1/VEGFC/ZNF580/JAM3/IL17RC/ST3GAL4	34	BP
GO:0007212	G protein-coupled dopamine receptor signaling pathway	5/1264	35/18805	0.142857	2.12534	1.78878	0.0827797	0.30835	0.25318	FLNA/GNA11/PALM/GNA14/GNAO1	5	BP
GO:0008053	mitochondrial fusion	5/1264	35/18805	0.142857	2.12534	1.78878	0.0827797	0.30835	0.25318	PID1/BNIP3/VAT1/THG1L/MUL1	5	BP
GO:0016486	peptide hormone processing	5/1264	35/18805	0.142857	2.12534	1.78878	0.0827797	0.30835	0.25318	ENPEP/P4HB/ACE2/ACE/PCSK6	5	BP
GO:0046320	regulation of fatty acid oxidation	5/1264	35/18805	0.142857	2.12534	1.78878	0.0827797	0.30835	0.25318	IRS2/TWIST1/ACADVL/IRS1/PPARA	5	BP
GO:0048333	mesodermal cell differentiation	5/1264	35/18805	0.142857	2.12534	1.78878	0.0827797	0.30835	0.25318	SFRP2/HOXA11/BMPR1A/BMP4/SMAD1	5	BP
GO:0090050	positive regulation of cell migration involved in sprouting angiogenesis	5/1264	35/18805	0.142857	2.12534	1.78878	0.0827797	0.30835	0.25318	TGFBR3/FGF2/AKT3/SRPX2/PLK2	5	BP
GO:1902176	negative regulation of oxidative stress-induced intrinsic apoptotic signaling pathway	5/1264	35/18805	0.142857	2.12534	1.78878	0.0827797	0.30835	0.25318	HSPB1/RACK1/SOD2/FGF2/HTRA2	5	BP
GO:1903715	regulation of aerobic respiration	5/1264	35/18805	0.142857	2.12534	1.78878	0.0827797	0.30835	0.25318	NOP53/VCP/BNIP3/COX7A1/ARL2	5	BP
GO:2000463	positive regulation of excitatory postsynaptic potential	5/1264	35/18805	0.142857	2.12534	1.78878	0.0827797	0.30835	0.25318	NLGN1/APP/GRIA1/NLGN2/DVL1	5	BP
GO:0001919	regulation of receptor recycling	4/1264	25/18805	0.16	2.38038	1.85393	0.083255	0.30835	0.25318	ANXA2/GRIA1/OPTN/TBC1D16	4	BP
GO:0007350	blastoderm segmentation	4/1264	25/18805	0.16	2.38038	1.85393	0.083255	0.30835	0.25318	BASP1/WT1/PCSK6/TBX3	4	BP
GO:0010842	retina layer formation	4/1264	25/18805	0.16	2.38038	1.85393	0.083255	0.30835	0.25318	SDK1/LARGE1/PTPRM/ATP8A2	4	BP
GO:0010878	cholesterol storage	4/1264	25/18805	0.16	2.38038	1.85393	0.083255	0.30835	0.25318	EHD1/NR1H3/PPARA/LIPA	4	BP
GO:0035994	response to muscle stretch	4/1264	25/18805	0.16	2.38038	1.85393	0.083255	0.30835	0.25318	GSN/PTK2/DDR2/SLC9A1	4	BP
GO:0040037	negative regulation of fibroblast growth factor receptor signaling pathway	4/1264	25/18805	0.16	2.38038	1.85393	0.083255	0.30835	0.25318	SULF2/FGF2/GPC1/CREB3L1	4	BP
GO:0046039	GTP metabolic process	4/1264	25/18805	0.16	2.38038	1.85393	0.083255	0.30835	0.25318	NME2/IMPDH2/NME4/RAB23	4	BP
GO:0046716	muscle cell cellular homeostasis	4/1264	25/18805	0.16	2.38038	1.85393	0.083255	0.30835	0.25318	CAV1/LARGE1/PFKM/TRIM32	4	BP
GO:0051016	barbed-end actin filament capping	4/1264	25/18805	0.16	2.38038	1.85393	0.083255	0.30835	0.25318	GSN/TRIOBP/ADD3/SVIL	4	BP
GO:0051457	maintenance of protein location in nucleus	4/1264	25/18805	0.16	2.38038	1.85393	0.083255	0.30835	0.25318	TXN/PGR/SYNE1/ARL2	4	BP
GO:0072243	metanephric nephron epithelium development	4/1264	25/18805	0.16	2.38038	1.85393	0.083255	0.30835	0.25318	YAP1/WWTR1/LAMB2/PKD1	4	BP
GO:1903020	positive regulation of glycoprotein metabolic process	4/1264	25/18805	0.16	2.38038	1.85393	0.083255	0.30835	0.25318	IL15/TCF7L2/PAWR/SLC2A10	4	BP
GO:1905709	negative regulation of membrane permeability	4/1264	25/18805	0.16	2.38038	1.85393	0.083255	0.30835	0.25318	SLC25A6/BOK/BNIP3/HK2	4	BP
GO:0045859	regulation of protein kinase activity	32/1264	369/18805	0.0867209	1.29018	1.51118	0.0834442	0.30884	0.253582	PDGFRB/FBN1/HSPB1/CCN1/EGFR/SASH1/SYNPO2/INSR/ADRA2C/GADD45A/FGF2/TRIB1/GPRC5A/PTK2/ROBO1/WWTR1/ERRFI1/DDR2/SERTAD1/GPRC5B/MST1/MAP2K2/LATS2/LRP6/ERBB2/IPO5/CDKN2B/HYAL2/CAMKK2/UCHL1/RALB/MEN1	32	BP
GO:0050905	neuromuscular process	17/1264	176/18805	0.0965909	1.43702	1.56363	0.0839293	0.310424	0.254883	PDE8B/ALDH1A3/APP/EDNRA/STRA6/C12orf57/LARGE1/SPART/ATP8A2/MAP1A/PRKD1/PEX5/HOXD10/NLGN2/BACE1/DVL1/UCHL1	17	BP
GO:0050768	negative regulation of neurogenesis	14/1264	139/18805	0.100719	1.49844	1.58331	0.0842968	0.311399	0.255684	PTN/SEMA5A/ID4/PRTG/SPART/IL6/BMPR1A/NFATC4/PTPRS/SPP1/SYNGAP1/CDKN2B/ULK1/RGMA	14	BP
GO:0045995	regulation of embryonic development	10/1264	91/18805	0.10989	1.63488	1.62966	0.0843648	0.311399	0.255684	SFRP2/LAMA2/RACK1/PHLDB1/INSR/PHLDB2/ZBED3/DLL1/WNT2/RUVBL2	10	BP
GO:0051591	response to cAMP	10/1264	91/18805	0.10989	1.63488	1.62966	0.0843648	0.311399	0.255684	CYP1B1/IGFBP5/COL1A1/WT1/FOSL1/MMP19/ASS1/SRD5A1/CARM1/GATA6	10	BP
GO:0010906	regulation of glucose metabolic process	11/1264	103/18805	0.106796	1.58885	1.6086	0.0852348	0.314397	0.258145	TCF7L2/RORA/NNMT/IGFBP4/INSR/IRS2/CRY1/IRS1/MST1/SESN2/PPARA	11	BP
GO:0006457	protein folding	21/1264	227/18805	0.092511	1.37632	1.53124	0.0854757	0.315072	0.258699	LTBP4/PPIC/HSPB1/PPIB/P4HB/HSPB2/HSPB6/TXNDC5/CRTAP/ARL2/CCT7/ZPR1/FKBP9/PDIA4/HSPBP1/FKBP10/P3H1/PDIA5/RUVBL2/FKBP4/RIC8B	21	BP
GO:0009225	nucleotide-sugar metabolic process	6/1264	46/18805	0.130435	1.94053	1.71442	0.0860513	0.31655	0.259913	GFPT2/UAP1/GUK1/PMM1/PGM3/EXTL2	6	BP
GO:0021587	cerebellum morphogenesis	6/1264	46/18805	0.130435	1.94053	1.71442	0.0860513	0.31655	0.259913	RORA/SERPINE2/TRNP1/PTPN11/DLL1/GLI2	6	BP
GO:0097106	postsynaptic density organization	6/1264	46/18805	0.130435	1.94053	1.71442	0.0860513	0.31655	0.259913	NLGN1/NRXN2/PRICKLE1/PTPRS/SYNGAP1/NLGN2	6	BP
GO:0002686	negative regulation of leukocyte migration	7/1264	57/18805	0.122807	1.82705	1.67865	0.0862991	0.316819	0.260133	CXCL12/APOD/NBL1/CCN3/EMILIN1/RABGEF1/WASL	7	BP
GO:0031098	stress-activated protein kinase signaling cascade	7/1264	57/18805	0.122807	1.82705	1.67865	0.0862991	0.316819	0.260133	IGFBP6/PBK/MYC/IGBP1/MAP2K2/STK25/MID1	7	BP
GO:0050982	detection of mechanical stimulus	7/1264	57/18805	0.122807	1.82705	1.67865	0.0862991	0.316819	0.260133	CXCL12/SERPINE2/PTK2/KCNK4/PKD1/BACE1/TMC1	7	BP
GO:0009914	hormone transport	29/1264	331/18805	0.0876133	1.30346	1.4952	0.0867608	0.318084	0.261172	PDE8B/LTBP4/TCF7L2/EGFR/SLC16A1/ADRA2C/IRS2/CCN3/PTPN11/GNA11/CRY1/SOX4/GNAO1/IRS1/BAD/IL6/TBX3/JAGN1/PRKD1/SYTL4/P2RY1/SPP1/NLGN2/SIDT2/PTPRN2/FOXL2/BMP8A/PFKM/PCK2	29	BP
GO:0055074	calcium ion homeostasis	29/1264	331/18805	0.0876133	1.30346	1.4952	0.0867608	0.318084	0.261172	TRPC4/CXCL12/CAV1/TGM2/TPT1/CACNB2/GP1BB/APP/EDNRA/FLNA/CACNA1C/FGF2/BDKRB1/SLC24A3/BOK/MICU3/ZNHIT1/TRPC1/BNIP3/GRIA1/PRKD1/P2RY1/NT5E/PTH1R/SLC24A1/PLCG1/CLIC2/PLCB3/SELENON	29	BP
GO:0001890	placenta development	15/1264	152/18805	0.0986842	1.46816	1.55566	0.0869436	0.318111	0.261194	PTN/RPS6/CCN1/EGFR/ITGB8/SOCS3/RSPO3/PTK2/HTRA1/FOSL1/STK3/WNT2/SPP1/PKD1/KRT19	15	BP
GO:0002687	positive regulation of leukocyte migration	15/1264	152/18805	0.0986842	1.46816	1.55566	0.0869436	0.318111	0.261194	PTN/CXCL12/IL1R1/LGALS3/JAM2/APP/ABL2/BDKRB1/PTK2/KITLG/C1QBP/IL6/VEGFC/ZNF580/JAM3	15	BP
GO:0030534	adult behavior	15/1264	152/18805	0.0986842	1.46816	1.55566	0.0869436	0.318111	0.261194	SDK1/CXCL12/APP/FGF2/NLGN4X/NRXN2/NTAN1/SEPTIN5/HOXD10/NLGN2/PPARA/HTRA2/NAGLU/UCHL1/HOXD9	15	BP
GO:0001508	action potential	17/1264	177/18805	0.0960452	1.4289	1.53897	0.0873367	0.318561	0.261564	CAV1/CACNB2/FLNA/CACNA1C/KCNK4/BIN1/GNA11/GNA14/CACNA2D1/CACNB3/SLC9A1/KCNS2/GRIA1/SLC4A3/CACNA1D/KCNC4/KCND3	17	BP
GO:0001767	establishment of lymphocyte polarity	3/1264	16/18805	0.1875	2.78951	1.92226	0.0880627	0.318561	0.261564	GSN/ABL2/TRAF3IP2	3	BP
GO:0003214	cardiac left ventricle morphogenesis	3/1264	16/18805	0.1875	2.78951	1.92226	0.0880627	0.318561	0.261564	SFRP2/EDNRA/NAGLU	3	BP
GO:0007028	cytoplasm organization	3/1264	16/18805	0.1875	2.78951	1.92226	0.0880627	0.318561	0.261564	FOSL1/ZMIZ1/NAGLU	3	BP
GO:0014072	response to isoquinoline alkaloid	3/1264	16/18805	0.1875	2.78951	1.92226	0.0880627	0.318561	0.261564	ARC/GRIA1/PRKCG	3	BP
GO:0023035	CD40 signaling pathway	3/1264	16/18805	0.1875	2.78951	1.92226	0.0880627	0.318561	0.261564	TRAF3IP2/ITGA5/TNIP2	3	BP
GO:0030167	proteoglycan catabolic process	3/1264	16/18805	0.1875	2.78951	1.92226	0.0880627	0.318561	0.261564	ADAMTS12/GPC1/NAGLU	3	BP
GO:0030214	hyaluronan catabolic process	3/1264	16/18805	0.1875	2.78951	1.92226	0.0880627	0.318561	0.261564	CD44/FGF2/HYAL2	3	BP
GO:0030242	autophagy of peroxisome	3/1264	16/18805	0.1875	2.78951	1.92226	0.0880627	0.318561	0.261564	WDR45/WIPI1/PEX5	3	BP
GO:0033189	response to vitamin A	3/1264	16/18805	0.1875	2.78951	1.92226	0.0880627	0.318561	0.261564	MAP1B/ALDH1A2/LIPA	3	BP
GO:0034349	glial cell apoptotic process	3/1264	16/18805	0.1875	2.78951	1.92226	0.0880627	0.318561	0.261564	AKAP12/DLL1/PRKCI	3	BP
GO:0046325	negative regulation of D-glucose import	3/1264	16/18805	0.1875	2.78951	1.92226	0.0880627	0.318561	0.261564	ACE/PID1/GRB10	3	BP
GO:0048934	peripheral nervous system neuron differentiation	3/1264	16/18805	0.1875	2.78951	1.92226	0.0880627	0.318561	0.261564	VCAM1/HOXD10/HOXD9	3	BP
GO:0061099	negative regulation of protein tyrosine kinase activity	3/1264	16/18805	0.1875	2.78951	1.92226	0.0880627	0.318561	0.261564	GPRC5A/ERRFI1/HYAL2	3	BP
GO:0071941	nitrogen cycle metabolic process	3/1264	16/18805	0.1875	2.78951	1.92226	0.0880627	0.318561	0.261564	ASS1/PKD1/FH	3	BP
GO:0072378	blood coagulation, fibrin clot formation	3/1264	16/18805	0.1875	2.78951	1.92226	0.0880627	0.318561	0.261564	FBLN1/GP1BB/FLNA	3	BP
GO:1904948	midbrain dopaminergic neuron differentiation	3/1264	16/18805	0.1875	2.78951	1.92226	0.0880627	0.318561	0.261564	SFRP2/WNT2/LRP6	3	BP
GO:0006874	intracellular calcium ion homeostasis	27/1264	306/18805	0.0882353	1.31271	1.48047	0.0897144	0.324104	0.266116	TRPC4/CXCL12/CAV1/TGM2/TPT1/CACNB2/GP1BB/APP/EDNRA/FLNA/CACNA1C/FGF2/BDKRB1/SLC24A3/BOK/MICU3/TRPC1/BNIP3/GRIA1/PRKD1/P2RY1/PTH1R/SLC24A1/PLCG1/CLIC2/PLCB3/SELENON	27	BP
GO:0043086	negative regulation of catalytic activity	27/1264	306/18805	0.0882353	1.31271	1.48047	0.0897144	0.324104	0.266116	SERPINH1/SPOCK1/SERPINF1/HSPB1/TIMP1/PRDX5/RPL5/TIMP3/LRP1/GADD45A/IRS2/SERPINE2/TRIB1/GPRC5A/SERPINB6/WWTR1/BIN1/ERRFI1/PLA2R1/ARL2/LATS2/LRP6/TMBIM1/IPO5/HYAL2/UCHL1/MEN1	27	BP
GO:0072526	pyridine-containing compound catabolic process	11/1264	104/18805	0.105769	1.57357	1.57449	0.0898423	0.324351	0.266318	COL6A1/LDHA/INSR/APP/ARL2/GALK1/PPARA/UCHL1/PFKM/LIPA/HK2	11	BP
GO:1905953	negative regulation of lipid localization	8/1264	69/18805	0.115942	1.72491	1.61936	0.0906653	0.326226	0.267858	IRS2/ITGAV/PTPN11/CRY1/PLA2R1/IL6/NR1H3/PPARA	8	BP
GO:0001569	branching involved in blood vessel morphogenesis	5/1264	36/18805	0.138889	2.0663	1.71903	0.0910817	0.326226	0.267858	SFRP2/COL4A1/EDNRA/NFATC4/PLXND1	5	BP
GO:0002021	response to dietary excess	5/1264	36/18805	0.138889	2.0663	1.71903	0.0910817	0.326226	0.267858	COL6A1/RASAL2/SGIP1/BMP8A/LIPA	5	BP
GO:0032232	negative regulation of actin filament bundle assembly	5/1264	36/18805	0.138889	2.0663	1.71903	0.0910817	0.326226	0.267858	PHLDB2/DLC1/TJP1/CORO2B/ARHGAP6	5	BP
GO:0033687	osteoblast proliferation	5/1264	36/18805	0.138889	2.0663	1.71903	0.0910817	0.326226	0.267858	OSR2/CCN1/ITGAV/IGF1R/BMP2	5	BP
GO:0034405	response to fluid shear stress	5/1264	36/18805	0.138889	2.0663	1.71903	0.0910817	0.326226	0.267858	MMP2/ACE/ASS1/PLEC/PKD1	5	BP
GO:0048665	neuron fate specification	5/1264	36/18805	0.138889	2.0663	1.71903	0.0910817	0.326226	0.267858	NFIB/DLL1/GLI2/HOXD10/GLI3	5	BP
GO:0051968	positive regulation of synaptic transmission, glutamatergic	5/1264	36/18805	0.138889	2.0663	1.71903	0.0910817	0.326226	0.267858	NLGN1/ROR2/EGFR/TSHZ3/NLGN2	5	BP
GO:0098698	postsynaptic specialization assembly	5/1264	36/18805	0.138889	2.0663	1.71903	0.0910817	0.326226	0.267858	NRXN2/PRICKLE1/NTNG2/PTPRS/NLGN2	5	BP
GO:0140058	neuron projection arborization	5/1264	36/18805	0.138889	2.0663	1.71903	0.0910817	0.326226	0.267858	PTN/NLGN1/NTNG2/DVL1/TPBG	5	BP
GO:1900117	regulation of execution phase of apoptosis	5/1264	36/18805	0.138889	2.0663	1.71903	0.0910817	0.326226	0.267858	FAP/DLC1/BOK/TNFRSF1A/HTRA2	5	BP
GO:1902882	regulation of response to oxidative stress	5/1264	36/18805	0.138889	2.0663	1.71903	0.0910817	0.326226	0.267858	NCOA7/FADS2/SESN2/GGT7/SELENON	5	BP
GO:0016054	organic acid catabolic process	22/1264	242/18805	0.0909091	1.35249	1.48149	0.0920639	0.3292	0.2703	SLC16A1/IRS2/TWIST1/AASS/GCSH/ACADVL/DECR1/IRS1/ALDH1L2/ACAA1/CRAT/PEX5/SORD/SESN2/DDAH1/HAAO/PPARA/AGXT2/RIDA/PCK2/THNSL2/ILVBL	22	BP
GO:0046395	carboxylic acid catabolic process	22/1264	242/18805	0.0909091	1.35249	1.48149	0.0920639	0.3292	0.2703	SLC16A1/IRS2/TWIST1/AASS/GCSH/ACADVL/DECR1/IRS1/ALDH1L2/ACAA1/CRAT/PEX5/SORD/SESN2/DDAH1/HAAO/PPARA/AGXT2/RIDA/PCK2/THNSL2/ILVBL	22	BP
GO:0010927	cellular component assembly involved in morphogenesis	14/1264	141/18805	0.0992908	1.47719	1.52674	0.0921713	0.3292	0.2703	PDGFRB/ACTG1/PHLDB1/PHLDB2/OBSL1/PMP22/GPC1/LMOD1/PLEC/PRKD1/PGM5/KRT19/MTMR2/ADPRHL1	14	BP
GO:0032989	cellular anatomical entity morphogenesis	14/1264	141/18805	0.0992908	1.47719	1.52674	0.0921713	0.3292	0.2703	PDGFRB/ACTG1/PHLDB1/PHLDB2/OBSL1/PMP22/GPC1/LMOD1/PLEC/PRKD1/PGM5/KRT19/MTMR2/ADPRHL1	14	BP
GO:0016241	regulation of macroautophagy	18/1264	191/18805	0.0942408	1.40206	1.49918	0.0922149	0.3292	0.2703	CTTN/SNX7/FEZ1/WDR45/BNIP3/OPTN/HSPB8/WIPI1/SESN2/ULK1/SNX32/HTRA2/LRSAM1/UCHL1/RALB/TRIM32/MUL1/HK2	18	BP
GO:0071868	cellular response to monoamine stimulus	7/1264	58/18805	0.12069	1.79555	1.62886	0.0927602	0.330496	0.271364	TGM2/FLNA/GNA11/PALM/GNA14/GNAO1/PRKD1	7	BP
GO:0071870	cellular response to catecholamine stimulus	7/1264	58/18805	0.12069	1.79555	1.62886	0.0927602	0.330496	0.271364	TGM2/FLNA/GNA11/PALM/GNA14/GNAO1/PRKD1	7	BP
GO:0099172	presynapse organization	7/1264	58/18805	0.12069	1.79555	1.62886	0.0927602	0.330496	0.271364	NLGN1/APP/NLGN4X/EFNB2/NTNG2/NLGN2/DVL1	7	BP
GO:0021536	diencephalon development	9/1264	81/18805	0.111111	1.65304	1.58109	0.0931436	0.330848	0.271652	SEMA5A/FGF10/ALDH1A2/FGF2/GLI2/BMP2/SRD5A1/BMPR1A/BMP4	9	BP
GO:0000470	maturation of LSU-rRNA	4/1264	26/18805	0.153846	2.28883	1.76529	0.0934065	0.330848	0.271652	RPL7/RPL7A/NSA2/BOP1	4	BP
GO:0033622	integrin activation	4/1264	26/18805	0.153846	2.28883	1.76529	0.0934065	0.330848	0.271652	CXCL12/FN1/FBLIM1/JAM3	4	BP
GO:0036315	cellular response to sterol	4/1264	26/18805	0.153846	2.28883	1.76529	0.0934065	0.330848	0.271652	RORA/PTCH1/NFE2L1/LRP6	4	BP
GO:0048641	regulation of skeletal muscle tissue development	4/1264	26/18805	0.153846	2.28883	1.76529	0.0934065	0.330848	0.271652	NACA/YBX3/TWIST1/DLL1	4	BP
GO:0072576	liver morphogenesis	4/1264	26/18805	0.153846	2.28883	1.76529	0.0934065	0.330848	0.271652	PTN/SULF2/IL6/LIPA	4	BP
GO:0090103	cochlea morphogenesis	4/1264	26/18805	0.153846	2.28883	1.76529	0.0934065	0.330848	0.271652	ZEB1/PTK7/DVL1/TBX2	4	BP
GO:0090128	regulation of synapse maturation	4/1264	26/18805	0.153846	2.28883	1.76529	0.0934065	0.330848	0.271652	ADGRB3/FGF7/DLGAP4/NFATC4	4	BP
GO:2000773	negative regulation of cellular senescence	4/1264	26/18805	0.153846	2.28883	1.76529	0.0934065	0.330848	0.271652	AKT3/TWIST1/PLK2/TBX2	4	BP
GO:0062012	regulation of small molecule metabolic process	30/1264	347/18805	0.0864553	1.28623	1.44463	0.0939481	0.33255	0.27305	CAV1/TCF7L2/RORA/NNMT/IGFBP4/PRKG1/INSR/APP/IRS2/GNAI1/VCP/RDH10/TWIST1/PID1/SNAI2/CRY1/ACADVL/IRS1/ARL2/MST1/BMP2/P2RY1/SESN2/NR1H3/PTH1R/PPARA/STAR/DNAJC30/FH/UCHL1	30	BP
GO:0006766	vitamin metabolic process	12/1264	117/18805	0.102564	1.52588	1.5317	0.0942186	0.33329	0.273658	NNMT/ALDH1A2/RDH10/SNAI2/CYP11A1/NQO1/ALDH1L2/CBR3/SLC25A19/LIPA/SELENON/CUBN	12	BP
GO:0046394	carboxylic acid biosynthetic process	29/1264	334/18805	0.0868263	1.29175	1.44413	0.0943999	0.333335	0.273695	ALDH1A3/PTGDS/BCAT1/DSEL/ALDH1A2/UST/RDH10/MGLL/ALDH1A1/ERRFI1/AASS/PLOD2/ACADVL/FADS2/FASN/HSD3B7/ASS1/GGT7/NR1H3/PLOD3/HAAO/STAR/AGXT2/CHST14/BHMT2/FADS1/THNSL2/SCD5/ILVBL	29	BP
GO:0008361	regulation of cell size	17/1264	179/18805	0.0949721	1.41293	1.49012	0.0944153	0.333335	0.273695	COL6A1/SEMA5A/CXCL12/FN1/MAP1B/AKT3/CTTN/SPART/GPRC5B/RAP1GAP2/PRKD1/PTPRS/SPP1/ULK1/SLC12A4/RGMA/CCDC51	17	BP
GO:0071453	cellular response to oxygen levels	17/1264	179/18805	0.0949721	1.41293	1.49012	0.0944153	0.333335	0.273695	HILPDA/CAV1/RORA/NOP53/P4HB/MYC/VASN/TWIST1/DDR2/SLC9A1/NDRG1/BNIP3/BAD/DDAH1/FAM162A/ENDOG/GATA6	17	BP
GO:0071674	mononuclear cell migration	21/1264	230/18805	0.0913043	1.35837	1.46792	0.0947249	0.334211	0.274414	CXCL12/ROR2/APOD/MMP2/LGALS3/RPL13A/JAM2/APP/GNAI1/NBL1/CCN3/ABL2/EMILIN1/PTK2/C1QBP/MTUS1/IL6/HSD3B7/WASL/PLEC/JAM3	21	BP
GO:0051047	positive regulation of secretion	28/1264	321/18805	0.0872274	1.29771	1.4442	0.0947868	0.334212	0.274415	NLGN1/CXCL12/TCF7L2/ANXA2/EGFR/IRS2/CADPS2/RAB27B/PTPN11/GNA11/SOX4/PLA2R1/MICU3/SEC24A/BAD/BMP2/PRKD1/VEGFC/SYTL4/P2RY1/SPP1/NLGN2/APBB1/FOXL2/PFKM/SDC4/PCK2/NPR1	28	BP
GO:0018105	peptidyl-serine phosphorylation	14/1264	142/18805	0.0985915	1.46678	1.49879	0.0962749	0.33924	0.278543	SFRP2/CAV1/TXN/RACK1/EGFR/APP/GADD45A/PLK2/TNKS1BP1/IL6/PRKD1/MAP2K2/ULK1/PKD1	14	BP
GO:0060113	inner ear receptor cell differentiation	8/1264	70/18805	0.114286	1.70027	1.57565	0.0966704	0.340413	0.279506	TRIOBP/FGF2/TSKU/DLL1/NAGLU/TMC1/SDC4/BMP4	8	BP
GO:0001936	regulation of endothelial cell proliferation	17/1264	180/18805	0.0944444	1.40509	1.46591	0.0980869	0.345177	0.283418	SEMA5A/CXCL12/CAV1/SPARC/FGF10/FGF7/HSPG2/ALDH1A2/FGF2/AKT3/PTPRM/ACVRL1/WNT2/PRKD1/ZNF580/PLCG1/BMP4	17	BP
GO:0002790	peptide secretion	23/1264	257/18805	0.0894942	1.33144	1.43612	0.0984423	0.346204	0.284261	PDE8B/TCF7L2/EGFR/SLC16A1/ADRA2C/IRS2/CCN3/PTPN11/GNA11/SOX4/GNAO1/IRS1/BAD/IL6/JAGN1/PRKD1/SYTL4/NLGN2/SIDT2/PTPRN2/BMP8A/PFKM/PCK2	23	BP
GO:1903038	negative regulation of leukocyte cell-cell adhesion	15/1264	155/18805	0.0967742	1.43975	1.47571	0.0985936	0.346512	0.284514	CXCL12/LGALS3/LGALS1/PRNP/PAWR/DTX1/ASS1/GPNMB/ERBB2/GLI3/PPARA/PDE5A/TWSG1/SDC4/BMP4	15	BP
GO:0022037	metencephalon development	12/1264	118/18805	0.101695	1.51295	1.50045	0.0988292	0.347115	0.285009	RORA/PRKG1/SERPINE2/NLGN4X/IGF1R/TRNP1/PTPN11/MYO16/DLL1/GLI2/PTPRS/NAGLU	12	BP
GO:0046902	regulation of mitochondrial membrane permeability	7/1264	59/18805	0.118644	1.76511	1.58004	0.0994835	0.348034	0.285763	SLC25A6/BOK/SLC9A1/BNIP3/BAD/MUL1/HK2	7	BP
GO:0008585	female gonad development	11/1264	106/18805	0.103774	1.54388	1.50736	0.0995029	0.348034	0.285763	ARID5B/MMP2/INSR/WT1/ZFPM2/ADAMTS1/KITLG/PGR/NRIP1/MMP19/FOXL2	11	BP
GO:1905477	positive regulation of protein localization to membrane	11/1264	106/18805	0.103774	1.54388	1.50736	0.0995029	0.348034	0.285763	LGALS3/RACK1/EGFR/LRP1/SPTBN1/PRNP/PRKCI/CNPY4/MYO1C/ERBB2/NLGN2	11	BP
GO:2000060	positive regulation of ubiquitin-dependent protein catabolic process	11/1264	106/18805	0.103774	1.54388	1.50736	0.0995029	0.348034	0.285763	RACK1/NOP53/TGFB1I1/TRIB1/PTK2/VCP/SH3RF3/PRICKLE1/HSPBP1/TRAF7/DVL1	11	BP
GO:0021766	hippocampus development	10/1264	94/18805	0.106383	1.5827	1.52031	0.0995577	0.348034	0.285763	ID4/IGF1R/TSKU/LARGE1/FEZ1/EMX2/DCLK2/SRD5A1/PTPRS/GLI3	10	BP
GO:0021954	central nervous system neuron development	10/1264	94/18805	0.106383	1.5827	1.52031	0.0995577	0.348034	0.285763	CDH11/NFIB/ROBO1/ZMIZ1/TSKU/C12orf57/DCLK1/GLI2/DCLK2/TCTN1	10	BP
GO:0003161	cardiac conduction system development	5/1264	37/18805	0.135135	2.01046	1.65151	0.0997948	0.348034	0.285763	TBX3/BMPR1A/GATA6/BMP4/SMAD1	5	BP
GO:0046688	response to copper ion	5/1264	37/18805	0.135135	2.01046	1.65151	0.0997948	0.348034	0.285763	MT2A/SOD3/PRNP/LOXL2/BACE1	5	BP
GO:0071425	hematopoietic stem cell proliferation	5/1264	37/18805	0.135135	2.01046	1.65151	0.0997948	0.348034	0.285763	SFRP2/ACE/KITLG/SNAI2/MECOM	5	BP
GO:0071676	negative regulation of mononuclear cell migration	5/1264	37/18805	0.135135	2.01046	1.65151	0.0997948	0.348034	0.285763	APOD/NBL1/CCN3/EMILIN1/WASL	5	BP
GO:1904385	cellular response to angiotensin	5/1264	37/18805	0.135135	2.01046	1.65151	0.0997948	0.348034	0.285763	CAV1/IGF1R/ACE/DDR2/PRKD1	5	BP
GO:0071526	semaphorin-plexin signaling pathway	6/1264	48/18805	0.125	1.85967	1.60082	0.100938	0.348596	0.286225	SEMA5A/EDNRA/FLNA/ERBB2/PLXND1/SEMA4B	6	BP
GO:0120163	negative regulation of cold-induced thermogenesis	6/1264	48/18805	0.125	1.85967	1.60082	0.100938	0.348596	0.286225	IL15/ADAMTS5/ALDH1A1/ACOT13/NR1H3/NOVA1	6	BP
GO:1903532	positive regulation of secretion by cell	26/1264	297/18805	0.0875421	1.3024	1.41009	0.101061	0.348596	0.286225	NLGN1/CXCL12/TCF7L2/ANXA2/EGFR/IRS2/CADPS2/RAB27B/PTPN11/GNA11/SOX4/MICU3/SEC24A/BAD/BMP2/PRKD1/VEGFC/SYTL4/P2RY1/SPP1/NLGN2/APBB1/FOXL2/PFKM/SDC4/PCK2	26	BP
GO:0010563	negative regulation of phosphorus metabolic process	24/1264	271/18805	0.0885609	1.31755	1.41348	0.101511	0.348596	0.286225	SFRP2/CAV1/FBLN1/HSPB1/RACK1/PRKG1/GADD45A/IRS2/TRIB1/GPRC5A/PARD3/ZBED3/PRNP/WWTR1/PID1/ERRFI1/LATS2/LRP6/IPO5/CDKN2B/PPARA/HYAL2/UCHL1/MEN1	24	BP
GO:0045936	negative regulation of phosphate metabolic process	24/1264	271/18805	0.0885609	1.31755	1.41348	0.101511	0.348596	0.286225	SFRP2/CAV1/FBLN1/HSPB1/RACK1/PRKG1/GADD45A/IRS2/TRIB1/GPRC5A/PARD3/ZBED3/PRNP/WWTR1/PID1/ERRFI1/LATS2/LRP6/IPO5/CDKN2B/PPARA/HYAL2/UCHL1/MEN1	24	BP
GO:0099003	vesicle-mediated transport in synapse	23/1264	258/18805	0.0891473	1.32628	1.41655	0.101564	0.348596	0.286225	NLGN1/ACTG1/ARC/SYN3/CADPS2/RAB27B/AP2M1/BIN1/EFNB2/AMPH/SYNE1/SEPTIN5/CAPN2/STON1/SGIP1/P2RY1/PRKCG/SNAP91/NCDN/NLGN2/DNM3/DVL1/GSG1L	23	BP
GO:0001574	ganglioside biosynthetic process	3/1264	17/18805	0.176471	2.62542	1.79979	0.101816	0.348596	0.286225	ST6GALNAC5/ST6GALNAC6/ST6GALNAC4	3	BP
GO:0002076	osteoblast development	3/1264	17/18805	0.176471	2.62542	1.79979	0.101816	0.348596	0.286225	GLI2/PTH1R/MEN1	3	BP
GO:0006855	xenobiotic transmembrane transport	3/1264	17/18805	0.176471	2.62542	1.79979	0.101816	0.348596	0.286225	ABCA8/SLC37A3/TMEM30A	3	BP
GO:0006878	intracellular copper ion homeostasis	3/1264	17/18805	0.176471	2.62542	1.79979	0.101816	0.348596	0.286225	APP/MT2A/PRNP	3	BP
GO:0010042	response to manganese ion	3/1264	17/18805	0.176471	2.62542	1.79979	0.101816	0.348596	0.286225	SOD2/D2HGDH/BACE1	3	BP
GO:0010470	regulation of gastrulation	3/1264	17/18805	0.176471	2.62542	1.79979	0.101816	0.348596	0.286225	RACK1/PHLDB1/PHLDB2	3	BP
GO:0031645	negative regulation of nervous system process	3/1264	17/18805	0.176471	2.62542	1.79979	0.101816	0.348596	0.286225	JAM2/CCN3/MTMR2	3	BP
GO:0032095	regulation of response to food	3/1264	17/18805	0.176471	2.62542	1.79979	0.101816	0.348596	0.286225	FBN1/PRKCG/PPARA	3	BP
GO:0033137	negative regulation of peptidyl-serine phosphorylation	3/1264	17/18805	0.176471	2.62542	1.79979	0.101816	0.348596	0.286225	CAV1/RACK1/GADD45A	3	BP
GO:0045725	positive regulation of glycogen biosynthetic process	3/1264	17/18805	0.176471	2.62542	1.79979	0.101816	0.348596	0.286225	INSR/IRS2/IRS1	3	BP
GO:0050872	white fat cell differentiation	3/1264	17/18805	0.176471	2.62542	1.79979	0.101816	0.348596	0.286225	FGF10/SNAI2/RETREG1	3	BP
GO:0051382	kinetochore assembly	3/1264	17/18805	0.176471	2.62542	1.79979	0.101816	0.348596	0.286225	CENPW/SUGT1/CENPT	3	BP
GO:0060644	mammary gland epithelial cell differentiation	3/1264	17/18805	0.176471	2.62542	1.79979	0.101816	0.348596	0.286225	FGF2/PTCH1/HOXA5	3	BP
GO:0061548	ganglion development	3/1264	17/18805	0.176471	2.62542	1.79979	0.101816	0.348596	0.286225	CYP1B1/TUBB3/TULP3	3	BP
GO:0071360	cellular response to exogenous dsRNA	3/1264	17/18805	0.176471	2.62542	1.79979	0.101816	0.348596	0.286225	CAV1/RALB/MUL1	3	BP
GO:0071468	cellular response to acidic pH	3/1264	17/18805	0.176471	2.62542	1.79979	0.101816	0.348596	0.286225	KCNK1/KCNK4/SLC9A1	3	BP
GO:0072074	kidney mesenchyme development	3/1264	17/18805	0.176471	2.62542	1.79979	0.101816	0.348596	0.286225	BASP1/WT1/MYC	3	BP
GO:0072109	glomerular mesangium development	3/1264	17/18805	0.176471	2.62542	1.79979	0.101816	0.348596	0.286225	PDGFRB/WT1/BMP4	3	BP
GO:0072224	metanephric glomerulus development	3/1264	17/18805	0.176471	2.62542	1.79979	0.101816	0.348596	0.286225	PDGFRB/WT1/LAMB2	3	BP
GO:0090136	epithelial cell-cell adhesion	3/1264	17/18805	0.176471	2.62542	1.79979	0.101816	0.348596	0.286225	CYP1B1/CCN3/VCL	3	BP
GO:0097091	synaptic vesicle clustering	3/1264	17/18805	0.176471	2.62542	1.79979	0.101816	0.348596	0.286225	NLGN1/SYN3/NLGN2	3	BP
GO:0170043	non-proteinogenic amino acid biosynthetic process	3/1264	17/18805	0.176471	2.62542	1.79979	0.101816	0.348596	0.286225	ALDH1A1/PLOD2/PLOD3	3	BP
GO:1902033	regulation of hematopoietic stem cell proliferation	3/1264	17/18805	0.176471	2.62542	1.79979	0.101816	0.348596	0.286225	ACE/KITLG/SNAI2	3	BP
GO:0046718	symbiont entry into host cell	13/1264	131/18805	0.0992366	1.47638	1.46873	0.102178	0.349617	0.287064	CAV1/LGALS1/EGFR/INSR/P4HB/ACE2/ITGAV/EFNB2/SCARB2/ITGA5/ANPEP/HYAL2/TRIM25	13	BP
GO:0016053	organic acid biosynthetic process	29/1264	337/18805	0.0860534	1.28025	1.39354	0.102471	0.35018	0.287526	ALDH1A3/PTGDS/BCAT1/DSEL/ALDH1A2/UST/RDH10/MGLL/ALDH1A1/ERRFI1/AASS/PLOD2/ACADVL/FADS2/FASN/HSD3B7/ASS1/GGT7/NR1H3/PLOD3/HAAO/STAR/AGXT2/CHST14/BHMT2/FADS1/THNSL2/SCD5/ILVBL	29	BP
GO:0022409	positive regulation of cell-cell adhesion	29/1264	337/18805	0.0860534	1.28025	1.39354	0.102471	0.35018	0.287526	CAV1/EMILIN2/IL15/NFKBIZ/CD44/IGFBP2/LGALS1/MAGI1/PDPN/ABL2/EMILIN1/ZMIZ1/PTPN11/EFNB2/ZBTB16/KITLG/PTPRU/VCAM1/SOX4/CHST2/TJP1/GLI2/CD276/EFNB1/BAD/IL6/SMARCD3/GLI3/ST3GAL4	29	BP
GO:0050730	regulation of peptidyl-tyrosine phosphorylation	15/1264	156/18805	0.0961538	1.43052	1.44943	0.102681	0.350678	0.287934	SFRP2/IL15/FGF10/EGFR/FGF7/APP/GPRC5A/PRNP/PTPN11/KITLG/ERRFI1/GPRC5B/IL6/ITGA5/HYAL2	15	BP
GO:0003208	cardiac ventricle morphogenesis	8/1264	71/18805	0.112676	1.67632	1.53264	0.102895	0.351076	0.288262	SFRP2/TGFBR3/EDNRA/ZFPM2/SOX4/SMARCD3/BMPR1A/NAGLU	8	BP
GO:0006941	striated muscle contraction	18/1264	194/18805	0.0927835	1.38037	1.42955	0.102927	0.351076	0.288262	CAV1/GSN/CACNB2/FLNA/CACNA1C/ACE2/C12orf57/LARGE1/BIN1/DTNA/CACNA2D1/SLC9A1/ATP8A2/CACNA1D/PRKD1/PDE5A/KCND3/CLIC2	18	BP
GO:0001835	blastocyst hatching	4/1264	27/18805	0.148148	2.20406	1.68064	0.104112	0.353124	0.289943	STMN3/PEMT/SLC35E2B/PLPP4	4	BP
GO:0009312	oligosaccharide biosynthetic process	4/1264	27/18805	0.148148	2.20406	1.68064	0.104112	0.353124	0.289943	ST6GALNAC5/MGAT2/ST6GALNAC6/ST3GAL4	4	BP
GO:0010884	positive regulation of lipid storage	4/1264	27/18805	0.148148	2.20406	1.68064	0.104112	0.353124	0.289943	HILPDA/PLIN2/EHD1/PLIN3	4	BP
GO:0021846	cell proliferation in forebrain	4/1264	27/18805	0.148148	2.20406	1.68064	0.104112	0.353124	0.289943	NFIB/EMX2/NUMBL/GLI3	4	BP
GO:0035188	hatching	4/1264	27/18805	0.148148	2.20406	1.68064	0.104112	0.353124	0.289943	STMN3/PEMT/SLC35E2B/PLPP4	4	BP
GO:0042730	fibrinolysis	4/1264	27/18805	0.148148	2.20406	1.68064	0.104112	0.353124	0.289943	ANXA2/PLAT/FAP/PROS1	4	BP
GO:0046037	GMP metabolic process	4/1264	27/18805	0.148148	2.20406	1.68064	0.104112	0.353124	0.289943	GUK1/MAGI3/IMPDH2/LRGUK	4	BP
GO:0071467	cellular response to pH	4/1264	27/18805	0.148148	2.20406	1.68064	0.104112	0.353124	0.289943	KCNK1/KCNK4/GNA11/SLC9A1	4	BP
GO:0071684	organism emergence from protective structure	4/1264	27/18805	0.148148	2.20406	1.68064	0.104112	0.353124	0.289943	STMN3/PEMT/SLC35E2B/PLPP4	4	BP
GO:0010721	negative regulation of cell development	25/1264	285/18805	0.0877193	1.30503	1.3929	0.104361	0.353404	0.290173	PTN/SEMA5A/ID4/FBN1/LGALS1/MYC/TRIB1/S1PR3/SNAI2/PRTG/SPART/ZFPM1/DTX1/IL6/BMPR1A/NFATC4/PTPRS/SPP1/ERBB2/SYNGAP1/GLI3/CDKN2B/ULK1/RGMA/BMP4	25	BP
GO:1990138	neuron projection extension	16/1264	169/18805	0.0946746	1.40851	1.43199	0.10439	0.353404	0.290173	SEMA5A/CXCL12/FN1/NDN/EDNRA/MAP1B/VCL/PRICKLE1/LAMB2/CTTN/DCLK1/PTPRS/ULK1/DVL1/FLRT3/MUL1	16	BP
GO:1990845	adaptive thermogenesis	16/1264	169/18805	0.0946746	1.40851	1.43199	0.10439	0.353404	0.290173	CAV1/IL15/ADAMTS5/IGF1R/ALDH1A1/PEMT/DECR1/ACOT13/ZNF516/DIO2/NR1H3/GRB10/FH/BMP8A/LIPA/NOVA1	16	BP
GO:0030203	glycosaminoglycan metabolic process	9/1264	83/18805	0.108434	1.61321	1.50294	0.104526	0.353644	0.29037	CD44/CHSY3/DSEL/FGF2/UST/CHST15/HYAL2/CHPF2/CHST14	9	BP
GO:0090316	positive regulation of intracellular protein transport	10/1264	95/18805	0.105263	1.56604	1.48471	0.104955	0.354877	0.291382	FLNA/ZPR1/EDEM2/PRKD1/PIK3R2/IPO5/GLI3/HYAL2/RIPOR1/TMEM30A	10	BP
GO:0060326	cell chemotaxis	28/1264	325/18805	0.0861538	1.28174	1.37536	0.105909	0.35788	0.293848	PTN/SEMA5A/CXCL12/PDGFRB/RAB13/MMP2/HSPB1/LGALS3/PPIB/RPL13A/APP/NBL1/CCN3/FGF2/PTK2/VCAM1/C1QBP/MTUS1/IL6/HSD3B7/PLEC/PRKD1/VEGFC/ZNF580/JAM3/IL17RC/TPBG/BCAR1	28	BP
GO:0000079	regulation of cyclin-dependent protein serine/threonine kinase activity	7/1264	60/18805	0.116667	1.73569	1.53215	0.106466	0.358869	0.29466	EGFR/GADD45A/SERTAD1/LATS2/IPO5/CDKN2B/MEN1	7	BP
GO:0051480	regulation of cytosolic calcium ion concentration	7/1264	60/18805	0.116667	1.73569	1.53215	0.106466	0.358869	0.29466	TRPC4/CAV1/CACNB2/BOK/TRPC1/GRIA1/P2RY1	7	BP
GO:0060997	dendritic spine morphogenesis	7/1264	60/18805	0.116667	1.73569	1.53215	0.106466	0.358869	0.29466	PAK3/NLGN1/ARC/DBN1/WASL/DNM3/DVL1	7	BP
GO:0060998	regulation of dendritic spine development	7/1264	60/18805	0.116667	1.73569	1.53215	0.106466	0.358869	0.29466	SDK1/NLGN1/DBN1/MAPK6/PTPRS/NLGN2/DNM3	7	BP
GO:0009411	response to UV	15/1264	157/18805	0.0955414	1.42141	1.42333	0.106872	0.360013	0.295599	COL6A1/COL6A3/COL6A2/MMP2/TIMP1/EGFR/PBK/CRIP1/MYC/SCARA3/NFATC4/HYAL2/RUVBL2/TRIM32/MEN1	15	BP
GO:0032386	regulation of intracellular transport	24/1264	273/18805	0.0879121	1.3079	1.37563	0.107775	0.362655	0.297769	APOD/TXN/ANXA2/FLNA/MAP1B/EHD2/PTPN11/FEZ1/ZPR1/EDEM2/PRKD1/PIK3R2/MAP2K2/SEPTIN8/EHD1/RAB23/IPO5/GLI3/HYAL2/NCBP2/MTMR2/RIPOR1/TMEM30A/BMP4	24	BP
GO:0006643	membrane lipid metabolic process	20/1264	221/18805	0.0904977	1.34637	1.39039	0.107789	0.362655	0.297769	CYP1B1/CCN1/ITGB8/ST6GALNAC5/SPTSSA/PPM1L/LARGE1/PEMT/TNFRSF1A/ABCA8/SGMS2/SCARB2/ALDH3B1/PRKD1/ST6GALNAC6/HTRA2/NAGLU/ST6GALNAC4/ST3GAL4/KDSR	20	BP
GO:0007006	mitochondrial membrane organization	12/1264	120/18805	0.1	1.48774	1.4388	0.10845	0.364168	0.299011	SLC25A6/MTCH1/BOK/SLC9A1/BNIP3/TIMM13/BAD/MTX1/PEX5/TIMM22/MUL1/HK2	12	BP
GO:0006775	fat-soluble vitamin metabolic process	6/1264	49/18805	0.122449	1.82172	1.54605	0.108857	0.364168	0.299011	ALDH1A2/SNAI2/CYP11A1/NQO1/CBR3/LIPA	6	BP
GO:0048546	digestive tract morphogenesis	6/1264	49/18805	0.122449	1.82172	1.54605	0.108857	0.364168	0.299011	SFRP2/FGF10/EGFR/STRA6/GLI2/GLI3	6	BP
GO:0090279	regulation of calcium ion import	6/1264	49/18805	0.122449	1.82172	1.54605	0.108857	0.364168	0.299011	CXCL12/PDGFRB/LGALS3/PRNP/ACE/PLPP4	6	BP
GO:1905710	positive regulation of membrane permeability	6/1264	49/18805	0.122449	1.82172	1.54605	0.108857	0.364168	0.299011	SLC25A6/BOK/SLC9A1/BNIP3/JAM3/MUL1	6	BP
GO:0007616	long-term memory	5/1264	38/18805	0.131579	1.95755	1.58609	0.108909	0.364168	0.299011	ARC/PRNP/ADCY1/GRIA1/NFATC4	5	BP
GO:0010934	macrophage cytokine production	5/1264	38/18805	0.131579	1.95755	1.58609	0.108909	0.364168	0.299011	SPON2/PRG2/TWIST1/GPRC5B/PANX1	5	BP
GO:0010935	regulation of macrophage cytokine production	5/1264	38/18805	0.131579	1.95755	1.58609	0.108909	0.364168	0.299011	SPON2/PRG2/TWIST1/GPRC5B/PANX1	5	BP
GO:0043243	positive regulation of protein-containing complex disassembly	5/1264	38/18805	0.131579	1.95755	1.58609	0.108909	0.364168	0.299011	SEMA5A/INSR/IGF1R/EIF5A/BNIP3	5	BP
GO:0071398	cellular response to fatty acid	5/1264	38/18805	0.131579	1.95755	1.58609	0.108909	0.364168	0.299011	CDK4/KCNK4/PID1/IRS1/ASS1	5	BP
GO:0009581	detection of external stimulus	14/1264	145/18805	0.0965517	1.43644	1.41619	0.109251	0.364931	0.299637	CXCL12/SERPINE2/PTK2/KCNK4/GNA11/ATP8A2/NR2F6/NMT2/LXN/PKD1/BACE1/PITPNM1/GRK4/TMC1	14	BP
GO:0006414	translational elongation	8/1264	72/18805	0.111111	1.65304	1.4903	0.109338	0.364931	0.299637	EEF2/RACK1/EEF1G/EEF1A1/EEF1B2/EIF5A/DIO2/PTRH1	8	BP
GO:0051148	negative regulation of muscle cell differentiation	8/1264	72/18805	0.111111	1.65304	1.4903	0.109338	0.364931	0.299637	PRDM6/CCN3/DLL1/BMP2/BMPR1A/PPARA/NFATC1/SMAD1	8	BP
GO:0006839	mitochondrial transport	17/1264	183/18805	0.0928962	1.38205	1.39414	0.109632	0.365463	0.300075	COL6A1/SLC25A6/MTCH1/SLC25A37/BOK/SLC9A1/MICU3/BNIP3/TIMM13/BAD/MTX1/CCDC51/TIMM22/TIMM21/SELENON/MUL1/HK2	17	BP
GO:0043534	blood vessel endothelial cell migration	17/1264	183/18805	0.0928962	1.38205	1.39414	0.109632	0.365463	0.300075	CYP1B1/TGFBR3/STARD13/HSPB1/GADD45A/FGF2/AKT3/ROBO1/EFNB2/SRPX2/PLK2/ACVRL1/PIK3R3/TBXA2R/PRKD1/VEGFC/PLCG1	17	BP
GO:0007631	feeding behavior	11/1264	108/18805	0.101852	1.51529	1.44161	0.109755	0.365649	0.300227	COL6A1/APP/ACE2/STRA6/ACE/MMP17/NPW/ATP8A2/SGIP1/P2RY1/UCHL1	11	BP
GO:0022408	negative regulation of cell-cell adhesion	19/1264	209/18805	0.0909091	1.35249	1.37556	0.111054	0.36975	0.303595	CXCL12/LGALS3/LGALS1/PRKG1/SERPINE2/PTK2/PRNP/PAWR/DTX1/ASS1/GPNMB/BMP2/ERBB2/GLI3/PPARA/PDE5A/TWSG1/SDC4/BMP4	19	BP
GO:0045834	positive regulation of lipid metabolic process	13/1264	133/18805	0.0977444	1.45418	1.41101	0.111473	0.370917	0.304553	CCN1/IRS2/GNAI1/IGF1R/RDH10/TWIST1/IRS1/TNFRSF1A/CAPN2/AADAC/NR1H3/PPARA/STAR	13	BP
GO:0034341	response to type II interferon	12/1264	121/18805	0.0991736	1.47544	1.4084	0.113459	0.376498	0.309135	IFITM2/GSN/IFITM3/RPL13A/ACTG1/VIM/RAB7B/CDC42EP2/CDC42EP4/ASS1/MYO1C/NR1H3	12	BP
GO:0042303	molting cycle	12/1264	121/18805	0.0991736	1.47544	1.4084	0.113459	0.376498	0.309135	COL6A1/IGFBP5/APCDD1/FGF10/EGFR/FGF7/TSKU/SAV1/LDB2/GLI2/NAGLU/PTCH2	12	BP
GO:0042633	hair cycle	12/1264	121/18805	0.0991736	1.47544	1.4084	0.113459	0.376498	0.309135	COL6A1/IGFBP5/APCDD1/FGF10/EGFR/FGF7/TSKU/SAV1/LDB2/GLI2/NAGLU/PTCH2	12	BP
GO:1901292	nucleoside phosphate catabolic process	17/1264	184/18805	0.0923913	1.37454	1.37049	0.113657	0.376498	0.309135	COL6A1/PDE8B/PDE10A/LDHA/INSR/APP/VCP/ARL2/GALK1/ITPA/NT5E/PPARA/PDE5A/UCHL1/PFKM/LIPA/HK2	17	BP
GO:0014009	glial cell proliferation	7/1264	61/18805	0.114754	1.70724	1.48516	0.113704	0.376498	0.309135	EGFR/NFIB/SOX4/IL6/VEGFC/PRKCI/CDKN2B	7	BP
GO:0070231	T cell apoptotic process	7/1264	61/18805	0.114754	1.70724	1.48516	0.113704	0.376498	0.309135	LGALS3/RPS6/EBF4/CHEK2/GLI3/BMP4/LIPA	7	BP
GO:0071867	response to monoamine	7/1264	61/18805	0.114754	1.70724	1.48516	0.113704	0.376498	0.309135	TGM2/FLNA/GNA11/PALM/GNA14/GNAO1/PRKD1	7	BP
GO:0071869	response to catecholamine	7/1264	61/18805	0.114754	1.70724	1.48516	0.113704	0.376498	0.309135	TGM2/FLNA/GNA11/PALM/GNA14/GNAO1/PRKD1	7	BP
GO:0046887	positive regulation of hormone secretion	14/1264	146/18805	0.0958904	1.4266	1.38906	0.113798	0.37658	0.309202	TCF7L2/EGFR/IRS2/PTPN11/GNA11/SOX4/BAD/PRKD1/P2RY1/SPP1/NLGN2/FOXL2/PFKM/PCK2	14	BP
GO:0010971	positive regulation of G2/M transition of mitotic cell cycle	4/1264	28/18805	0.142857	2.12534	1.59963	0.115348	0.378366	0.310668	PBX1/APP/CDK4/SMARCD3	4	BP
GO:0021801	cerebral cortex radial glia-guided migration	4/1264	28/18805	0.142857	2.12534	1.59963	0.115348	0.378366	0.310668	LAMB1/COL3A1/ZMIZ1/GLI3	4	BP
GO:0022030	telencephalon glial cell migration	4/1264	28/18805	0.142857	2.12534	1.59963	0.115348	0.378366	0.310668	LAMB1/COL3A1/ZMIZ1/GLI3	4	BP
GO:0033081	regulation of T cell differentiation in thymus	4/1264	28/18805	0.142857	2.12534	1.59963	0.115348	0.378366	0.310668	ZEB1/GLI2/ERBB2/BMP4	4	BP
GO:0060575	intestinal epithelial cell differentiation	4/1264	28/18805	0.142857	2.12534	1.59963	0.115348	0.378366	0.310668	YAP1/SAV1/HOXA5/GATA6	4	BP
GO:1903599	positive regulation of autophagy of mitochondrion	4/1264	28/18805	0.142857	2.12534	1.59963	0.115348	0.378366	0.310668	BNIP3/CAMKK2/MUL1/HK2	4	BP
GO:0006487	protein N-linked glycosylation	8/1264	73/18805	0.109589	1.6304	1.44862	0.115997	0.378366	0.310668	GFPT2/MGAT4C/OSTC/MGAT2/PMM1/PGM3/MGAT3/MAN1C1	8	BP
GO:0014015	positive regulation of gliogenesis	8/1264	73/18805	0.109589	1.6304	1.44862	0.115997	0.378366	0.310668	PTN/EGFR/SERPINE2/BIN1/IL6/BMP2/VEGFC/PRKCI	8	BP
GO:0045665	negative regulation of neuron differentiation	8/1264	73/18805	0.109589	1.6304	1.44862	0.115997	0.378366	0.310668	PBX1/ID4/APP/DLL1/DTX1/NOTCH3/GLI3/GDF11	8	BP
GO:0001942	hair follicle development	10/1264	97/18805	0.103093	1.53375	1.41476	0.116245	0.378366	0.310668	COL6A1/IGFBP5/APCDD1/FGF10/EGFR/FGF7/SAV1/LDB2/GLI2/NAGLU	10	BP
GO:0002042	cell migration involved in sprouting angiogenesis	10/1264	97/18805	0.103093	1.53375	1.41476	0.116245	0.378366	0.310668	TGFBR3/STARD13/FGF2/AKT3/ROBO1/EFNB2/SRPX2/PLK2/PIK3R3/TBXA2R	10	BP
GO:0000027	ribosomal large subunit assembly	3/1264	18/18805	0.166667	2.47956	1.68582	0.116356	0.378366	0.310668	RPL5/NOP53/BOP1	3	BP
GO:0001991	regulation of systemic arterial blood pressure by circulatory renin-angiotensin	3/1264	18/18805	0.166667	2.47956	1.68582	0.116356	0.378366	0.310668	ENPEP/ACE2/ACE	3	BP
GO:0003159	morphogenesis of an endothelium	3/1264	18/18805	0.166667	2.47956	1.68582	0.116356	0.378366	0.310668	STARD13/ADAMTS12/ACVRL1	3	BP
GO:0010517	regulation of phospholipase activity	3/1264	18/18805	0.166667	2.47956	1.68582	0.116356	0.378366	0.310668	LRP1/PLA2R1/ARHGAP6	3	BP
GO:0016264	gap junction assembly	3/1264	18/18805	0.166667	2.47956	1.68582	0.116356	0.378366	0.310668	CAV1/ACE2/ACE	3	BP
GO:0021511	spinal cord patterning	3/1264	18/18805	0.166667	2.47956	1.68582	0.116356	0.378366	0.310668	GLI2/GLI3/GDF11	3	BP
GO:0030730	triglyceride storage	3/1264	18/18805	0.166667	2.47956	1.68582	0.116356	0.378366	0.310668	PLIN2/PPARA/PLIN3	3	BP
GO:0042753	positive regulation of circadian rhythm	3/1264	18/18805	0.166667	2.47956	1.68582	0.116356	0.378366	0.310668	NLGN1/RORA/PRKG1	3	BP
GO:0048368	lateral mesoderm development	3/1264	18/18805	0.166667	2.47956	1.68582	0.116356	0.378366	0.310668	YAP1/BMPR1A/TEAD2	3	BP
GO:0050746	regulation of lipoprotein metabolic process	3/1264	18/18805	0.166667	2.47956	1.68582	0.116356	0.378366	0.310668	APOD/ITGAV/ULK1	3	BP
GO:0061154	endothelial tube morphogenesis	3/1264	18/18805	0.166667	2.47956	1.68582	0.116356	0.378366	0.310668	STARD13/ADAMTS12/ACVRL1	3	BP
GO:0072578	neurotransmitter-gated ion channel clustering	3/1264	18/18805	0.166667	2.47956	1.68582	0.116356	0.378366	0.310668	CHRDL1/NLGN1/NLGN2	3	BP
GO:0072673	lamellipodium morphogenesis	3/1264	18/18805	0.166667	2.47956	1.68582	0.116356	0.378366	0.310668	CD44/PDPN/KANK1	3	BP
GO:0098664	G protein-coupled serotonin receptor signaling pathway	3/1264	18/18805	0.166667	2.47956	1.68582	0.116356	0.378366	0.310668	GNAI1/GNAO1/PLCB3	3	BP
GO:1900006	positive regulation of dendrite development	3/1264	18/18805	0.166667	2.47956	1.68582	0.116356	0.378366	0.310668	PTN/BMPR1A/SMAD1	3	BP
GO:1901163	regulation of trophoblast cell migration	3/1264	18/18805	0.166667	2.47956	1.68582	0.116356	0.378366	0.310668	TIMP1/C1QBP/SYDE1	3	BP
GO:1903236	regulation of leukocyte tethering or rolling	3/1264	18/18805	0.166667	2.47956	1.68582	0.116356	0.378366	0.310668	CXCL12/CHST2/ST3GAL4	3	BP
GO:1905048	regulation of metallopeptidase activity	3/1264	18/18805	0.166667	2.47956	1.68582	0.116356	0.378366	0.310668	TIMP1/TIMP3/LRP1	3	BP
GO:0086001	cardiac muscle cell action potential	9/1264	85/18805	0.105882	1.57525	1.42687	0.116659	0.379125	0.311292	CAV1/CACNB2/FLNA/CACNA1C/BIN1/CACNA2D1/SLC4A3/CACNA1D/KCND3	9	BP
GO:0007292	female gamete generation	16/1264	172/18805	0.0930233	1.38394	1.35787	0.116855	0.379146	0.311309	PTN/MMP2/RPS6/EDNRA/ADAMTS1/FOSL1/ZMIZ1/DIAPH2/PGR/TAF4B/NRIP1/MMP19/PANX1/PDE5A/MLH3/FOXL2	16	BP
GO:0006024	glycosaminoglycan biosynthetic process	6/1264	50/18805	0.12	1.78528	1.49254	0.117084	0.379146	0.311309	CHSY3/DSEL/UST/CHST15/CHPF2/CHST14	6	BP
GO:0010907	positive regulation of glucose metabolic process	6/1264	50/18805	0.12	1.78528	1.49254	0.117084	0.379146	0.311309	NNMT/INSR/IRS2/CRY1/IRS1/PPARA	6	BP
GO:0030195	negative regulation of blood coagulation	6/1264	50/18805	0.12	1.78528	1.49254	0.117084	0.379146	0.311309	ANXA2/PLAT/PRKG1/FAP/SERPINE2/PROS1	6	BP
GO:0032369	negative regulation of lipid transport	6/1264	50/18805	0.12	1.78528	1.49254	0.117084	0.379146	0.311309	IRS2/ITGAV/PTPN11/CRY1/PLA2R1/NR1H3	6	BP
GO:0061082	myeloid leukocyte cytokine production	6/1264	50/18805	0.12	1.78528	1.49254	0.117084	0.379146	0.311309	SPON2/RABGEF1/PRG2/TWIST1/GPRC5B/PANX1	6	BP
GO:0071478	cellular response to radiation	17/1264	185/18805	0.0918919	1.36711	1.34699	0.117771	0.381143	0.312948	SFRP2/MMP2/TIMP1/PBK/GADD45A/CRIP1/YAP1/MYC/SNAI2/CRY1/TNKS1BP1/NMT2/NFATC4/CHEK2/HYAL2/RUVBL2/GRK4	17	BP
GO:0003015	heart process	23/1264	263/18805	0.0874525	1.30106	1.31986	0.118114	0.381314	0.313089	CAV1/GSN/CACNB2/EDNRA/FLNA/YAP1/CACNA1C/ACE2/WWTR1/ACE/BIN1/CACNA2D1/GNAO1/SLC9A1/ZNHIT1/TRPC1/SLC4A3/CACNA1D/PDE5A/KCND3/CLIC2/GATA6/TBX2	23	BP
GO:0006164	purine nucleotide biosynthetic process	18/1264	198/18805	0.0909091	1.35249	1.33848	0.118369	0.381314	0.313089	NNMT/NME2/GUK1/PRPS2/IMPDH2/VCP/ADCY1/PID1/NME4/MT-ATP8/NAPRT/NDUFV3/HAAO/PPARA/DNAJC30/NPR1/LIPA/PRPSAP1	18	BP
GO:0071466	cellular response to xenobiotic stimulus	18/1264	198/18805	0.0909091	1.35249	1.33848	0.118369	0.381314	0.313089	CYP1B1/AOX1/RORA/EGFR/GUK1/MYC/CMBL/PRNP/NQO1/ACAA1/CBR3/AADAC/CHEK2/GSTA4/BPHL/EPHX1/GSTM3/UCHL1	18	BP
GO:0006516	glycoprotein catabolic process	5/1264	39/18805	0.128205	1.90736	1.52263	0.118412	0.381314	0.313089	ADAMTS12/GPC1/EDEM2/NAGLU/FBXO17	5	BP
GO:0032350	regulation of hormone metabolic process	5/1264	39/18805	0.128205	1.90736	1.52263	0.118412	0.381314	0.313089	PDE8B/TCF7L2/IGF1R/RDH10/BMP2	5	BP
GO:0033280	response to vitamin D	5/1264	39/18805	0.128205	1.90736	1.52263	0.118412	0.381314	0.313089	KANK2/SNAI2/TNC/SPP1/TRIM25	5	BP
GO:0042755	eating behavior	5/1264	39/18805	0.128205	1.90736	1.52263	0.118412	0.381314	0.313089	COL6A1/ACE/ATP8A2/P2RY1/UCHL1	5	BP
GO:0050974	detection of mechanical stimulus involved in sensory perception	5/1264	39/18805	0.128205	1.90736	1.52263	0.118412	0.381314	0.313089	CXCL12/SERPINE2/KCNK4/BACE1/TMC1	5	BP
GO:0009582	detection of abiotic stimulus	14/1264	147/18805	0.0952381	1.41689	1.36214	0.118455	0.381314	0.313089	CXCL12/SERPINE2/PTK2/KCNK4/GNA11/ATP8A2/NR2F6/NMT2/LXN/PKD1/BACE1/PITPNM1/GRK4/TMC1	14	BP
GO:0097529	myeloid leukocyte migration	21/1264	237/18805	0.0886076	1.31825	1.32352	0.118731	0.381977	0.313633	CXCL12/ROR2/IL1R1/MMP2/LGALS3/PPIB/RPL13A/APP/NBL1/CCN3/EMILIN1/PTK2/RABGEF1/KITLG/C1QBP/MTUS1/IL6/JAGN1/VEGFC/JAM3/IL17RC	21	BP
GO:0046545	development of primary female sexual characteristics	11/1264	110/18805	0.1	1.48774	1.37718	0.120594	0.38774	0.318366	ARID5B/MMP2/INSR/WT1/ZFPM2/ADAMTS1/KITLG/PGR/NRIP1/MMP19/FOXL2	11	BP
GO:0051932	synaptic transmission, GABAergic	7/1264	62/18805	0.112903	1.6797	1.43902	0.121194	0.389439	0.31976	NLGN1/SYN3/GABRA2/GABRE/GABBR1/NLGN2/TPBG	7	BP
GO:0042157	lipoprotein metabolic process	10/1264	98/18805	0.102041	1.5181	1.38037	0.122134	0.391997	0.321861	APOD/APP/ITGAV/WDR45/APOL1/NMT2/WIPI1/PPARA/ULK1/LIPA	10	BP
GO:0071346	cellular response to type II interferon	10/1264	98/18805	0.102041	1.5181	1.38037	0.122134	0.391997	0.321861	GSN/RPL13A/ACTG1/VIM/RAB7B/CDC42EP2/CDC42EP4/ASS1/MYO1C/NR1H3	10	BP
GO:0071675	regulation of mononuclear cell migration	14/1264	148/18805	0.0945946	1.40732	1.33541	0.123221	0.395253	0.324534	CXCL12/APOD/LGALS3/JAM2/APP/NBL1/CCN3/ABL2/EMILIN1/PTK2/C1QBP/MTUS1/WASL/JAM3	14	BP
GO:0030301	cholesterol transport	12/1264	123/18805	0.097561	1.45145	1.34841	0.123872	0.397107	0.326056	CAV1/ANXA2/LRP1/TSKU/PTCH1/OSBPL5/ABCA8/SEC24A/STARD5/NR1H3/STAR/LIPA	12	BP
GO:1900047	negative regulation of hemostasis	6/1264	51/18805	0.117647	1.75028	1.44023	0.125612	0.402211	0.330247	ANXA2/PLAT/PRKG1/FAP/SERPINE2/PROS1	6	BP
GO:1903146	regulation of autophagy of mitochondrion	6/1264	51/18805	0.117647	1.75028	1.44023	0.125612	0.402211	0.330247	CTTN/BNIP3/HTRA2/CAMKK2/MUL1/HK2	6	BP
GO:1903050	regulation of proteolysis involved in protein catabolic process	21/1264	239/18805	0.0878661	1.30722	1.28309	0.126215	0.403901	0.331635	CAV1/RACK1/RPL5/PBK/NOP53/TGFB1I1/TRIB1/PTK2/CAMLG/VCP/SH3RF3/PRICKLE1/MAP1A/HSPBP1/PSMC1/PRKCG/RHBDF1/USP13/PKD1/TRAF7/DVL1	21	BP
GO:0044409	symbiont entry into host	13/1264	136/18805	0.0955882	1.4221	1.32617	0.126315	0.403985	0.331704	CAV1/LGALS1/EGFR/INSR/P4HB/ACE2/ITGAV/EFNB2/SCARB2/ITGA5/ANPEP/HYAL2/TRIM25	13	BP
GO:0002295	T-helper cell lineage commitment	4/1264	29/18805	0.137931	2.05205	1.52197	0.127087	0.404551	0.332169	LGALS1/SOCS3/ZFPM1/IL6	4	BP
GO:0009226	nucleotide-sugar biosynthetic process	4/1264	29/18805	0.137931	2.05205	1.52197	0.127087	0.404551	0.332169	GFPT2/UAP1/PMM1/PGM3	4	BP
GO:0010447	response to acidic pH	4/1264	29/18805	0.137931	2.05205	1.52197	0.127087	0.404551	0.332169	SERPINF1/KCNK1/KCNK4/SLC9A1	4	BP
GO:0097107	postsynaptic density assembly	4/1264	29/18805	0.137931	2.05205	1.52197	0.127087	0.404551	0.332169	NRXN2/PRICKLE1/PTPRS/NLGN2	4	BP
GO:0098901	regulation of cardiac muscle cell action potential	4/1264	29/18805	0.137931	2.05205	1.52197	0.127087	0.404551	0.332169	CAV1/CACNA1C/BIN1/SLC4A3	4	BP
GO:1901201	regulation of extracellular matrix assembly	4/1264	29/18805	0.137931	2.05205	1.52197	0.127087	0.404551	0.332169	TGFBR3/PHLDB1/PHLDB2/EMILIN1	4	BP
GO:1903421	regulation of synaptic vesicle recycling	4/1264	29/18805	0.137931	2.05205	1.52197	0.127087	0.404551	0.332169	NLGN1/ACTG1/AP2M1/DNM3	4	BP
GO:1904036	negative regulation of epithelial cell apoptotic process	4/1264	29/18805	0.137931	2.05205	1.52197	0.127087	0.404551	0.332169	TCF7L2/YAP1/IGF1R/PPARA	4	BP
GO:2001235	positive regulation of apoptotic signaling pathway	14/1264	149/18805	0.0939597	1.39787	1.30888	0.128096	0.406476	0.33375	CAV1/MMP2/RACK1/APP/MYC/BOK/EIF5A/STK3/BAD/ITM2C/NFATC4/HYAL2/HTRA2/TRAF7	14	BP
GO:0006493	protein O-linked glycosylation	10/1264	99/18805	0.10101	1.50276	1.34637	0.128184	0.406476	0.33375	GALNT13/TMTC1/IL15/LARGE1/GXYLT2/POGLUT3/PLOD3/ST6GALNAC4/PGM3/ST3GAL4	10	BP
GO:0061387	regulation of extent of cell growth	10/1264	99/18805	0.10101	1.50276	1.34637	0.128184	0.406476	0.33375	SEMA5A/CXCL12/FN1/MAP1B/CTTN/SPART/PTPRS/SPP1/ULK1/RGMA	10	BP
GO:0001941	postsynaptic membrane organization	5/1264	40/18805	0.125	1.85967	1.46103	0.12829	0.406476	0.33375	CHRDL1/NLGN1/NRXN2/NLGN2/DVL1	5	BP
GO:0001953	negative regulation of cell-matrix adhesion	5/1264	40/18805	0.125	1.85967	1.46103	0.12829	0.406476	0.33375	APOD/PHLDB2/DLC1/ACVRL1/ARHGAP6	5	BP
GO:0009167	purine ribonucleoside monophosphate metabolic process	5/1264	40/18805	0.125	1.85967	1.46103	0.12829	0.406476	0.33375	GUK1/MAGI3/IMPDH2/LRGUK/NT5E	5	BP
GO:0045923	positive regulation of fatty acid metabolic process	5/1264	40/18805	0.125	1.85967	1.46103	0.12829	0.406476	0.33375	IRS2/TWIST1/IRS1/NR1H3/PPARA	5	BP
GO:1905476	negative regulation of protein localization to membrane	5/1264	40/18805	0.125	1.85967	1.46103	0.12829	0.406476	0.33375	PKDCC/AP2M1/PID1/TMBIM1/LZTFL1	5	BP
GO:0007018	microtubule-based movement	39/1264	481/18805	0.0810811	1.20627	1.2302	0.128786	0.407811	0.334846	HSPB1/CATSPERZ/TUBB4B/APP/MAP1B/DYNC2LI1/DST/IFT57/RABGEF1/RAB27B/LRRC23/FEZ1/DZIP1/IFT22/KIF13A/DYNC1I2/IGBP1/DYNC2H1/CATSPERE/IFT43/TMEM232/MAP1A/SORD/LCA5/CLUAP1/IFT52/CFAP69/CEP128/DPCD/DNAL4/CDR2L/IFT74/DNAAF5/IFT140/UCHL1/TTLL3/IFT81/LZTFL1/EFHC1	39	BP
GO:1905517	macrophage migration	7/1264	63/18805	0.111111	1.65304	1.39372	0.12893	0.408027	0.335022	ROR2/MMP2/LGALS3/RPL13A/EMILIN1/PTK2/MTUS1	7	BP
GO:0006413	translational initiation	12/1264	124/18805	0.0967742	1.43975	1.31882	0.129274	0.408878	0.335721	HSPB1/RPS17/RPL13A/RPS5/EIF3F/EIF1AX/BZW2/EIF3I/EIF3L/NCBP2/EIF4EBP3/CTIF	12	BP
GO:0042130	negative regulation of T cell proliferation	8/1264	75/18805	0.106667	1.58692	1.36714	0.129947	0.409614	0.336326	PRNP/PAWR/GPNMB/ERBB2/PDE5A/TWSG1/SDC4/BMP4	8	BP
GO:0042490	mechanoreceptor differentiation	8/1264	75/18805	0.106667	1.58692	1.36714	0.129947	0.409614	0.336326	TRIOBP/FGF2/TSKU/DLL1/NAGLU/TMC1/SDC4/BMP4	8	BP
GO:0090559	regulation of membrane permeability	8/1264	75/18805	0.106667	1.58692	1.36714	0.129947	0.409614	0.336326	SLC25A6/BOK/SLC9A1/BNIP3/BAD/JAM3/MUL1/HK2	8	BP
GO:0009266	response to temperature stimulus	16/1264	175/18805	0.0914286	1.36022	1.28513	0.130168	0.409614	0.336326	CXCL12/SCARA5/HSPB1/HSPB2/HSPB6/VCP/KCNK4/SLC9A1/ACADVL/NR2F6/ZNF516/MICA/HIKESHI/LXN/HTRA2/LIPA	16	BP
GO:0050866	negative regulation of cell activation	20/1264	227/18805	0.0881057	1.31078	1.26456	0.130491	0.409614	0.336326	FN1/LGALS3/LGALS1/PRKG1/SERPINE2/EMILIN1/PRNP/RABGEF1/PTPN11/PAWR/DTX1/GPNMB/MICA/ERBB2/NR1H3/GLI3/PDE5A/TWSG1/SDC4/BMP4	20	BP
GO:0045732	positive regulation of protein catabolic process	19/1264	214/18805	0.088785	1.32089	1.2673	0.130753	0.409614	0.336326	SH3D19/CAV1/RACK1/LRP1/APP/NOP53/TRIB1/VCP/SH3RF3/PRICKLE1/PLK2/HSPBP1/PSMC1/USP13/RGMA/DVL1/SNX33/RILP/TRIM32	19	BP
GO:0006684	sphingomyelin metabolic process	3/1264	19/18805	0.157895	2.34906	1.57929	0.131616	0.409614	0.336326	PEMT/ABCA8/SGMS2	3	BP
GO:0007603	phototransduction, visible light	3/1264	19/18805	0.157895	2.34906	1.57929	0.131616	0.409614	0.336326	GNA11/NMT2/GRK4	3	BP
GO:0007635	chemosensory behavior	3/1264	19/18805	0.157895	2.34906	1.57929	0.131616	0.409614	0.336326	PRKCG/CFAP69/TPBG	3	BP
GO:0008356	asymmetric cell division	3/1264	19/18805	0.157895	2.34906	1.57929	0.131616	0.409614	0.336326	SOX5/PARD3/ZBTB16	3	BP
GO:0010885	regulation of cholesterol storage	3/1264	19/18805	0.157895	2.34906	1.57929	0.131616	0.409614	0.336326	EHD1/NR1H3/PPARA	3	BP
GO:0030206	chondroitin sulfate biosynthetic process	3/1264	19/18805	0.157895	2.34906	1.57929	0.131616	0.409614	0.336326	CHSY3/CHST15/CHPF2	3	BP
GO:0035372	protein localization to microtubule	3/1264	19/18805	0.157895	2.34906	1.57929	0.131616	0.409614	0.336326	MAP1A/MID1/DVL1	3	BP
GO:0036035	osteoclast development	3/1264	19/18805	0.157895	2.34906	1.57929	0.131616	0.409614	0.336326	FBN1/ANXA2/FAM20C	3	BP
GO:0036342	post-anal tail morphogenesis	3/1264	19/18805	0.157895	2.34906	1.57929	0.131616	0.409614	0.336326	SFRP2/PRICKLE1/DCHS1	3	BP
GO:0042481	regulation of odontogenesis	3/1264	19/18805	0.157895	2.34906	1.57929	0.131616	0.409614	0.336326	APCDD1/BMP2/BMP4	3	BP
GO:0045217	cell-cell junction maintenance	3/1264	19/18805	0.157895	2.34906	1.57929	0.131616	0.409614	0.336326	TJP1/KIRREL1/NLGN2	3	BP
GO:0045721	negative regulation of gluconeogenesis	3/1264	19/18805	0.157895	2.34906	1.57929	0.131616	0.409614	0.336326	TCF7L2/CRY1/MST1	3	BP
GO:0048339	paraxial mesoderm development	3/1264	19/18805	0.157895	2.34906	1.57929	0.131616	0.409614	0.336326	YAP1/BMPR1A/TEAD2	3	BP
GO:0055003	cardiac myofibril assembly	3/1264	19/18805	0.157895	2.34906	1.57929	0.131616	0.409614	0.336326	PDGFRB/OBSL1/ADPRHL1	3	BP
GO:0060039	pericardium development	3/1264	19/18805	0.157895	2.34906	1.57929	0.131616	0.409614	0.336326	WT1/BMP2/FLRT3	3	BP
GO:0060438	trachea development	3/1264	19/18805	0.157895	2.34906	1.57929	0.131616	0.409614	0.336326	HOXA5/MAP2K2/BMP4	3	BP
GO:0061450	trophoblast cell migration	3/1264	19/18805	0.157895	2.34906	1.57929	0.131616	0.409614	0.336326	TIMP1/C1QBP/SYDE1	3	BP
GO:0086014	atrial cardiac muscle cell action potential	3/1264	19/18805	0.157895	2.34906	1.57929	0.131616	0.409614	0.336326	CACNB2/FLNA/CACNA1C	3	BP
GO:0086026	atrial cardiac muscle cell to AV node cell signaling	3/1264	19/18805	0.157895	2.34906	1.57929	0.131616	0.409614	0.336326	CACNB2/FLNA/CACNA1C	3	BP
GO:0086066	atrial cardiac muscle cell to AV node cell communication	3/1264	19/18805	0.157895	2.34906	1.57929	0.131616	0.409614	0.336326	CACNB2/FLNA/CACNA1C	3	BP
GO:0098751	bone cell development	3/1264	19/18805	0.157895	2.34906	1.57929	0.131616	0.409614	0.336326	FBN1/ANXA2/FAM20C	3	BP
GO:1902514	regulation of calcium ion transmembrane transport via high voltage-gated calcium channel	3/1264	19/18805	0.157895	2.34906	1.57929	0.131616	0.409614	0.336326	CACNB2/BIN1/CACNA2D1	3	BP
GO:0008203	cholesterol metabolic process	14/1264	150/18805	0.0933333	1.38855	1.28254	0.13308	0.41346	0.339484	APP/GNAI1/HDLBP/TSKU/OSBPL5/ERRFI1/CYP11A1/ACADVL/NFE2L1/APOL1/STAR/LSS/LIPA/CUBN	14	BP
GO:0014074	response to purine-containing compound	14/1264	150/18805	0.0933333	1.38855	1.28254	0.13308	0.41346	0.339484	CYP1B1/IGFBP5/COL1A1/WT1/FOSL1/MMP19/ASS1/SRD5A1/P2RY1/NT5E/CARM1/PANX1/GATA6/SELENON	14	BP
GO:0060078	regulation of postsynaptic membrane potential	14/1264	150/18805	0.0933333	1.38855	1.28254	0.13308	0.41346	0.339484	NLGN1/GRIA3/APP/KCNK1/GABRA2/NLGN4X/GABRE/GABBR1/SYNE1/GRIA1/S1PR2/NLGN2/DVL1/MTMR2	14	BP
GO:0051336	regulation of hydrolase activity	28/1264	334/18805	0.0838323	1.2472	1.22365	0.133886	0.415727	0.341345	SERPINH1/SPOCK1/SERPINF1/TGM2/TIMP1/RACK1/TIMP3/PRKG1/LRP1/TAX1BP3/SERPINE2/PTK2/SERPINB6/VCP/BIN1/RALGAPA2/PLA2R1/ARL2/FGD5/RGS16/BMP2/ASAP3/NR1H3/SYDE1/ARHGEF10/MMUT/RIPOR1/ARHGAP6	28	BP
GO:0021675	nerve development	10/1264	100/18805	0.1	1.48774	1.31274	0.134393	0.416237	0.341764	SULF2/EDNRA/SERPINE2/LARGE1/VCAM1/PRKCG/GLI3/NAGLU/HOXD3/HOXA3	10	BP
GO:0022404	molting cycle process	10/1264	100/18805	0.1	1.48774	1.31274	0.134393	0.416237	0.341764	COL6A1/IGFBP5/APCDD1/FGF10/EGFR/FGF7/SAV1/LDB2/GLI2/NAGLU	10	BP
GO:0022405	hair cycle process	10/1264	100/18805	0.1	1.48774	1.31274	0.134393	0.416237	0.341764	COL6A1/IGFBP5/APCDD1/FGF10/EGFR/FGF7/SAV1/LDB2/GLI2/NAGLU	10	BP
GO:0034331	cell junction maintenance	6/1264	52/18805	0.115385	1.71662	1.38908	0.134433	0.416237	0.341764	ADGRB3/PRICKLE1/TJP1/KIRREL1/SYNGAP1/NLGN2	6	BP
GO:0042311	vasodilation	6/1264	52/18805	0.115385	1.71662	1.38908	0.134433	0.416237	0.341764	SOD2/EGFR/PRKG1/BDKRB2/VSTM4/PLOD3	6	BP
GO:0051701	biological process involved in interaction with host	16/1264	176/18805	0.0909091	1.35249	1.26118	0.134792	0.416674	0.342122	CAV1/FBLN1/LGALS1/EGFR/INSR/P4HB/ACE2/ITGAV/EFNB2/SCARB2/ITGA5/ANPEP/PC/PPARA/HYAL2/TRIM25	16	BP
GO:0001952	regulation of cell-matrix adhesion	12/1264	125/18805	0.096	1.42823	1.28948	0.134804	0.416674	0.342122	APOD/ACTG1/PHLDB2/DLC1/RRAS/PTK2/VCL/EFEMP2/SLC9A1/ACVRL1/SDC4/ARHGAP6	12	BP
GO:0021761	limbic system development	12/1264	125/18805	0.096	1.42823	1.28948	0.134804	0.416674	0.342122	ALDH1A3/ID4/IGF1R/TSKU/LARGE1/FEZ1/EMX2/TBX3/DCLK2/SRD5A1/PTPRS/GLI3	12	BP
GO:0034103	regulation of tissue remodeling	9/1264	88/18805	0.102273	1.52155	1.31641	0.136233	0.420614	0.345358	IL15/EGFR/DDR2/IL6/GPNMB/DEF8/TMBIM1/LTBP3/SPP1	9	BP
GO:0035418	protein localization to synapse	9/1264	88/18805	0.102273	1.52155	1.31641	0.136233	0.420614	0.345358	GPC6/NLGN1/HSPB1/RAB27B/NRXN2/MAP1A/ERBB2/NLGN2/DVL1	9	BP
GO:0033619	membrane protein proteolysis	7/1264	64/18805	0.109375	1.62721	1.34921	0.136906	0.421972	0.346473	SH3D19/TIMP1/TIMP3/APP/BACE1/RGMA/SNX33	7	BP
GO:0051058	negative regulation of small GTPase mediated signal transduction	7/1264	64/18805	0.109375	1.62721	1.34921	0.136906	0.421972	0.346473	ABL2/DLC1/RABGEF1/STMN3/KANK1/SYNGAP1/RIPOR1	7	BP
GO:0097479	synaptic vesicle localization	7/1264	64/18805	0.109375	1.62721	1.34921	0.136906	0.421972	0.346473	NLGN1/SYN3/LIN7A/SNAP91/PDZD11/NLGN2/DNM3	7	BP
GO:0061077	chaperone-mediated protein folding	8/1264	76/18805	0.105263	1.56604	1.3273	0.137232	0.422228	0.346683	HSPB1/PPIB/HSPB6/CRTAP/CCT7/PDIA4/P3H1/FKBP4	8	BP
GO:1903578	regulation of ATP metabolic process	8/1264	76/18805	0.105263	1.56604	1.3273	0.137232	0.422228	0.346683	INSR/APP/VCP/PID1/ARL2/PPARA/DNAJC30/UCHL1	8	BP
GO:2000242	negative regulation of reproductive process	8/1264	76/18805	0.105263	1.56604	1.3273	0.137232	0.422228	0.346683	SERPINF1/PTGDS/TIMP1/PLAT/WT1/YBX3/ZFPM2/BMP4	8	BP
GO:0120161	regulation of cold-induced thermogenesis	14/1264	151/18805	0.0927152	1.37936	1.25639	0.13817	0.422228	0.346683	CAV1/IL15/ADAMTS5/IGF1R/ALDH1A1/PEMT/DECR1/ACOT13/ZNF516/DIO2/NR1H3/GRB10/FH/NOVA1	14	BP
GO:0030513	positive regulation of BMP signaling pathway	5/1264	41/18805	0.121951	1.81431	1.40118	0.13853	0.422228	0.346683	CCN1/ACVRL1/TWSG1/GATA6/BMP4	5	BP
GO:0030866	cortical actin cytoskeleton organization	5/1264	41/18805	0.121951	1.81431	1.40118	0.13853	0.422228	0.346683	RAB13/CAVIN3/EHD2/NCKAP1/PLEC	5	BP
GO:0050919	negative chemotaxis	5/1264	41/18805	0.121951	1.81431	1.40118	0.13853	0.422228	0.346683	SEMA5A/ITGAV/ROBO1/SEMA4B/FLRT3	5	BP
GO:0060392	negative regulation of SMAD protein signal transduction	5/1264	41/18805	0.121951	1.81431	1.40118	0.13853	0.422228	0.346683	TGFBR3/LRP1/CILP/CCN3/EMILIN1	5	BP
GO:0072210	metanephric nephron development	5/1264	41/18805	0.121951	1.81431	1.40118	0.13853	0.422228	0.346683	PDGFRB/WT1/LAMB2/PKD1/BMP4	5	BP
GO:0072539	T-helper 17 cell differentiation	5/1264	41/18805	0.121951	1.81431	1.40118	0.13853	0.422228	0.346683	RORA/NFKBIZ/LGALS1/SOCS3/IL6	5	BP
GO:1904861	excitatory synapse assembly	5/1264	41/18805	0.121951	1.81431	1.40118	0.13853	0.422228	0.346683	NLGN1/NRXN2/PRICKLE1/PTPRS/NLGN2	5	BP
GO:0071805	potassium ion transmembrane transport	19/1264	216/18805	0.087963	1.30866	1.22475	0.139171	0.422228	0.346683	CAV1/FLNA/KCNK1/PRNP/SLC24A3/LARGE1/KCNK4/BIN1/KCNH1/SLC9A1/KCNS2/KCNK6/FHL1/CACNA1D/SLC24A1/SLC12A4/KCNC4/KCND3/CCDC51	19	BP
GO:0002066	columnar/cuboidal epithelial cell development	4/1264	30/18805	0.133333	1.98365	1.44738	0.139303	0.422228	0.346683	YAP1/PGR/FASN/HOXA5	4	BP
GO:0008299	isoprenoid biosynthetic process	4/1264	30/18805	0.133333	1.98365	1.44738	0.139303	0.422228	0.346683	ALDH1A3/ALDH1A2/RDH10/LSS	4	BP
GO:0060402	calcium ion transport into cytosol	4/1264	30/18805	0.133333	1.98365	1.44738	0.139303	0.422228	0.346683	CAV1/CACNA1C/CACNA2D1/CACNB3	4	BP
GO:0062149	detection of stimulus involved in sensory perception of pain	4/1264	30/18805	0.133333	1.98365	1.44738	0.139303	0.422228	0.346683	CXCL12/NR2F6/LXN/BACE1	4	BP
GO:0086010	membrane depolarization during action potential	4/1264	30/18805	0.133333	1.98365	1.44738	0.139303	0.422228	0.346683	CACNB2/CACNA1C/CACNA2D1/CACNA1D	4	BP
GO:0097421	liver regeneration	4/1264	30/18805	0.133333	1.98365	1.44738	0.139303	0.422228	0.346683	SULF2/EGFR/PTCH1/IL6	4	BP
GO:0051302	regulation of cell division	17/1264	190/18805	0.0894737	1.33113	1.23146	0.139648	0.422228	0.346683	SFRP2/PTN/RACK1/FGF7/SVIL/MYC/FGF2/IGF1R/PTCH1/DLL1/KIF13A/CETN2/GAREM1/VEGFC/KLHL13/KLHL21/EFHC1	17	BP
GO:0051402	neuron apoptotic process	26/1264	309/18805	0.0841424	1.25182	1.19811	0.140047	0.422228	0.346683	COL6A1/COL6A3/COL6A2/MMP2/SOD2/APP/HSPG2/FGF2/PRNP/RETREG1/BOK/BNIP3/ZPR1/NQO1/PRKCI/TMBIM1/PRKCG/NFATC4/ARSG/SYNGAP1/HTRA2/BACE1/FAM162A/PLXND1/TRAF7/TRIM2	26	BP
GO:1901989	positive regulation of cell cycle phase transition	12/1264	126/18805	0.0952381	1.41689	1.26039	0.140461	0.422228	0.346683	PBX1/FGF10/EGFR/APP/ADAMTS1/CDK4/DYRK3/DDR2/PPP1R10/SMARCD3/CHEK2/TBX2	12	BP
GO:0002317	plasma cell differentiation	2/1264	10/18805	0.2	2.97547	1.67734	0.141959	0.422228	0.346683	NFKBIZ/LGALS1	2	BP
GO:0006228	UTP biosynthetic process	2/1264	10/18805	0.2	2.97547	1.67734	0.141959	0.422228	0.346683	NME2/NME4	2	BP
GO:0007198	adenylate cyclase-inhibiting serotonin receptor signaling pathway	2/1264	10/18805	0.2	2.97547	1.67734	0.141959	0.422228	0.346683	GNAI1/GNAO1	2	BP
GO:0008582	regulation of synaptic assembly at neuromuscular junction	2/1264	10/18805	0.2	2.97547	1.67734	0.141959	0.422228	0.346683	LIN7A/PDZD11	2	BP
GO:0018158	protein oxidation	2/1264	10/18805	0.2	2.97547	1.67734	0.141959	0.422228	0.346683	LOXL2/TRABD2B	2	BP
GO:0018242	protein O-linked glycosylation via serine	2/1264	10/18805	0.2	2.97547	1.67734	0.141959	0.422228	0.346683	GALNT13/POGLUT3	2	BP
GO:0019673	GDP-mannose metabolic process	2/1264	10/18805	0.2	2.97547	1.67734	0.141959	0.422228	0.346683	GUK1/PMM1	2	BP
GO:0021520	spinal cord motor neuron cell fate specification	2/1264	10/18805	0.2	2.97547	1.67734	0.141959	0.422228	0.346683	HOXD10/GLI3	2	BP
GO:0022400	regulation of opsin-mediated signaling pathway	2/1264	10/18805	0.2	2.97547	1.67734	0.141959	0.422228	0.346683	NMT2/GRK4	2	BP
GO:0032353	negative regulation of hormone biosynthetic process	2/1264	10/18805	0.2	2.97547	1.67734	0.141959	0.422228	0.346683	PDE8B/BMP2	2	BP
GO:0034351	negative regulation of glial cell apoptotic process	2/1264	10/18805	0.2	2.97547	1.67734	0.141959	0.422228	0.346683	DLL1/PRKCI	2	BP
GO:0035694	mitochondrial protein catabolic process	2/1264	10/18805	0.2	2.97547	1.67734	0.141959	0.422228	0.346683	BNIP3/HTRA2	2	BP
GO:0035723	interleukin-15-mediated signaling pathway	2/1264	10/18805	0.2	2.97547	1.67734	0.141959	0.422228	0.346683	IL15/IL15RA	2	BP
GO:0035907	dorsal aorta development	2/1264	10/18805	0.2	2.97547	1.67734	0.141959	0.422228	0.346683	ACVRL1/BMPR1A	2	BP
GO:0036093	germ cell proliferation	2/1264	10/18805	0.2	2.97547	1.67734	0.141959	0.422228	0.346683	PTGDS/UCHL1	2	BP
GO:0038129	ERBB3 signaling pathway	2/1264	10/18805	0.2	2.97547	1.67734	0.141959	0.422228	0.346683	MAP2K2/ERBB2	2	BP
GO:0044829	positive regulation by host of viral genome replication	2/1264	10/18805	0.2	2.97547	1.67734	0.141959	0.422228	0.346683	PPIB/EEF1A1	2	BP
GO:0044854	plasma membrane raft assembly	2/1264	10/18805	0.2	2.97547	1.67734	0.141959	0.422228	0.346683	COL6A1/CAV1	2	BP
GO:0045607	regulation of inner ear auditory receptor cell differentiation	2/1264	10/18805	0.2	2.97547	1.67734	0.141959	0.422228	0.346683	FGF2/DLL1	2	BP
GO:0045631	regulation of mechanoreceptor differentiation	2/1264	10/18805	0.2	2.97547	1.67734	0.141959	0.422228	0.346683	FGF2/DLL1	2	BP
GO:0045988	negative regulation of striated muscle contraction	2/1264	10/18805	0.2	2.97547	1.67734	0.141959	0.422228	0.346683	BIN1/PDE5A	2	BP
GO:0046548	retinal rod cell development	2/1264	10/18805	0.2	2.97547	1.67734	0.141959	0.422228	0.346683	RORB/NAGLU	2	BP
GO:0048241	epinephrine transport	2/1264	10/18805	0.2	2.97547	1.67734	0.141959	0.422228	0.346683	ADRA2C/SLC22A3	2	BP
GO:0048865	stem cell fate commitment	2/1264	10/18805	0.2	2.97547	1.67734	0.141959	0.422228	0.346683	SFRP2/EDNRA	2	BP
GO:0060536	cartilage morphogenesis	2/1264	10/18805	0.2	2.97547	1.67734	0.141959	0.422228	0.346683	SNAI2/HOXA5	2	BP
GO:0060768	regulation of epithelial cell proliferation involved in prostate gland development	2/1264	10/18805	0.2	2.97547	1.67734	0.141959	0.422228	0.346683	SERPINF1/AR	2	BP
GO:0070344	regulation of fat cell proliferation	2/1264	10/18805	0.2	2.97547	1.67734	0.141959	0.422228	0.346683	FGF10/PID1	2	BP
GO:0070562	regulation of vitamin D receptor signaling pathway	2/1264	10/18805	0.2	2.97547	1.67734	0.141959	0.422228	0.346683	KANK2/SNAI2	2	BP
GO:0071350	cellular response to interleukin-15	2/1264	10/18805	0.2	2.97547	1.67734	0.141959	0.422228	0.346683	IL15/IL15RA	2	BP
GO:0072014	proximal tubule development	2/1264	10/18805	0.2	2.97547	1.67734	0.141959	0.422228	0.346683	DLL1/PKD1	2	BP
GO:0072205	metanephric collecting duct development	2/1264	10/18805	0.2	2.97547	1.67734	0.141959	0.422228	0.346683	PTCH1/PKD1	2	BP
GO:0097050	type B pancreatic cell apoptotic process	2/1264	10/18805	0.2	2.97547	1.67734	0.141959	0.422228	0.346683	TCF7L2/IL6	2	BP
GO:0097113	AMPA glutamate receptor clustering	2/1264	10/18805	0.2	2.97547	1.67734	0.141959	0.422228	0.346683	CHRDL1/NLGN1	2	BP
GO:0097688	glutamate receptor clustering	2/1264	10/18805	0.2	2.97547	1.67734	0.141959	0.422228	0.346683	CHRDL1/NLGN1	2	BP
GO:0098598	learned vocalization behavior or vocal learning	2/1264	10/18805	0.2	2.97547	1.67734	0.141959	0.422228	0.346683	STRA6/NRXN2	2	BP
GO:1900748	positive regulation of vascular endothelial growth factor signaling pathway	2/1264	10/18805	0.2	2.97547	1.67734	0.141959	0.422228	0.346683	TNXB/ROBO1	2	BP
GO:1902460	regulation of mesenchymal stem cell proliferation	2/1264	10/18805	0.2	2.97547	1.67734	0.141959	0.422228	0.346683	VEGFC/LTBP3	2	BP
GO:1903044	protein localization to membrane raft	2/1264	10/18805	0.2	2.97547	1.67734	0.141959	0.422228	0.346683	CAV1/RFTN1	2	BP
GO:1904627	response to phorbol 13-acetate 12-myristate	2/1264	10/18805	0.2	2.97547	1.67734	0.141959	0.422228	0.346683	CDK4/PRKD1	2	BP
GO:1904628	cellular response to phorbol 13-acetate 12-myristate	2/1264	10/18805	0.2	2.97547	1.67734	0.141959	0.422228	0.346683	CDK4/PRKD1	2	BP
GO:2000425	regulation of apoptotic cell clearance	2/1264	10/18805	0.2	2.97547	1.67734	0.141959	0.422228	0.346683	TGM2/C2	2	BP
GO:2000739	regulation of mesenchymal stem cell differentiation	2/1264	10/18805	0.2	2.97547	1.67734	0.141959	0.422228	0.346683	SOX5/LTBP3	2	BP
GO:2000980	regulation of inner ear receptor cell differentiation	2/1264	10/18805	0.2	2.97547	1.67734	0.141959	0.422228	0.346683	FGF2/DLL1	2	BP
GO:0006094	gluconeogenesis	9/1264	89/18805	0.101124	1.50445	1.2805	0.143114	0.425197	0.349121	TCF7L2/NNMT/CRY1/MST1/SLC39A14/SESN2/PC/PPARA/PCK2	9	BP
GO:1902117	positive regulation of organelle assembly	9/1264	89/18805	0.101124	1.50445	1.2805	0.143114	0.425197	0.349121	SNX7/DZIP1/WDR45/WIPI1/ULK1/LRSAM1/SDC4/RALB/TRIM32	9	BP
GO:0106106	cold-induced thermogenesis	14/1264	152/18805	0.0921053	1.37028	1.23042	0.143367	0.425293	0.3492	CAV1/IL15/ADAMTS5/IGF1R/ALDH1A1/PEMT/DECR1/ACOT13/ZNF516/DIO2/NR1H3/GRB10/FH/NOVA1	14	BP
GO:0035094	response to nicotine	6/1264	53/18805	0.113208	1.68423	1.33902	0.143537	0.425293	0.3492	MMP2/KCNK1/IGF1R/VCAM1/BAD/PPARA	6	BP
GO:0060688	regulation of morphogenesis of a branching structure	6/1264	53/18805	0.113208	1.68423	1.33902	0.143537	0.425293	0.3492	FGF10/FGF7/AR/SNAI2/WNT2/BMP4	6	BP
GO:0090102	cochlea development	6/1264	53/18805	0.113208	1.68423	1.33902	0.143537	0.425293	0.3492	ZEB1/DCHS1/SOBP/PTK7/DVL1/TBX2	6	BP
GO:2000179	positive regulation of neural precursor cell proliferation	6/1264	53/18805	0.113208	1.68423	1.33902	0.143537	0.425293	0.3492	ID4/FLNA/FGF2/SMARCD3/VEGFC/GLI3	6	BP
GO:0097553	calcium ion transmembrane import into cytosol	17/1264	191/18805	0.0890052	1.32416	1.20874	0.144282	0.427267	0.35082	CAV1/GP1BB/FLNA/CACNA1C/FGF2/BDKRB1/PRNP/CACNA2D1/CACNB3/TRPC1/CACNA1D/PRKD1/SLC24A1/PLCG1/CLIC2/PLCB3/SELENON	17	BP
GO:0001947	heart looping	7/1264	65/18805	0.107692	1.60218	1.30548	0.145118	0.428574	0.351893	IFT57/DLL1/TBX3/CLUAP1/IFT52/DVL1/TBX2	7	BP
GO:0006518	peptide metabolic process	7/1264	65/18805	0.107692	1.60218	1.30548	0.145118	0.428574	0.351893	ENPEP/ACE/PAM/ANPEP/GGT7/DNPEP/NAALADL1	7	BP
GO:0048814	regulation of dendrite morphogenesis	7/1264	65/18805	0.107692	1.60218	1.30548	0.145118	0.428574	0.351893	CUX1/ADGRB3/DBN1/OBSL1/SYNE1/HECW1/NFATC4	7	BP
GO:1905515	non-motile cilium assembly	7/1264	65/18805	0.107692	1.60218	1.30548	0.145118	0.428574	0.351893	IFT57/CEP126/DYNC2H1/IFT52/CC2D2A/IFT74/IFT140	7	BP
GO:2001244	positive regulation of intrinsic apoptotic signaling pathway	7/1264	65/18805	0.107692	1.60218	1.30548	0.145118	0.428574	0.351893	CAV1/MMP2/RACK1/MYC/BOK/EIF5A/BAD	7	BP
GO:0002688	regulation of leukocyte chemotaxis	12/1264	127/18805	0.0944882	1.40574	1.23155	0.146244	0.431667	0.354433	PTN/CXCL12/APP/NBL1/CCN3/PTK2/C1QBP/MTUS1/IL6/VEGFC/ZNF580/JAM3	12	BP
GO:0006869	lipid transport	37/1264	460/18805	0.0804348	1.19666	1.14631	0.146735	0.432167	0.354844	CAV1/APOD/PLIN2/ANXA2/OSBPL10/LRP1/IRS2/HDLBP/ITGAV/STRA6/TSKU/ACE/PTCH1/PTPN11/OSBPL5/PLPPR4/BDKRB2/CRY1/NME4/SPART/PLA2R1/ABCA8/PLSCR3/APOL1/ATP8A2/SEC24A/STARD5/SCARB2/SPP1/NR1H3/PPARA/STAR/ATP8B2/STOML1/PITPNM1/TMEM30A/LIPA	37	BP
GO:0003073	regulation of systemic arterial blood pressure	10/1264	102/18805	0.0980392	1.45857	1.24657	0.147279	0.432167	0.354844	ENPEP/SOD2/ADAMTS16/ACE2/AR/ACE/KCNK6/CORO2B/DDAH1/PLCB3	10	BP
GO:0010657	muscle cell apoptotic process	10/1264	102/18805	0.0980392	1.45857	1.24657	0.147279	0.432167	0.354844	SFRP2/COL6A1/NACA/SOD2/IGF1R/PPP1R10/BNIP3/CAPN2/LRP6/GATA6	10	BP
GO:0048640	negative regulation of developmental growth	10/1264	102/18805	0.0980392	1.45857	1.24657	0.147279	0.432167	0.354844	SEMA5A/PTCH1/SAV1/SPART/STK3/PTPRS/SPP1/PPARA/ULK1/RGMA	10	BP
GO:0001946	lymphangiogenesis	3/1264	20/18805	0.15	2.23161	1.47929	0.147527	0.432167	0.354844	PDPN/ACVRL1/VEGFC	3	BP
GO:0006309	apoptotic DNA fragmentation	3/1264	20/18805	0.15	2.23161	1.47929	0.147527	0.432167	0.354844	IL6/FOXL2/ENDOG	3	BP
GO:0010663	positive regulation of striated muscle cell apoptotic process	3/1264	20/18805	0.15	2.23161	1.47929	0.147527	0.432167	0.354844	BNIP3/CAPN2/GATA6	3	BP
GO:0010666	positive regulation of cardiac muscle cell apoptotic process	3/1264	20/18805	0.15	2.23161	1.47929	0.147527	0.432167	0.354844	BNIP3/CAPN2/GATA6	3	BP
GO:0034162	toll-like receptor 9 signaling pathway	3/1264	20/18805	0.15	2.23161	1.47929	0.147527	0.432167	0.354844	RAB7B/PTPRS/TNIP2	3	BP
GO:0043116	negative regulation of vascular permeability	3/1264	20/18805	0.15	2.23161	1.47929	0.147527	0.432167	0.354844	AKAP12/RAMP2/DDAH1	3	BP
GO:0045736	negative regulation of cyclin-dependent protein serine/threonine kinase activity	3/1264	20/18805	0.15	2.23161	1.47929	0.147527	0.432167	0.354844	LATS2/IPO5/MEN1	3	BP
GO:0051546	keratinocyte migration	3/1264	20/18805	0.15	2.23161	1.47929	0.147527	0.432167	0.354844	FGF10/FGF7/IQSEC1	3	BP
GO:0070875	positive regulation of glycogen metabolic process	3/1264	20/18805	0.15	2.23161	1.47929	0.147527	0.432167	0.354844	INSR/IRS2/IRS1	3	BP
GO:1901739	regulation of myoblast fusion	3/1264	20/18805	0.15	2.23161	1.47929	0.147527	0.432167	0.354844	EHD2/CAPN2/EHD1	3	BP
GO:0002691	regulation of cellular extravasation	5/1264	42/18805	0.119048	1.77112	1.34296	0.149115	0.434946	0.357125	CXCL12/IL1R1/CHST2/JAM3/ST3GAL4	5	BP
GO:0009126	purine nucleoside monophosphate metabolic process	5/1264	42/18805	0.119048	1.77112	1.34296	0.149115	0.434946	0.357125	GUK1/MAGI3/IMPDH2/LRGUK/NT5E	5	BP
GO:0031146	SCF-dependent proteasomal ubiquitin-dependent protein catabolic process	5/1264	42/18805	0.119048	1.77112	1.34296	0.149115	0.434946	0.357125	FBXL7/WWTR1/FBXL2/FBXO17/DMAC2	5	BP
GO:0032094	response to food	5/1264	42/18805	0.119048	1.77112	1.34296	0.149115	0.434946	0.357125	FBN1/SLC16A1/PLEC/PRKCG/PPARA	5	BP
GO:0035330	regulation of hippo signaling	5/1264	42/18805	0.119048	1.77112	1.34296	0.149115	0.434946	0.357125	VCP/STK3/MOB3B/WTIP/FRMD6	5	BP
GO:0060251	regulation of glial cell proliferation	5/1264	42/18805	0.119048	1.77112	1.34296	0.149115	0.434946	0.357125	EGFR/IL6/VEGFC/PRKCI/CDKN2B	5	BP
GO:0060306	regulation of membrane repolarization	5/1264	42/18805	0.119048	1.77112	1.34296	0.149115	0.434946	0.357125	CAV1/FLNA/CACNA2D1/CACNB3/CACNA1D	5	BP
GO:1904706	negative regulation of vascular associated smooth muscle cell proliferation	5/1264	42/18805	0.119048	1.77112	1.34296	0.149115	0.434946	0.357125	SOD2/PRKG1/EFEMP2/TAFA5/BMP4	5	BP
GO:0016052	carbohydrate catabolic process	16/1264	179/18805	0.0893855	1.32982	1.19019	0.149213	0.434999	0.357169	COL6A1/LDHA/INSR/APP/WDR45/ARL2/BAD/SCARB2/GALK1/WIPI1/SORD/PPARA/UCHL1/PFKM/LIPA/HK2	16	BP
GO:0015980	energy derivation by oxidation of organic compounds	29/1264	352/18805	0.0823864	1.22569	1.14743	0.149374	0.435234	0.357362	COL6A1/GFPT2/SOD2/CAVIN3/INSR/IRS2/NOP53/VCP/PID1/MT-ATP8/WDR45/ME3/ACADVL/IRS1/BNIP3/COX7A1/ARL2/PLEC/ACO1/WIPI1/NDUFV3/NFATC4/PHKG1/GRB10/DNAJC30/FH/PFKM/SELENON/CSKMT	29	BP
GO:2000243	positive regulation of reproductive process	9/1264	90/18805	0.1	1.48774	1.24504	0.150167	0.437133	0.358921	INSR/WT1/ZFPM2/AR/C1QBP/P2RY1/SYDE1/PDE5A/CFAP69	9	BP
GO:1901800	positive regulation of proteasomal protein catabolic process	11/1264	115/18805	0.0956522	1.42305	1.22155	0.150187	0.437133	0.358921	CAV1/RACK1/NOP53/TRIB1/VCP/SH3RF3/PRICKLE1/HSPBP1/PSMC1/USP13/DVL1	11	BP
GO:0030522	intracellular receptor signaling pathway	32/1264	393/18805	0.0814249	1.21139	1.13684	0.150472	0.437729	0.35941	CAV1/RORB/RORA/DDX5/KANK2/RAB7B/NOP53/ALDH1A2/RFTN1/AR/ZMIZ1/TWIST1/SNAI2/ERRFI1/CRY1/PGR/C1QBP/KCNK6/NR2F6/BMP2/PRKD1/LATS2/CARM1/PTPRS/NR1H3/IPO5/TNIP2/PPARA/TRIM25/FBXL2/FKBP4/DCBLD2	32	BP
GO:0032102	negative regulation of response to external stimulus	36/1264	448/18805	0.0803571	1.1955	1.12425	0.151879	0.439251	0.36066	SEMA5A/RORA/ANXA2/PLAT/PBK/SOCS3/PRKG1/FAP/SERPINE2/PHLDB2/NBL1/CCN3/DTX4/FGF2/TRIB1/FNDC4/ROBO1/RABGEF1/C1QBP/KREMEN1/PLK2/TNFRSF1A/TAFA5/MICA/NT5E/PTPRS/SPP1/NR1H3/UACA/PPARA/BACE1/RGMA/PROS1/PLCG1/DVL1/MUL1	36	BP
GO:0030262	apoptotic nuclear changes	4/1264	31/18805	0.129032	1.91966	1.37563	0.151965	0.439251	0.36066	COL6A1/IL6/FOXL2/ENDOG	4	BP
GO:0033688	regulation of osteoblast proliferation	4/1264	31/18805	0.129032	1.91966	1.37563	0.151965	0.439251	0.36066	CCN1/ITGAV/IGF1R/BMP2	4	BP
GO:0050654	chondroitin sulfate proteoglycan metabolic process	4/1264	31/18805	0.129032	1.91966	1.37563	0.151965	0.439251	0.36066	CHSY3/DSEL/CHST15/CHPF2	4	BP
GO:0050732	negative regulation of peptidyl-tyrosine phosphorylation	4/1264	31/18805	0.129032	1.91966	1.37563	0.151965	0.439251	0.36066	SFRP2/GPRC5A/ERRFI1/HYAL2	4	BP
GO:0050951	sensory perception of temperature stimulus	4/1264	31/18805	0.129032	1.91966	1.37563	0.151965	0.439251	0.36066	CXCL12/KCNK4/NR2F6/LXN	4	BP
GO:0071295	cellular response to vitamin	4/1264	31/18805	0.129032	1.91966	1.37563	0.151965	0.439251	0.36066	COL1A1/KANK2/SNAI2/TNC	4	BP
GO:0099505	regulation of presynaptic membrane potential	4/1264	31/18805	0.129032	1.91966	1.37563	0.151965	0.439251	0.36066	GRIA3/GABRA2/GABBR1/GRIA1	4	BP
GO:1900027	regulation of ruffle assembly	4/1264	31/18805	0.129032	1.91966	1.37563	0.151965	0.439251	0.36066	NLGN1/CAV1/KANK1/DEF8	4	BP
GO:1900745	positive regulation of p38MAPK cascade	4/1264	31/18805	0.129032	1.91966	1.37563	0.151965	0.439251	0.36066	SASH1/GADD45A/BMP2/BMP4	4	BP
GO:1900746	regulation of vascular endothelial growth factor signaling pathway	4/1264	31/18805	0.129032	1.91966	1.37563	0.151965	0.439251	0.36066	TNXB/EMILIN1/ROBO1/DLL1	4	BP
GO:1903077	negative regulation of protein localization to plasma membrane	4/1264	31/18805	0.129032	1.91966	1.37563	0.151965	0.439251	0.36066	PKDCC/AP2M1/PID1/TMBIM1	4	BP
GO:0007585	respiratory gaseous exchange by respiratory system	8/1264	78/18805	0.102564	1.52588	1.24932	0.152399	0.44004	0.361308	COL6A1/NDN/EDNRA/ADH5/TSHZ3/HOXA5/NLGN2/SELENON	8	BP
GO:0048332	mesoderm morphogenesis	8/1264	78/18805	0.102564	1.52588	1.24932	0.152399	0.44004	0.361308	SFRP2/TXNRD1/HOXA11/TBX3/BMPR1A/TWSG1/BMP4/SMAD1	8	BP
GO:0002455	humoral immune response mediated by circulating immunoglobulin	6/1264	54/18805	0.111111	1.65304	1.29002	0.152916	0.440595	0.361764	C1R/C1S/CFI/C2/C1QBP/C1RL	6	BP
GO:0002548	monocyte chemotaxis	6/1264	54/18805	0.111111	1.65304	1.29002	0.152916	0.440595	0.361764	CXCL12/LGALS3/APP/NBL1/CCN3/IL6	6	BP
GO:1904752	regulation of vascular associated smooth muscle cell migration	6/1264	54/18805	0.111111	1.65304	1.29002	0.152916	0.440595	0.361764	IGFBP5/PRKG1/ADAMTS1/DDR2/TAFA5/BMP4	6	BP
GO:2000772	regulation of cellular senescence	6/1264	54/18805	0.111111	1.65304	1.29002	0.152916	0.440595	0.361764	AKT3/TWIST1/PLK2/PAWR/BMPR1A/TBX2	6	BP
GO:0044380	protein localization to cytoskeleton	7/1264	66/18805	0.106061	1.5779	1.26248	0.153557	0.441508	0.362513	STK3/DCTN2/LUZP1/MAP1A/MID1/DVL1/KLHL21	7	BP
GO:0051289	protein homotetramerization	7/1264	66/18805	0.106061	1.5779	1.26248	0.153557	0.441508	0.362513	ALDH1A3/GRIA3/SOD2/ALDH1A2/ALDH9A1/ACOT13/THG1L	7	BP
GO:0070050	neuron cellular homeostasis	7/1264	66/18805	0.106061	1.5779	1.26248	0.153557	0.441508	0.362513	CACNB2/APP/FGGY/IL6/MAP1A/P2RY1/HAAO	7	BP
GO:0097192	extrinsic apoptotic signaling pathway in absence of ligand	7/1264	66/18805	0.106061	1.5779	1.26248	0.153557	0.441508	0.362513	FGF10/ITGAV/KITLG/SNAI2/BOK/BAD/HTRA2	7	BP
GO:0006606	protein import into nucleus	15/1264	167/18805	0.0898204	1.33629	1.17178	0.154315	0.443451	0.364108	APOD/FLNA/PRICKLE1/STK3/PPP1R10/TRAF3IP2/ZPR1/PRKD1/PIK3R2/HIKESHI/RAB23/IPO5/GLI3/HYAL2/BMP4	15	BP
GO:0051338	regulation of transferase activity	37/1264	463/18805	0.0799136	1.1889	1.10479	0.155931	0.44786	0.367729	PDGFRB/FBN1/HSPB1/RPL5/RPS2/CCN1/EGFR/SASH1/SYNPO2/INSR/ADRA2C/GADD45A/IRS2/FGF2/TRIB1/GPRC5A/PTK2/ROBO1/WWTR1/ERRFI1/DDR2/LDB2/SERTAD1/GPRC5B/MST1/MAP2K2/LATS2/LRP6/ERBB2/IPO5/CDKN2B/HYAL2/CAMKK2/UCHL1/DSTYK/RALB/MEN1	37	BP
GO:0070555	response to interleukin-1	11/1264	116/18805	0.0948276	1.41079	1.1913	0.156519	0.44931	0.36892	IL1R1/MMP2/RORA/ADAMTS12/APP/AKAP12/IGBP1/IL6/PRKCI/TNIP2/HYAL2	11	BP
GO:0044403	biological process involved in symbiotic interaction	19/1264	220/18805	0.0863636	1.28486	1.14088	0.156913	0.450202	0.369652	FN1/CAV1/FBLN1/LGALS1/EGFR/INSR/P4HB/ACE2/ITGAV/EFNB2/APOL1/NMT2/SCARB2/ITGA5/ANPEP/PC/PPARA/HYAL2/TRIM25	19	BP
GO:0050863	regulation of T cell activation	32/1264	395/18805	0.0810127	1.20526	1.10672	0.157184	0.450745	0.370097	CAV1/IL15/ZEB1/LGALS3/NFKBIZ/IGFBP2/LGALS1/ABL2/PRNP/ZMIZ1/TCF7/PTPN11/EFNB2/ZBTB16/KITLG/VCAM1/SOX4/GLI2/PAWR/CD276/DTX1/EFNB1/BAD/IL6/GPNMB/SMARCD3/ERBB2/GLI3/PDE5A/TWSG1/SDC4/BMP4	32	BP
GO:0097581	lamellipodium organization	9/1264	91/18805	0.0989011	1.47139	1.21001	0.15739	0.451095	0.370385	CD44/PDPN/RHOD/NCKAP1/VCL/CTTN/ABLIM1/KANK1/BIN3	9	BP
GO:0000910	cytokinesis	17/1264	194/18805	0.0876289	1.30369	1.14134	0.158691	0.454585	0.373251	SVIL/SPTBN1/IGF1R/KIF13A/SPART/CETN2/CNTROB/SEPTIN5/LUZP1/LZTS2/PLEC/SEPTIN8/SNX33/KLHL13/KLHL21/BIN3/EFHC1	17	BP
GO:0009268	response to pH	5/1264	43/18805	0.116279	1.72993	1.28631	0.16003	0.454766	0.373399	SERPINF1/KCNK1/KCNK4/GNA11/SLC9A1	5	BP
GO:0016202	regulation of striated muscle tissue development	5/1264	43/18805	0.116279	1.72993	1.28631	0.16003	0.454766	0.373399	NACA/YBX3/TWIST1/DLL1/BMP4	5	BP
GO:0043277	apoptotic cell clearance	5/1264	43/18805	0.116279	1.72993	1.28631	0.16003	0.454766	0.373399	TGM2/LRP1/ITGAV/C2/NR1H3	5	BP
GO:0045124	regulation of bone resorption	5/1264	43/18805	0.116279	1.72993	1.28631	0.16003	0.454766	0.373399	EGFR/IL6/DEF8/LTBP3/SPP1	5	BP
GO:0048246	macrophage chemotaxis	5/1264	43/18805	0.116279	1.72993	1.28631	0.16003	0.454766	0.373399	MMP2/LGALS3/RPL13A/PTK2/MTUS1	5	BP
GO:1900026	positive regulation of substrate adhesion-dependent cell spreading	5/1264	43/18805	0.116279	1.72993	1.28631	0.16003	0.454766	0.373399	TRIOBP/FLNA/P4HB/DOCK1/C1QBP	5	BP
GO:0031397	negative regulation of protein ubiquitination	8/1264	79/18805	0.101266	1.50657	1.21116	0.160273	0.454766	0.373399	NXN/CAV1/RPL5/BEX3/CAMLG/CRY1/SOX4/PRKCG	8	BP
GO:0006486	protein glycosylation	19/1264	221/18805	0.0859729	1.27905	1.12016	0.161533	0.454766	0.373399	GALNT13/GFPT2/MGAT4C/TMTC1/IL15/OSTC/ST6GALNAC5/LARGE1/GXYLT2/POGLUT3/MGAT2/PLOD3/ST6GALNAC6/ST6GALNAC4/PMM1/PGM3/MGAT3/ST3GAL4/MAN1C1	19	BP
GO:0043413	macromolecule glycosylation	19/1264	221/18805	0.0859729	1.27905	1.12016	0.161533	0.454766	0.373399	GALNT13/GFPT2/MGAT4C/TMTC1/IL15/OSTC/ST6GALNAC5/LARGE1/GXYLT2/POGLUT3/MGAT2/PLOD3/ST6GALNAC6/ST6GALNAC4/PMM1/PGM3/MGAT3/ST3GAL4/MAN1C1	19	BP
GO:0045453	bone resorption	7/1264	67/18805	0.104478	1.55435	1.22021	0.162218	0.454766	0.373399	EGFR/IL6/DEF8/LTBP3/SPP1/NCDN/PTH1R	7	BP
GO:0060042	retina morphogenesis in camera-type eye	7/1264	67/18805	0.104478	1.55435	1.22021	0.162218	0.454766	0.373399	SDK1/RORB/LARGE1/PTPRM/DLL1/ATP8A2/NAGLU	7	BP
GO:0070301	cellular response to hydrogen peroxide	7/1264	67/18805	0.104478	1.55435	1.22021	0.162218	0.454766	0.373399	CYP1B1/TXN/BNIP3/IL6/NQO1/ZNF580/PCGF2	7	BP
GO:0006111	regulation of gluconeogenesis	6/1264	55/18805	0.109091	1.62299	1.24203	0.162558	0.454766	0.373399	TCF7L2/NNMT/CRY1/MST1/SESN2/PPARA	6	BP
GO:0032924	activin receptor signaling pathway	6/1264	55/18805	0.109091	1.62299	1.24203	0.162558	0.454766	0.373399	FGF10/MAGI2/ACVRL1/GDF7/BMPR1A/GDF11	6	BP
GO:0034198	cellular response to amino acid starvation	6/1264	55/18805	0.109091	1.62299	1.24203	0.162558	0.454766	0.373399	RRAGA/RRAGC/PRKD1/RNF152/SESN2/TRIM32	6	BP
GO:0072538	T-helper 17 type immune response	6/1264	55/18805	0.109091	1.62299	1.24203	0.162558	0.454766	0.373399	RORA/NFKBIZ/LGALS1/SOCS3/TRAF3IP2/IL6	6	BP
GO:1903351	cellular response to dopamine	6/1264	55/18805	0.109091	1.62299	1.24203	0.162558	0.454766	0.373399	TGM2/FLNA/GNA11/PALM/GNA14/GNAO1	6	BP
GO:0051928	positive regulation of calcium ion transport	11/1264	117/18805	0.0940171	1.39873	1.16134	0.162984	0.454766	0.373399	CXCL12/PDGFRB/CAV1/LGALS3/CACNB2/BDKRB1/CACNB3/SLC9A1/TRPC1/CACNA1D/PLCG1	11	BP
GO:0010800	positive regulation of peptidyl-threonine phosphorylation	3/1264	21/18805	0.142857	2.12534	1.38507	0.164018	0.454766	0.373399	APP/TNKS1BP1/S1PR2	3	BP
GO:0010829	negative regulation of D-glucose transmembrane transport	3/1264	21/18805	0.142857	2.12534	1.38507	0.164018	0.454766	0.373399	ACE/PID1/GRB10	3	BP
GO:0032011	ARF protein signal transduction	3/1264	21/18805	0.142857	2.12534	1.38507	0.164018	0.454766	0.373399	PSD3/IQSEC1/PSD	3	BP
GO:0032012	regulation of ARF protein signal transduction	3/1264	21/18805	0.142857	2.12534	1.38507	0.164018	0.454766	0.373399	PSD3/IQSEC1/PSD	3	BP
GO:0035461	vitamin transmembrane transport	3/1264	21/18805	0.142857	2.12534	1.38507	0.164018	0.454766	0.373399	STRA6/SLC25A19/SELENON	3	BP
GO:0044794	positive regulation by host of viral process	3/1264	21/18805	0.142857	2.12534	1.38507	0.164018	0.454766	0.373399	PPIB/EEF1A1/PC	3	BP
GO:0046596	regulation of viral entry into host cell	3/1264	21/18805	0.142857	2.12534	1.38507	0.164018	0.454766	0.373399	LGALS1/P4HB/TRIM25	3	BP
GO:0050965	detection of temperature stimulus involved in sensory perception of pain	3/1264	21/18805	0.142857	2.12534	1.38507	0.164018	0.454766	0.373399	CXCL12/NR2F6/LXN	3	BP
GO:0051383	kinetochore organization	3/1264	21/18805	0.142857	2.12534	1.38507	0.164018	0.454766	0.373399	CENPW/SUGT1/CENPT	3	BP
GO:0055070	copper ion homeostasis	3/1264	21/18805	0.142857	2.12534	1.38507	0.164018	0.454766	0.373399	APP/MT2A/PRNP	3	BP
GO:0061620	glycolytic process through glucose-6-phosphate	3/1264	21/18805	0.142857	2.12534	1.38507	0.164018	0.454766	0.373399	GALK1/PFKM/HK2	3	BP
GO:0070242	thymocyte apoptotic process	3/1264	21/18805	0.142857	2.12534	1.38507	0.164018	0.454766	0.373399	CHEK2/GLI3/BMP4	3	BP
GO:0071397	cellular response to cholesterol	3/1264	21/18805	0.142857	2.12534	1.38507	0.164018	0.454766	0.373399	PTCH1/NFE2L1/LRP6	3	BP
GO:0090200	positive regulation of release of cytochrome c from mitochondria	3/1264	21/18805	0.142857	2.12534	1.38507	0.164018	0.454766	0.373399	BNIP3/BAD/FAM162A	3	BP
GO:0017015	regulation of transforming growth factor beta receptor signaling pathway	16/1264	182/18805	0.0879121	1.3079	1.12045	0.164443	0.454766	0.373399	LTBP4/TGFBR3/FBN1/ZEB1/CILP/TGFB1I1/EMILIN1/VASN/HTRA1/BMP2/LATS2/CDKN2B/PPARA/TWSG1/SLC2A10/MEN1	16	BP
GO:1903321	negative regulation of protein modification by small protein conjugation or removal	9/1264	92/18805	0.0978261	1.4554	1.17539	0.164777	0.454766	0.373399	NXN/CAV1/RPL5/BEX3/CAMLG/CRY1/SOX4/PRKCG/HMG20B	9	BP
GO:0043467	regulation of generation of precursor metabolites and energy	13/1264	143/18805	0.0909091	1.35249	1.13581	0.165016	0.454766	0.373399	CAVIN3/INSR/APP/IRS2/NOP53/VCP/IRS1/BNIP3/COX7A1/ARL2/PPARA/GRB10/UCHL1	13	BP
GO:0002313	mature B cell differentiation involved in immune response	4/1264	32/18805	0.125	1.85967	1.30651	0.165042	0.454766	0.373399	NFKBIZ/LGALS1/DLL1/IL6	4	BP
GO:0005979	regulation of glycogen biosynthetic process	4/1264	32/18805	0.125	1.85967	1.30651	0.165042	0.454766	0.373399	INSR/IRS2/IRS1/GRB10	4	BP
GO:0009069	serine family amino acid metabolic process	4/1264	32/18805	0.125	1.85967	1.30651	0.165042	0.454766	0.373399	GCSH/AGXT2/RIDA/THNSL2	4	BP
GO:0010575	positive regulation of vascular endothelial growth factor production	4/1264	32/18805	0.125	1.85967	1.30651	0.165042	0.454766	0.373399	CYP1B1/SULF2/RORA/IL6	4	BP
GO:0010962	regulation of glucan biosynthetic process	4/1264	32/18805	0.125	1.85967	1.30651	0.165042	0.454766	0.373399	INSR/IRS2/IRS1/GRB10	4	BP
GO:0043373	CD4-positive, alpha-beta T cell lineage commitment	4/1264	32/18805	0.125	1.85967	1.30651	0.165042	0.454766	0.373399	LGALS1/SOCS3/ZFPM1/IL6	4	BP
GO:0046685	response to arsenic-containing substance	4/1264	32/18805	0.125	1.85967	1.30651	0.165042	0.454766	0.373399	CYP1B1/SERPINF1/VCP/GRIA1	4	BP
GO:0090025	regulation of monocyte chemotaxis	4/1264	32/18805	0.125	1.85967	1.30651	0.165042	0.454766	0.373399	CXCL12/APP/NBL1/CCN3	4	BP
[truncated: 3,496 more rows]

## Sheet: AMA_vs_CTR_DownGene_GO
ID	Description	GeneRatio	BgRatio	RichFactor	FoldEnrichment	zScore	pvalue	p.adjust	qvalue	geneID	Count	ONTOLOGY
[truncated: 5,173 more rows]

[truncated: 32 more sheets: AMA_vs_CTR_UpGene_KEGG, AMA_vs_CTR_DownGene_KEGG, FB_AMA_vs_CTR_UpGene_GO, FB_AMA_vs_CTR_UpGene_KEGG, FB1_AMA_vs_CTR_DownGene_GO, FB1_AMA_vs_CTR_UpGene_GO, FB2_AMA_vs_CTR_DownGene_GO, FB2_AMA_vs_CTR_UpGene_GO, FB3_AMA_vs_CTR_DownGene_GO, FB3_AMA_vs_CTR_UpGene_GO, FB1_AMA_vs_CTR_DownGene_KEGG, FB1_AMA_vs_CTR_UpGene_KEGG, FB2_AMA_vs_CTR_DownGene_KEGG, FB2_AMA_vs_CTR_UpGene_KEGG, FB3_AMA_vs_CTR_DownGene_KEGG, FB3_AMA_vs_CTR_UpGene_KEGG, DSC_AMA_vs_CTR_DownGene_GO, DSC_AMA_vs_CTR_UpGene_GO, DSC1_AMA_vs_CTR_UpGene_GO, DSC2_AMA_vs_CTR_UpGene_GO …]
