# Supplementary material for: Single‐cell transcriptome analyses reveal disturbed decidual microenvironment in women of advanced maternal age
Source: Clin Transl Med. 2025 Dec 17;15(12):e70541. doi: 10.1002/ctm2.70541 (PMC12711380; doi:10.1002/ctm2.70541)
Supplement: Supplementary file 4 — Supporting Information [file CTM2-15-e70541-s001.xlsx]

## Sheet: CellStat_Statistical_Test_Enric
celltype	method	p_value	significance	AMA_mean_prop	AMA_median_prop	AMA_n	CTR_mean_prop	CTR_median_prop	CTR_n
NK	Wilcoxon	0.2	ns	9.61516599882293	11.7053376339611	3	23.1675426184592	25.1592668822895	3
FB	Wilcoxon	0.4	ns	56.9950843845687	57.6214753927791	3	35.5021973015852	45.4982206405694	3
Macro	Wilcoxon	0.4	ns	9.00157538039711	6.7006554989075	3	16.521884989025	11.4679715302491	3
TC	Wilcoxon	0.4	ns	2.69148191586161	3.2774945375091	3	3.92703026359207	4.62953603558071	3
DSC	Wilcoxon	0.7	ns	12.684197510792	14.7143959861057	3	12.8109145390476	15.718184574952	3
VEC	Wilcoxon	0.7	ns	2.88521467020543	1.27978358131308	3	1.63263941001624	1.25341150308299	3
EEC	Wilcoxon	0.7	ns	1.81327887605801	0.738736864009989	3	1.80777981910592	1.81319219837303	3
LEC	Wilcoxon	0.7	ns	0.200639549044499	0.231570822076418	3	0.145019055975626	0.117612466921494	3
SMC	Wilcoxon	1	ns	2.35999	1.67516387472688	3	2.26032348388483	1.57687253613666	3
DC2	Wilcoxon	1	ns	0.794664325299781	0.624284673811258	3	0.928559904748219	1.07811428011369	3
DC1	Wilcoxon	1	ns	0.58210949583625	0.53289071372412	3	0.75381018385746	0.587188612099644	3
BC	Wilcoxon	1	ns	0.376599034077677	0.468213505358443	3	0.542298430702643	0.133451957295374	3
celltype	method	p_value	significance	CTR_mean_prop	CTR_median_prop	CTR_n	AMA_mean_prop	AMA_median_prop	AMA_n
FB1	Wilcoxon	0.4	ns	57.4947425977332	60.4488078541374	3	49.3252509114021	48.0434199946395	3
FB2	Wilcoxon	0.4	ns	41.765291943826	39.2706872370266	3	48.252665754397	51.7153578129188	3
FB3	Wilcoxon	1	ns	0.739965458440867	0.883466554480438	3	2.4220833342009	0.668111231491513	3
celltype	method	p_value	significance	CTR_mean_prop	CTR_median_prop	CTR_n	AMA_mean_prop	AMA_median_prop	AMA_n
DSC1	Wilcoxon	0.4	ns	47.3529687995633	45.3183520599251	3	76.7529214707804	69.0672153635117	3
DSC2	Wilcoxon	0.4	ns	32.9458830134118	40.6634563937935	3	8.0079556312517	8.34224598930481	3
DSC3	Wilcoxon	0.4	ns	17.1754418061905	20.1288244766506	3	10.585300765712	13.048128342246	3
DSC4	Wilcoxon	1	ns	2.52570638083435	2.89855072463768	3	4.65382213225589	1.92043895747599	3
celltype	method	p_value	significance	CTR_mean_prop	CTR_median_prop	CTR_n	AMA_mean_prop	AMA_median_prop	AMA_n
EEC1	Wilcoxon	0.2	ns	49.4228045484327	41.2087912087912	3	28.3924448782906	27.5247524752475	3
EEC2	Wilcoxon	0.4	ns	6.83583743885251	3.78378378378378	3	18.3798943274609	9.85915492957746	3
EEC3	Wilcoxon	0.7	ns	24.3663819543217	26.3736263736264	3	17.0383798943275	18.3098591549296	3
EEC4	Wilcoxon	1	ns	13.9147723569834	11.0552763819095	3	9.55313841243279	7.04225352112676	3
EEC5	Wilcoxon	0.5	ns	2.51499055519156	3.24324324324324	3	11.4851485148515	11.4851485148515	1
EEC6	Wilcoxon	0.2	ns	2.05401823492276	1.0989010989011	3	11.5550287423109	8.51485148514852	3
EEC7	Wilcoxon	0.33	ns	1.08553608553609	1.08553608553609	2	7.22911727792498	7.22911727792498	2
EEC8	Wilcoxon	0.67	ns	0.50251256281407	0.50251256281407	1	9.64997908241529	9.64997908241529	2

## Sheet: Celltype_Count by Sample
Sample	total_cell_count	FB	Macro	DSC	NK	TC	SMC	VEC	EEC	DC2	DC1	BC	LEC
CTR_01	11240	5114	1289	1869	1553	242	423	381	199	59	66	15	30
CTR_02	10203	4754	1086	621	2567	510	147	26	185	110	45	140	12
CTR_03	9893	1426	2716	1555	3020	458	156	124	182	117	122	12	5
AMA_01	11447	4735	1561	935	1708	400	548	767	505	144	61	68	15
AMA_02	9611	5538	644	1458	1125	315	161	123	71	60	48	45	23
AMA_03	10364	7462	691	1525	230	135	64	70	30	52	74	7	24
Sample	total_cell_count	FB1	FB2	FB3
CTR_01	5114	2370	2690	54
CTR_02	4754	3123	1589	42
CTR_03	1426	862	560	4
AMA_01	4735	1912	2522	301
AMA_02	5538	3298	2203	37
AMA_03	7462	3585	3859	18
Sample	total_cell_count	DSC1	DSC2	DSC3	DSC4
CTR_01	1869	847	760	201	61
CTR_02	621	451	27	125	18
CTR_03	1555	375	837	321	22
AMA_01	935	631	78	122	104
AMA_02	1458	1007	199	224	28
AMA_03	1525	1429	31	51	14
Sample	total_cell_count	EEC1	EEC2	EEC3	EEC4	EEC5	EEC6	EEC7	EEC8
CTR_01	199	56	30	79	22	2	9	0	1
CTR_02	185	146	7	13	9	6	1	3	0
CTR_03	182	75	3	48	47	6	2	1	0
AMA_01	505	139	195	31	25	58	43	9	5
AMA_02	71	22	7	13	5	0	2	9	13
AMA_03	30	8	2	8	5	0	7	0	0

## Sheet: Celltype_Proportion_by_Sample
Sample	total_cell_count	FB	Macro	DSC	NK	TC	SMC	VEC	EEC	DC2	DC1	BC	LEC
CTR_01	1	0.454982206405694	0.114679715302491	0.166281138790036	0.138167259786477	0.0215302491103203	0.0376334519572954	0.0338967971530249	0.0177046263345196	0.0052491103202847	0.00587188612099644	0.00133451957295374	0.00266903914590747
CTR_02	1	0.465941389787317	0.106439282563952	0.060864451631873	0.251592668822895	0.0499852984416348	0.014407527197883	0.00254827011663236	0.0181319219837303	0.0107811428011369	0.00441046750955601	0.0137214544741743	0.00117612466921494
CTR_03	1	0.144142322854544	0.274537551804306	0.15718184574952	0.305266349944405	0.0462953603558071	0.0157687253613666	0.0125341150308299	0.0183968462549277	0.011826544021025	0.0123319518851713	0.00121297887395128	0.000505407864146366
AMA_01	1	0.413645496636673	0.136367607233336	0.0816807897265659	0.149209399842754	0.0349436533589587	0.0478728051017734	0.0670044553158033	0.0441163623656853	0.0125797152092251	0.0053289071372412	0.00594042107102298	0.00131038700096095
AMA_02	1	0.576214753927791	0.067006554989075	0.151701175736136	0.117053376339611	0.032774945375091	0.0167516387472688	0.0127978358131308	0.00738736864009989	0.00624284673811258	0.00499427739049006	0.00468213505358443	0.00239309124960982
AMA_03	1	0.719992280972597	0.0666730991895021	0.147143959861057	0.0221922037823234	0.0130258587417985	0.00617522192203782	0.00675414897722887	0.00289463527595523	0.00501736781165573	0.00714010034735623	0.000675414897722887	0.00231570822076418
Sample	total_cell_count	FB1	FB2	FB3
CTR_01	1	0.463433711380524	0.526007039499413	0.0105592491200626
CTR_02	1	0.656920488010097	0.334244846445099	0.00883466554480438
CTR_03	1	0.604488078541374	0.392706872370266	0.00280504908835905
AMA_01	1	0.403801478352693	0.532629355860612	0.0635691657866948
AMA_02	1	0.595521849042976	0.397797038642109	0.00668111231491513
AMA_03	1	0.480434199946395	0.517153578129188	0.00241222192441705
Sample	total_cell_count	DSC1	DSC2	DSC3	DSC4
CTR_01	1	0.453183520599251	0.406634563937935	0.107544141252006	0.0326377742108079
CTR_02	1	0.726247987117552	0.0434782608695652	0.201288244766506	0.0289855072463768
CTR_03	1	0.241157556270096	0.538263665594855	0.206430868167203	0.0141479099678457
AMA_01	1	0.674866310160428	0.0834224598930481	0.13048128342246	0.111229946524064
AMA_02	1	0.690672153635117	0.136488340192044	0.15363511659808	0.0192043895747599
AMA_03	1	0.937049180327869	0.020327868852459	0.0334426229508197	0.00918032786885246
Sample	total_cell_count	EEC1	EEC2	EEC3	EEC4	EEC5	EEC6	EEC7	EEC8
CTR_01	1	0.281407035175879	0.150753768844221	0.396984924623116	0.110552763819095	0.0100502512562814	0.0452261306532663	0	0.0050251256281407
CTR_02	1	0.789189189189189	0.0378378378378378	0.0702702702702703	0.0486486486486487	0.0324324324324324	0.00540540540540541	0.0162162162162162	0
CTR_03	1	0.412087912087912	0.0164835164835165	0.263736263736264	0.258241758241758	0.032967032967033	0.010989010989011	0.00549450549450549	0
AMA_01	1	0.275247524752475	0.386138613861386	0.0613861386138614	0.0495049504950495	0.114851485148515	0.0851485148514852	0.0178217821782178	0.0099009900990099
AMA_02	1	0.309859154929577	0.0985915492957746	0.183098591549296	0.0704225352112676	0	0.028169014084507	0.126760563380282	0.183098591549296
AMA_03	1	0.266666666666667	0.0666666666666667	0.266666666666667	0.166666666666667	0	0.233333333333333	0	0

## Sheet: Celltype_Count by group
Sample	total_cell_count	FB	Macro	DSC	NK	TC	SMC	VEC	EEC	DC2	DC1	BC	LEC
AMA	31422	17735	2896	3918	3063	850	773	960	606	256	183	120	62
CTR	31336	11294	5091	4045	7140	1210	726	531	566	286	233	167	47
Sample	total_cell_count	FB1	FB2	FB3
CTR	11294	6355	4839	100
AMA	17735	8795	8584	356
Sample	total_cell_count	DSC1	DSC2	DSC3	DSC4
CTR	4045	1673	1624	647	101
AMA	3918	3067	308	397	146
Sample	total_cell_count	EEC1	EEC2	EEC3	EEC4	EEC5	EEC6	EEC7	EEC8
CTR	566	277	40	140	78	14	12	4	1
AMA	606	169	204	52	35	58	52	18	18

## Sheet: Celltype_Proportion_by_Group
Sample	total_cell_count	FB	Macro	DSC	NK	TC	SMC	VEC	EEC	DC2	DC1	BC	LEC
AMA	1	0.564413468270638	0.0921647253516644	0.124689707848005	0.0974794729807141	0.02705111068678	0.0246005983069187	0.0305518426580103	0.019285850677869	0.00814715804213608	0.00582394500668322	0.00381898033225129	0.00197313983832983
CTR	1	0.360416134797039	0.162464896604544	0.129084758743937	0.227852948685218	0.0386137350012765	0.0231682410007659	0.0169453663517998	0.018062292570845	0.00912688281848353	0.00743553740107225	0.0053293336737299	0.00149987235128925
Sample	total_cell_count	FB1	FB2	FB3
CTR	1	0.562688153001594	0.428457588099876	0.00885425889853019
AMA	1	0.495912038342261	0.48401466027629	0.0200733013814491
Sample	total_cell_count	DSC1	DSC2	DSC3	DSC4
CTR	1	0.413597033374536	0.401483312731768	0.159950556242274	0.0249690976514215
AMA	1	0.782797345584482	0.0786115364982134	0.101327207759061	0.037263910158244
Sample	total_cell_count	EEC1	EEC2	EEC3	EEC4	EEC5	EEC6	EEC7	EEC8
CTR	1	0.489399293286219	0.0706713780918728	0.247349823321555	0.137809187279152	0.0247349823321555	0.0212014134275618	0.00706713780918728	0.00176678445229682
AMA	1	0.278877887788779	0.336633663366337	0.0858085808580858	0.0577557755775578	0.0957095709570957	0.0858085808580858	0.0297029702970297	0.0297029702970297
