# Supplementary material for: Single‐cell transcriptome analyses reveal disturbed decidual microenvironment in women of advanced maternal age
Source: Clin Transl Med. 2025 Dec 17;15(12):e70541. doi: 10.1002/ctm2.70541 (PMC12711380; doi:10.1002/ctm2.70541)
Supplement: Supplementary file 5 — Supporting Information [file CTM2-15-e70541-s013.xlsx]

## Sheet: Fig_3J__statTable
Gene	Group1	Group2	Group1_Mean	Group1_Median	Group1_SD	Group1_n	Group2_Mean	Group2_Median	Group2_SD	Group2_n	p_value	p	Significance	method
SFRP2	AMA	CTR	1.3756849852649	1	1.64388308108813	12239	0.149424086722731	0	0.564514863411469	7452	0.00e+00	0	****	Wilcoxon
COL6A1	AMA	CTR	3.01496169058724	3.16992500144231	1.18677076247488	12239	2.91812628057614	3	1.05915818110937	7452	3.51e-23	3.5118008502323e-23	****	Wilcoxon
FN1	AMA	CTR	2.06039004597568	2.32192809488736	1.13133679648077	12239	1.96224920179162	2	1.08838815937183	7452	1.13e-12	1.12877067976694e-12	****	Wilcoxon

## Sheet: Fig_3L__statTable
Gene	Group1	Group2	Group1_Mean	Group1_Median	Group1_SD	Group1_n	Group2_Mean	Group2_Median	Group2_SD	Group2_n	p_value	p	Significance	method
CCL2	AMA	CTR	0.163348415425887	0	0.455573721772732	8472	0.347710927135398	0	0.669272314826025	5961	2.14e-85	2.14244662463493e-85	****	Wilcoxon
EPSTI1	AMA	CTR	0.50505946469692	0	0.727261927545498	8472	0.765117296787157	1	0.867126446233263	5961	3.07e-77	3.07248411051213e-77	****	Wilcoxon
ATG3	AMA	CTR	0.511451482356112	0	0.673415271388877	8472	0.602952923863887	0	0.700792248427363	5961	1.35e-15	1.35249442910668e-15	****	Wilcoxon

## Sheet: Fig_S4K_statTable
Gene	Group1	Group2	Group1_Mean	Group1_Median	Group1_SD	Group1_n	Group2_Mean	Group2_Median	Group2_SD	Group2_n	p_value	p	Significance	method
IGFBP5	AMA	CTR	4.96003194423516	5.20945336562895	2.03287102736752	2835	3.40400909216571	2.8073549220576	2.12337408665988	1736	0.00e+00	0	****	Wilcoxon
ATF3	AMA	CTR	2.42740736011622	2.58496250072116	1.38929657850391	2835	2.21366858852673	2.32192809488736	1.42110811600018	1736	1.02e-136	1.01529583865331e-136	****	Wilcoxon
GADD45A	AMA	CTR	2.23682019605143	2.32192809488736	1.39938229077853	2835	1.70032369198048	1.58496250072116	1.37309667897828	1736	8.68e-186	8.67821338417061e-186	****	Wilcoxon

## Sheet: Fig_S4L_statTable
Gene	Group1	Group2	Group1_Mean	Group1_Median	Group1_SD	Group1_n	Group2_Mean	Group2_Median	Group2_SD	Group2_n	p_value	p	Significance	method
IGFBP1	AMA	CTR	3.01008895955312	1.58496250072116	3.13607762856218	3303	8.18693613321064	9.08480838780436	3.55893801375696	3806	0.00e+00	0	****	Wilcoxon
PRL	AMA	CTR	2.73008140313333	2.58496250072116	2.01783949662961	3303	5.81949003681388	6.4757334309664	1.9863260180255	3806	0.00e+00	0	****	Wilcoxon
PRR15	AMA	CTR	0.338808641951053	0	0.76651466322666	3303	1.48985552187614	1	1.44178025300533	3806	1.31e-310	1.31485153588262e-310	****	Wilcoxon

## Sheet: Fig_S4M, N_ststTable
Pathway	Spearman_rho	P_value	R_squared	Significance
Decidualization	0.9429	1.667e-02	0.9267	*
Collagen Production	-0.9429	1.667e-02	0.7432	*

## Sheet: Fig_6I_statTable
Gene	Group1	Group2	Group1_Mean	Group1_Median	Group1_SD	Group1_n	Group2_Mean	Group2_Median	Group2_SD	Group2_n	p_value	p	Significance	method
CDH1	AMA	CTR	0.396110039449683	0	0.828921111558843	503	0.78711612400984	0	1.20764367988683	459	4.55e-07	4.54750742118903e-07	****	Wilcoxon
VIM	AMA	CTR	2.91034394487114	2.8073549220576	1.31606777066146	503	2.6124154012649	2.32192809488736	1.69392485374509	459	1.67e-06	1.66520375060631e-06	****	Wilcoxon
